# Supplementary material for: A Transcription Factor Map as Revealed by a Genome-Wide Gene Expression Analysis of Whole-Blood mRNA Transcriptome in Multiple Sclerosis
Source: PLoS One. 2010 Dec 1;5(12):e14176. doi: 10.1371/journal.pone.0014176 (PMC2995726; doi:10.1371/journal.pone.0014176)
Supplement: Table S1 — Signature Control - MS. Heatmap and annotation for the C/MS signature. Probe Ids, expression values, hitting set annotation, and gene annotations are given. (1.08 MB XLS) [file pone.0014176.s001.xls]

## Sheet: C-MS
		Controls vs. Multiple Sclerosis														p-value	Genes hit	Transcription factor
																0.00530026	108	V$E2F_Q6: E2F
																0.00530026	70	V$MYOD_01: myoblast determination gene product
																0.00591656	58	V$CREB_Q2_01
																0.008396	73	V$E2F1_Q6_01
																0.0214936	15	V$HP1SITEFACTOR_Q6
																0.0239928	70	V$LDSPOLYA_B: Lentiviral Poly A downstream element
																0.0273237	29	V$AIRE_01
					Probe Id	1HS			2HS							Symbol	Order	156	144
ILMN_1724407					ILMN_1724407	x	x		x	x	x	x				TACC3	1	ILMN_1724407	362.59	354.91	334.54	239.93	324.55	332.15	318.77	346.96	288.26	297.33	356.06	291.47	353.91	423.71	384.61	371.01	265.98	432.71	230.89	289.44	348.96	351.1	374.16	384.94	367.36	357.04	286.19	281.58	573.13	447.27	518.73
ILMN_1781290					ILMN_1781290	x		x	x			x		x		RHOA	2	ILMN_1781290	3521.78	3880.23	3517.97	3850.87	4252.69	5548.88	5107.93	4792.1	4513.78	5263.14	5629.77	3959.53	4429.52	4366.38	5117.84	4380.69	5432.06	3429.75	4035.48	2959.18	3853.66	4885.32	5581.77	4746.59	4798.9	5799.19	5324.06	4862.01	4719.99	4706.65	4310.32
ILMN_1743097					ILMN_1743097	x			x		x	x				XRCC6	3	ILMN_1743097	730.3	749.53	706.93	820.74	669.75	712.37	654.59	829.57	765.13	771.03	674.8	671.39	511.35	814.59	737.45	666.24	677.91	676.28	777.1	497.19	714.37	730.7	770.94	701.55	779.62	707.13	754.03	661.63	705.19	891.84	684.21
ILMN_2053921					ILMN_2053921	x	x		x	x	x					CAPZB	4	ILMN_2053921	855.15	919.39	855.31	882.52	733.91	982.62	710.39	878.14	961.3	932.75	744.38	875.22	758.13	880.9	855.14	788.24	823.15	906.38	741.83	670.92	995.53	1032.55	1036.26	990.92	886.94	795.42	893.61	743.48	1052.96	1071.85	913.14
ILMN_1709795					ILMN_1709795		x	x		x				x		RAC2	5	ILMN_1709795	9882.36	8996.84	8702.1	9000.34	10306.3	9931.73	9241.41	9690.23	8754.46	9207.91	9900.04	9070.95	8645.41	11903.2	9779.91	9542.81	10261.4	9808.86	9339.75	5580.13	9261.33	9379.44	9570.99	10678.9	9888.33	7878.19	9440.73	8652.23	9169.87	8346.42	7605.3
ILMN_1681326					ILMN_1681326											LOC645869	6	ILMN_1681326	32.53	35.5	25.12	18.58	9.53	31.02	29.82	24.06	24.79	10.82	51.63	23.34	6.47	17.93	18.71	27.53	20.22	16.01	32.03	21.01	25.67	22.01	25.45	23.09	19.03	25.7	20.18	15.87	37.57	40.68	30.38
ILMN_1749006					ILMN_1749006	x	x		x	x		x	x			RCSD1	7	ILMN_1749006	705.57	515.76	674.06	626.44	544.95	709	562.72	653.74	565.42	595.82	714.08	545.4	676.77	704.34	652.93	708.66	683.27	598.85	618.51	420.43	549.53	700.45	615.8	596.88	729.01	664.86	664.53	651.1	591.17	576.24	549.94
ILMN_1679929					ILMN_1679929	x	x		x	x	x					KLF13	8	ILMN_1679929	2075.15	1562.31	965.6	1559.44	1219.44	1373.65	1201.19	1281.12	1442.47	1307.36	1684.85	1496.02	962.2	1539.06	1076.93	1414.97	1559.41	1499.11	1312.58	549.3	1594.55	1610.33	1370.83	1586.65	1052.27	1687.92	1591.23	1354.75	1443.82	1639.7	1306.05
ILMN_1694385					ILMN_1694385	x	x	x	x	x		x		x		YWHAB	9	ILMN_1694385	2440.02	2404.34	1933.22	2479.81	2956.31	3562.39	2654.97	2713.95	3071.55	3301.69	3648.62	2207.6	2350.64	2367.51	2642	3180.01	3417.91	2525.2	2526.32	1594.34	2374.12	2817.38	2842.71	3052.81	2413.93	3275.28	2521.76	3153.54	1723.18	3063.04	2269.98
ILMN_1791576					ILMN_1791576	x			x		x	x				CHSY1	10	ILMN_1791576	904.28	891.93	488.61	720.48	1053.81	846.04	351.69	617.61	874.54	678.2	1180.48	1043.09	1389.78	1292.15	703.06	1003.61	891.09	1007.34	935.37	1042.39	623.7	776.94	866.68	777.28	760.66	1387.48	999.3	969.71	1157.96	684.37	1147.89
ILMN_1811787					ILMN_1811787	x			x		x	x			x	RNF139	11	ILMN_1811787	29.04	20.94	15.91	29.24	17.44	59.5	21.87	18.65	21.23	31.99	13.41	11.66	31.11	35.55	29.48	11.34	12.93	20.44	20.76	15.35	20.98	17.09	16.35	25.19	29.82	14.84	21.49	14.41	24.2	25.14	22.6
ILMN_1651347					ILMN_1651347	x			x		x	x			x	SERTAD2	12	ILMN_1651347	1197.85	1031.37	572.42	889.91	1037.67	1135.98	1057.91	827	809.27	815.09	1060.01	1037.94	841.79	991.03	783.6	981.44	1269.81	1062.84	918.99	870.9	871.97	815.91	935.82	886.45	795.37	1201.91	996.74	805.71	696.83	767.08	767.86
ILMN_2094952					ILMN_2094952	x			x		x	x				NUAK2	13	ILMN_2094952	478.26	600.95	542.04	479.85	328.46	407.37	471.27	499.63	524.39	552.69	540.48	601.89	500.3	551.92	503.33	439.29	478.93	542.77	382.95	320.57	480.04	517.12	531.1	634.12	498.03	509.56	517.3	430.16	787.33	552.77	569.85
ILMN_1675448					ILMN_1675448	x			x		x	x			x	ZFP36L1	14	ILMN_1675448	1337.74	1100.65	854.21	1254.06	1268.87	1246.15	999.44	1186.06	1346.84	1377.48	1474.77	1512.32	1235.61	1007.69	1372.43	2683.42	1249.03	1287.46	1075.53	1870.5	1171.74	1433.73	1438.6	1738.29	1503.5	3853.53	3073.9	2559.32	1767.79	1374.59	1516.98
ILMN_1739081					ILMN_1739081	x	x		x	x						ABI1	15	ILMN_1739081	173.68	150.44	184.14	194.47	275.96	181.03	180.32	181.89	189.96	183.37	195.44	187.85	236.37	210.12	176.97	184.04	214.46	184.25	204.39	247.09	207.23	188.56	214.89	219.86	168.49	204.57	258.9	197.84	164.58	146.5	155.28
ILMN_2400874					ILMN_2400874	x		x	x		x	x		x		SCYL1	16	ILMN_2400874	677.6	676.97	483.37	501.17	658.44	698.45	693.02	731.17	675.07	593.7	628.16	553.8	619.98	753.15	863.01	729.19	695.07	798.67	637.46	478.07	599.39	731.07	785.99	644.08	714.92	909.29	727.36	560.72	571.42	617.84	557.27
ILMN_1662843					ILMN_1662843	x		x	x		x			x		CD53	17	ILMN_1662843	1165.13	971.23	961.4	963.23	1007.04	911.09	1126.69	1088.16	1087.97	1058.76	969.56	1130.33	1223.03	1399.14	1334.63	1264.55	1063	1054.12	950.58	993.12	1127.64	1042.33	1106.93	1162.94	1173.82	1012.59	929.37	946.4	1161.94	951.53	964.63
ILMN_1679311					ILMN_1679311	x	x	x	x	x	x	x		x		STK40	18	ILMN_1679311	1324.91	1289.24	1215.68	1048.74	985.33	1396.42	1243.62	1465.12	986.59	1711.28	1634.57	1175.33	1330.01	1403.64	1359.66	1171.31	1271.41	1641.99	777.53	874.99	1037.95	1302.61	971.02	1622.23	1062.25	1153.2	1027.61	975.79	1671.83	1520.84	1303.15
ILMN_1758146					ILMN_1758146	x	x		x	x		x				SIRPA	19	ILMN_1758146	1522.95	2006.06	1235.93	1424.35	1571.93	1794.19	1894.39	1691.21	1785.18	1826.69	1997.38	1908	1514.82	1803.15	1633.29	1885.63	1812.34	1948.49	1271.13	1682.64	1593.3	1820.34	1634.72	1989.38	1835.67	2041.51	1865.45	1706.77	2295.3	1644.05	1492.83
ILMN_1670875					ILMN_1670875	x	x	x	x	x	x	x		x		PPM1D	20	ILMN_1670875	129.01	102.34	104.05	171.42	199.37	218.64	122.94	161.36	196.24	177.61	194.84	179.63	229.01	201.72	197.98	217.56	216.02	169.9	167.96	202.45	124.26	120.86	147.7	234.6	135.78	252.15	232.78	196.35	172.69	145.17	114.13
ILMN_2243687					ILMN_2243687	x		x	x		x			x		LAMP2	21	ILMN_2243687	1279.01	1273.57	1336.88	1231.34	1383.67	1237.33	1243.64	1126.32	1284.32	1512.92	1652.41	1743.91	1524.21	1216.74	1241.7	1488.81	1655.83	1283.27	1268.88	1236.2	1149.04	1249.15	1479.63	1684.65	1232.95	1647.76	1654.21	1669.35	1362.43	1213.56	1171.54
ILMN_1788213					ILMN_1788213	x	x	x	x	x	x	x		x		FRAT2	22	ILMN_1788213	2825.52	3353.75	4276.21	3547.71	3662.02	4300.24	2613.49	3629.66	3499.93	5112.63	4737.61	4016.85	3739.34	3548.22	3380.46	3438.62	3647.13	3307.77	3843.73	2908.85	3297.14	3499.33	3583.66	3313.24	3633.28	3836.95	3809.02	3513.97	3972.62	3109.06	3467.96
ILMN_2148819					ILMN_2148819	x			x				x		x	TUBA1A	23	ILMN_2148819	2455.3	2312.57	2638.72	2269.24	2302.02	2337.42	2804.37	2375.81	2579.99	3014.74	2543.77	3183.75	2112.88	2398.82	2489.79	2334.22	2431.91	2521.23	2196.27	1987.05	2403.24	2497.92	2576.33	3149.73	2788.58	2316.31	2560.98	2636.76	3543.35	2759.44	3109.48
ILMN_1672834					ILMN_1672834	x	x		x	x		x	x			SSH2	24	ILMN_1672834	2291.89	2377.5	2235.34	1721.8	1656.59	1961.9	2101.39	2247.47	1964.22	2134.18	2517.93	2173.49	2131.61	1995	2073.25	2473.01	1764.49	2410.89	1700.5	1911.38	1958.46	2300.12	2037.42	2269.12	1976.48	2074.19	2317.88	2146.62	2150.81	1666.46	1755.05
ILMN_1716524					ILMN_1716524	x		x	x		x			x		RAB7A	25	ILMN_1716524	3606.52	3311.13	2976.32	3301.98	3672.44	3379.46	2923.67	3079.86	3417.23	3614.21	3530.77	3275.62	3698.84	3177.24	2741.02	3201.3	3703.25	3220.25	2957.86	2989.52	2870	3184.75	3122.48	3104.93	2928.04	3374.48	2687.68	3162.76	2965.87	2714.41	2731.98
ILMN_2312296					ILMN_2312296	x		x	x			x		x		PCBP2	26	ILMN_2312296	4545	4641.67	3207.38	4555.48	5396.45	5135.44	4968.25	5949.27	4625.74	4692.75	4825.18	5003.76	4366.42	5695.12	5209.11	5368.47	4739.9	4801.35	4539.74	3707.59	4120.07	4399.67	4886.92	4511.56	4931.44	4732.57	5224.18	5102.12	4755.63	4637.72	3925.2
ILMN_2043265					ILMN_2043265		x	x		x				x		ZFP106	27	ILMN_2043265	843.59	744.68	881.62	698.55	763.75	809.37	692.02	631.98	814.92	853.78	891.36	783.97	831.84	633.21	582.21	852.64	859.97	802.07	587.39	908.96	792.77	743.44	822.04	760.06	889.43	945.03	817.8	922.52	825.27	779.21	766.78
ILMN_2234016					ILMN_2234016											FTHL7	28	ILMN_2234016	6387.49	7682.8	7940.39	6115.09	6202.37	5711.32	6328.48	6210.26	7254.97	7132.97	6525.65	7194.05	6710.94	4563.04	4644.91	6427.74	5841.13	5580.82	6958.99	6197.39	6208.59	6492.08	6347.74	6194.64	7400.83	6334.49	5882.56	6735.39	6563.78	6068.09	5646.18
ILMN_1793371					ILMN_1793371	x			x		x	x	x			KIAA0430	29	ILMN_1793371	2445.89	2699.15	2168.15	1900.26	2419.24	2285.67	2357.4	1878.45	2105.3	2147.04	2292.94	2478.55	1778.72	1722.76	1765.15	1945.18	2107.35	2248.25	2192.76	1877.26	2059.35	1858.32	2925.58	2162.04	1830	2395.34	2317.72	2487.62	1958.49	2068.29	2021.6
ILMN_1732071					ILMN_1732071	x		x	x			x		x		HIST2H2BE	30	ILMN_1732071	284.36	335.75	458.95	334.13	294.01	318.75	191.07	436.92	339.83	329.3	335.74	311.4	558.61	489.95	340.99	483.45	401.44	451.44	653.61	419.19	309.88	344.91	335.07	392.87	381.01	349.98	350.37	330.78	574.18	337.31	441.62
ILMN_1747146					ILMN_1747146	x		x	x		x			x		TSG101	31	ILMN_1747146	845.08	1108.49	1064.17	1082.31	996.14	945.63	1068.84	908.59	886.72	1055.25	963.43	988.68	834.43	823.48	893.93	903.01	934.17	899.97	902.09	760.79	1089.95	934.08	977.71	1037.02	845.82	906.76	926.65	937.6	952.44	906.55	853.87
ILMN_1677098					ILMN_1677098	x	x	x	x	x	x			x		YPEL2	32	ILMN_1677098	231.98	146.87	134.19	225.03	259.21	154.34	134.96	129.39	153.43	183.76	248.81	263.64	146.63	125.43	114.26	150.22	172.13	151.09	181.5	120.38	176.68	183.73	168.01	193.12	168.02	231.29	215.75	213.06	161.03	120.7	167.54
ILMN_1711786					ILMN_1711786	x	x	x	x	x				x		NFE2	33	ILMN_1711786	4129.77	4801.62	5071.04	4040.63	5303.29	3952.82	3831.48	5197.62	4101.82	4546.16	2866.52	5382.83	3639.06	4505.72	4656.49	4823.31	3959.03	5347.31	6269.05	4253.09	3690.91	4064.83	4259.98	3092.61	3993.6	3709.78	4367.96	3705.39	5405.15	2655.57	3806.06
ILMN_1900471					ILMN_1900471											HS.559124	34	ILMN_1900471	34.84	35.68	46.75	50.37	37.17	31.86	28.51	32.29	51.27	47.4	34.18	41.51	34.11	36.55	56.36	34.05	24.86	37.34	33.05	26.69	34.08	31.95	26.86	33.96	31.05	27.39	38.76	27.42	36.08	28.2	29.37
ILMN_1652342					ILMN_1652342											LOC649143	35	ILMN_1652342	871.33	1154.79	712.76	321.97	1126.82	688.64	718.58	211.32	604.9	890.61	1182.77	511.06	180.44	33.54	191.08	525.47	353.69	402.24	292.67	332.62	761.17	1030.07	1015.2	741.08	436.82	525.4	955.83	380.6	319.36	185.06	183.46
ILMN_1724479					ILMN_1724479	x		x	x			x		x	x	NR2C2	36	ILMN_1724479	198.98	156.1	171.62	148.26	149.56	300.31	241.5	229.52	348.2	125.73	125.81	163.87	262.48	291.82	277.94	239.36	505.53	372.98	319.29	227.65	254.76	333.56	396.45	319.13	385.42	408.49	396.67	300.5	303.08	427.5	236.61
ILMN_1680937					ILMN_1680937	x		x	x			x		x	x	HIST1H2BC	37	ILMN_1680937	121.42	120.2	101.6	110.84	100.52	92.53	133.25	144.28	99.8	101.42	105.46	124.09	188.35	160.98	127.44	184.78	131.59	128.87	153.76	184.88	83.37	119.47	119.72	140.1	120.74	155.91	188.66	127.22	173.61	88.01	118.28
ILMN_1712687					ILMN_1712687	x	x	x	x	x		x		x		PAK2	38	ILMN_1712687	507.26	571.23	397.38	393.39	534.7	612.1	577.18	599.47	522.48	555.4	570.3	439.9	543.61	517.24	553.43	531.64	732.74	649.74	740.42	533.43	549.51	709.2	587.28	668.07	554.31	838.29	677.14	669.08	585.79	571.3	594.63
ILMN_1773906					ILMN_1773906	x	x		x	x					x	NCOA4	39	ILMN_1773906	10279.9	9292.19	11045.9	8635.36	14038.8	8974.02	8892.21	10240.4	7639.08	9234.8	13259.4	10513.5	12274.3	9978.26	8512.81	10449.7	10759.4	8799.48	9820.27	9306.58	9214.67	8359.42	9935.64	9731.6	8128.19	11567.7	10225.4	12190.6	9906.11	8006.03	7430.21
ILMN_1768197					ILMN_1768197	x		x	x		x	x		x		ROD1	40	ILMN_1768197	1743.91	1451.45	1108.59	1777.94	1846.8	2112	1452.37	1608.83	1646.87	1645.77	2430.75	1930.15	1837.27	1626.11	1642.32	2125.29	2161.47	2047.13	1509.83	2077.01	1467.32	1720.91	1773.38	2058.06	1519.47	2409.37	2371.66	2329.64	1562.6	1737.46	1770.72
ILMN_1652104					ILMN_1652104	x		x	x			x		x		KRAS	41	ILMN_1652104	129.55	113.98	98.04	139.67	170.66	103.67	109.69	118.5	129.17	107.65	131.78	135.81	132.24	108.8	123.21	125.24	112.98	106.96	114.26	158.94	123.12	125.15	106.39	126.62	111.46	121.63	151.33	160.6	120.13	97.04	115.44
ILMN_1703244					ILMN_1703244	x	x	x	x	x		x		x		MAP1LC3B	42	ILMN_1703244	668.65	711.13	521.42	647.18	646.86	689	549.1	631.56	575.06	552.05	752.81	607.3	675.8	684.53	597.21	699.26	711.49	622.73	773.78	792.14	649.8	720.26	669.53	674.82	524.12	544.98	678.94	647.73	784.12	588.49	601.74
ILMN_1753925					ILMN_1753925											LOC645609	43	ILMN_1753925	125.09	132.69	83.08	72.24	165.52	88.56	152.95	98.29	135.69	84.72	98.17	118.34	100.4	109.68	138.19	134.93	118.65	100.27	105.35	100.79	143.89	138.43	102.35	118.95	148.17	78.45	120.38	137.12	183.12	115.15	114.86
ILMN_1815023					ILMN_1815023	x			x		x	x				PIM1	44	ILMN_1815023	2354.34	3211.89	2808.13	2105.78	2729.51	2464.09	2800.17	2596.82	2474.94	1699.62	2174.25	3032.41	1227.53	1812.53	1741.58	1933.36	1779.86	2557.82	2600.1	1899.33	3170.81	1677.94	2647.65	1979.94	2562.18	2918.15	2930.14	2604.28	4129.02	2921.37	3477.05
ILMN_1706434					ILMN_1706434											LOC440359	45	ILMN_1706434	3515.88	2625.36	2755.81	3326.78	5406.6	3178.18	3221.34	4899.01	2855.3	2177.75	1504.55	3286.06	1535.15	2384.18	3099.53	4031.93	1257.37	2975.68	4329.49	2990.22	3236.36	1815.36	3676.74	3101.87	2716.04	1631.74	3317.07	3735.32	5837.08	3253.15	3178.39
ILMN_1782788					ILMN_1782788	x	x	x	x	x		x		x	x	CSDA	46	ILMN_1782788	10419.3	7075.18	8339.97	9985.97	17166.7	12862.2	9735.97	12817.6	8785.44	7916.58	5884.17	12199.2	7091.75	10610.9	12277.7	14388.8	6189.24	11179	15068.5	10310.2	9056.52	6054.88	10909.6	8912.5	7726.83	6835.24	10420.6	11811.8	15060.5	10104	10138.6
ILMN_1805342					ILMN_1805342											LOC652634	47	ILMN_1805342	80.64	45.66	40.38	73.73	39.01	51.4	42.87	48.11	64.25	68.09	38.28	71.79	35.41	28.44	26.47	34.43	46.76	47.91	24.04	55.88	73.05	38.18	58.76	70.92	61.5	92.53	77.24	96.29	82.08	70.64	60.17
ILMN_1743911					ILMN_1743911	x	x		x	x		x				SLC25A39	48	ILMN_1743911	14853.3	12009.5	12627.3	14059.6	15502.2	14488.8	16126	20519.7	10291.7	10550.9	8009.02	13527.9	13061.9	14420.7	14928.3	15264.9	9983.65	12737.2	17127.5	12442.7	14809.8	10217.2	15345.8	14178.2	13304.1	9258.64	15525.4	12998.7	15375.4	10488.5	14142.1
ILMN_1728083					ILMN_1728083		x	x		x	x			x		EIF4EBP2	49	ILMN_1728083	594.93	549.97	779.15	558.37	577.58	588.97	468.5	488.15	619.6	573.93	605.18	624.76	574.18	539.8	461.49	526.72	565.1	623.91	652.88	707.15	657.45	560.79	687.11	596.52	632.52	542.23	555.87	620.09	707.44	605.56	493.47
ILMN_1757406					ILMN_1757406	x		x	x			x		x		HIST1H1C	50	ILMN_1757406	291.46	254.57	311.46	204.08	463.21	396.67	805.28	556.08	322.55	264.05	297.62	243.87	661.38	448.45	542.55	486.85	466.17	308.49	388.29	455.24	477.88	457.94	453.39	537.31	351.38	340.88	328.18	389.72	583.52	382.95	633.82
ILMN_1752008					ILMN_1752008											OTUD1	51	ILMN_1752008	99.76	116.02	68.62	96.64	101.21	136.42	93.41	92.41	91.69	91.32	130.87	122.5	115.87	127.4	101.59	132.84	125.81	126.24	99.74	103	85.75	99.4	91.99	142.27	80.82	178.5	173	174.95	102.33	125.04	124.96
ILMN_1714765					ILMN_1714765											LOC389599	52	ILMN_1714765	1626.68	1009.98	1632.01	1805.58	3750.46	2272.92	1979.09	2488.67	1345.75	1393.79	714.62	2739.01	1157.86	993.94	1541.21	1940.05	645.09	1260.56	2556.6	2361	1913.35	1077.57	2065	2092.86	1663.83	1093.95	2682.23	3499.31	2980.99	1623.5	1827.16
ILMN_1679324					ILMN_1679324	x	x	x	x	x		x		x		EIF1B	53	ILMN_1679324	907.59	725.38	833.2	678.73	1707.22	1033.64	1251.18	1068.01	924.61	1005.35	681.49	1165.31	936.59	864.05	975.98	881.74	780.26	898.96	1161.84	838.11	935.38	813.73	961.64	991.78	767.83	880.16	1131.27	1376.57	1544.18	1358.89	993.92
ILMN_2180682					ILMN_2180682	x		x	x		x	x		x		MTPN	54	ILMN_2180682	1805.54	1266.58	1708.82	1931.38	2350.47	2395.46	1576.36	2150.05	1774.93	1930.77	2434.55	1900.66	1698.31	1720.73	2035.94	2935.16	2316.62	2015.02	1880.06	2243.18	2002.59	1994.48	1913.77	2396.94	1656.82	2913.88	2998	3391.95	1786.86	2223.87	2101.34
ILMN_1713006					ILMN_1713006	x	x		x	x	x	x				CDC34	55	ILMN_1713006	897.24	705.71	649.65	526.03	1027.37	490.43	842.16	790.79	603.54	626.37	209.01	617.65	566.65	506.49	585.97	531.72	351.72	691.09	587.81	558.21	801.29	405.55	676.29	531.63	523.25	437.97	872.88	612.03	1278.68	619.51	646.8
ILMN_1673757					ILMN_1673757	x	x	x	x	x			x	x		CASP8	56	ILMN_1673757	86.71	105.45	86	80.05	122.81	83.95	94.27	64.96	109.8	108.27	107.49	110.46	66.62	58.63	59.84	86.03	121.62	93.45	89.45	87.77	119.7	108.45	120.09	126.2	117.13	92	94.65	91.58	87.57	92.87	105
ILMN_1671583					ILMN_1671583	x	x		x	x						MKRN1	57	ILMN_1671583	6613.98	4753.69	7867.48	6652.43	13398.6	8102.79	8279.43	9308.96	6751.67	6687.47	4262.38	8013.86	6147.29	6409.41	8213.06	9147.95	3946.31	8724.93	8791.89	8909.1	7953.83	4308.89	7141.36	5464.59	5742.59	4636.06	7830.14	8431.29	10770	6982.94	5780.4
ILMN_1768820					ILMN_1768820	x	x	x	x	x			x	x	x	CYP11A1	58	ILMN_1768820	42.78	38.67	52.63	66.56	74.3	56.32	36.36	87.82	35.81	37.18	31.39	53.4	50.68	48.16	62.89	48.24	38.57	47.82	53.9	65.57	62.41	30.14	43.32	35.98	60.4	27.24	57.92	33.63	69.75	51.31	38.77
ILMN_1821388					ILMN_1821388											HS.448871	59	ILMN_1821388	54.45	33.79	33.52	35.43	48.96	32.38	37.04	58.9	23.5	23.7	29.39	24.32	24.79	43.34	54.11	40.87	25.6	31.05	39.79	35.46	21.68	48.14	42.15	27.49	28.12	24.71	26.8	42.27	39.27	18.6	19.43
ILMN_2372398					ILMN_2372398	x	x		x	x		x				ALDH5A1	60	ILMN_2372398	113.75	111.19	82.67	164.09	250.49	152.88	198.08	135.04	110.52	101.73	126.95	166.65	93.58	127.24	129.47	170	103.44	134.19	142.43	150.97	115.14	70.82	186.87	119.09	106.85	177.63	175.85	215.6	194.86	140.13	140.27
ILMN_1709877					ILMN_1709877	x	x	x	x	x			x	x		TRIML1	61	ILMN_1709877	61.94	72.2	60.11	71.8	72.92	50.49	42.95	71.47	54.29	51.45	51.94	53.93	64.89	55.43	70.25	55.75	34.26	51.52	47.69	54.99	67.62	33.09	31.88	44.35	22.85	53.11	56.54	48.72	76.98	51.56	60.43
ILMN_2179283					ILMN_2179283											S100A7L2	62	ILMN_2179283	40.36	26.19	34.38	31.62	16.22	35.4	27.57	23.1	34.52	27.21	19.84	30.92	40.39	31.37	29.83	31.17	44.62	29.38	32.04	32.6	25.97	32.48	26.53	34.78	28.16	27.91	26.92	33.75	39.82	33.58	27.02
ILMN_2089329					ILMN_2089329	x	x		x	x	x	x				SPRY2	63	ILMN_2089329	40.7	42.91	26.21	28.43	25.87	54.93	52.57	27.87	29.54	44.33	51.83	25.39	32.92	59.05	40.93	51.47	46.84	39.85	63.52	29.88	34.87	53.26	31.66	45.14	37.92	66.63	38.52	51.12	49.85	48.88	30.08
ILMN_1745558					ILMN_1745558											LOC646243	64	ILMN_1745558	24.67	22.03	23.42	20.32	13.81	18.36	16.94	24.38	28.59	17.8	20.33	23.69	16.57	25.45	22.52	19.66	25.82	22.5	26.54	29.65	30.85	20.12	27.48	21.13	25.96	28.48	29.46	47.27	27.85	21.09	24.77
ILMN_2412380					ILMN_2412380	x			x			x				TSC22D1	65	ILMN_2412380	139.52	127.22	158.35	101.53	116.68	116.94	138.34	241.15	130.74	179.65	167.12	156.19	90.56	99.87	103.33	166.88	123.36	151.9	243.38	153.17	138.23	153.76	115.27	150.28	124.72	175.28	213.23	193.89	135.85	172.87	105.8
ILMN_1718961					ILMN_1718961	x	x	x	x	x	x	x	x	x		BNIP3L	66	ILMN_1718961	386.51	354.25	549.24	370.97	1130.33	386.09	383.07	491.68	347	373.96	342.54	646.91	533.68	278.41	283.13	458.75	384.61	366.19	858.81	999.66	451.76	400.53	453.89	392.4	387.71	368.73	559.54	909.59	541.11	378	368.87
ILMN_1840710					ILMN_1840710											HS.559912	67	ILMN_1840710	33.56	25.41	18.72	27.95	35.64	27.68	26.25	25.88	18.57	21.54	16.7	23.99	16.4	23.92	35.09	39.69	14.7	28.56	37.65	57.02	7.94	26.48	33.1	23.95	26.74	37.93	44.6	39.61	21.76	25.95	27.38
ILMN_1651373					ILMN_1651373	x		x	x			x		x		RHD	68	ILMN_1651373	49.58	23.87	66.02	35.23	53.48	34.35	12.34	46.75	43.63	36.17	22.67	29.93	35.33	35.78	77.63	68.01	34.15	27.41	8.85	24.13	36.25	27.8	52.58	19.11	37.33	24.7	35.85	40.68	64.26	23.31	62.01
ILMN_2082810					ILMN_2082810	x		x	x			x		x		BRD7	69	ILMN_2082810	290.6	249.75	264.47	295.75	311.45	285.22	280.74	284.9	229.06	284.96	259.85	241.5	236.64	309.91	246.3	294.57	267.36	282.14	280.04	267.72	233.33	281.76	254.76	264.47	272.31	343.41	288.48	319.51	276.54	272.6	284.18
ILMN_2199439					ILMN_2199439	x			x			x	x			CA2	70	ILMN_2199439	225.03	208.49	254.01	284.2	420.82	336.02	362.85	391.73	250.17	336.3	254.43	330.7	232.91	260.28	310.62	427.99	338.34	308.63	489.17	357.52	405.06	433.51	389.02	388.13	236.62	308.16	308.28	481.68	161.13	327.59	210.93
ILMN_1737011					ILMN_1737011	x	x	x	x	x	x	x		x		GOLM1	71	ILMN_1737011	22.23	25.54	39.58	20.14	25.97	28.02	30.86	32.11	50.21	31.71	20.89	38.06	38.06	24.83	23.33	24.14	45.87	26.66	25.87	50.11	35.48	37.24	28	29.69	33.17	29.63	24.69	28.56	28.91	28.76	24.56
ILMN_1667201					ILMN_1667201		x	x		x	x			x	x	WDR51B	72	ILMN_1667201	97.85	105.2	86.2	135.09	283.1	161.33	148.33	131.31	135.82	138.13	140.51	160.44	167.82	169.14	130.4	160.14	149.18	143.7	167.66	248.83	131.95	136.75	135.98	136.99	129.17	148.85	173.59	179.17	174.3	122.07	151.95
ILMN_1841663					ILMN_1841663											HS.352305	73	ILMN_1841663	24.9	23.96	18.17	22.18	26.09	23.96	25.93	27.9	25.15	26.95	21.2	18.77	29.77	27.25	23.45	18.97	20.57	24.77	26.78	30.64	23.47	37.09	25.71	22.82	54.21	20.45	28.72	29.68	20.45	28.5	21.96
ILMN_1733176					ILMN_1733176		x	x		x				x	x	LIMS1	74	ILMN_1733176	331.54	206.75	256.02	228.73	315	317.46	263.24	292.16	253.09	276.75	272.76	303.71	217.98	106.49	217.64	364.32	250.44	209.68	357.8	376.43	305.19	313.08	267.58	209.6	324.83	389.77	338.26	308.03	272.14	295.12	311.51
ILMN_1838543					ILMN_1838543											HS.566340	75	ILMN_1838543	13.92	21.62	21.02	31.08	22.49	26.1	13.36	41.83	20.89	30.14	30.23	34.69	20.53	26.34	30.8	17.6	34.42	20.52	26.84	19.72	27.53	28	20.99	19.2	19.22	31.3	34.53	29.71	33.52	33.15	26.04
ILMN_1908052					ILMN_1908052											HS.545727	76	ILMN_1908052	25.64	37.24	31.32	24.34	22.24	25.26	26.3	18.4	28.67	30.91	31.16	21.67	19.43	37.06	40.2	21.98	30.88	26.57	35.73	18.06	51.03	26.23	34.06	19.71	34.64	23.5	30.32	33.8	42.46	35.68	38.96
ILMN_1799137					ILMN_1799137											LOC642816	77	ILMN_1799137	37.85	49.06	44.76	30.07	41.22	26.21	46.97	44.35	39.54	43.6	45.81	34.79	28.34	33.49	38.85	29.46	47.71	32.02	36	32.91	32.31	42.02	46.62	41.96	33.87	36.13	25.8	40.57	38.99	34.34	38.67
ILMN_1820508					ILMN_1820508											HS.531297	78	ILMN_1820508	15.34	28.68	24.77	23.53	20.4	10.99	18.09	29.54	18.38	27.49	17.61	17.87	26.76	17.86	34.31	23.76	32.23	22.38	23.88	48.21	38.36	34.09	18.19	28.76	17.7	22.72	50.01	31.88	24.07	26.48	25.05
ILMN_2258897					ILMN_2258897	x	x	x	x	x		x		x		GNAL	79	ILMN_2258897	22.48	19.77	17.26	31.98	25.37	21.99	19.15	17.62	17.16	19.67	25.13	25.08	21.43	18.31	21.99	21.7	19.19	19.73	21.14	27.93	19.82	18.68	24.13	26.02	21.97	21.02	17.75	24.12	18.81	18.85	17.93
ILMN_1664316					ILMN_1664316	x	x	x	x	x				x		CCR9	80	ILMN_1664316	20.93	36.58	23.83	28.22	38.85	32.23	53.58	22.5	10.77	23.74	29.23	41.53	37.92	18.38	19.99	17.76	60.9	30.93	29.56	25.21	28.95	39.09	24.47	25.97	35.96	23.74	17.5	14.02	14.55	12.14	19.75
ILMN_1824666					ILMN_1824666											HS.157344	81	ILMN_1824666	89.45	85.02	131.9	48.78	98.56	57.26	101.2	100.87	101.05	94.81	70.79	68.97	70.23	74.7	69.93	56.13	80.75	103.56	78.95	67.43	83.16	94.59	90.71	89.31	103.23	71.96	52.56	48.08	130.68	96.48	101.06
ILMN_2209515					ILMN_2209515											SNORD56	82	ILMN_2209515	84.8	83.13	88.45	58.73	72.45	73.67	87.4	51.9	80.5	76	68.45	64.49	52.54	44.86	57.68	65.61	59.43	78.24	79.29	53.86	68.11	79.4	69.8	62.9	66.89	85.47	76.04	71.15	64.57	79.35	86.69
ILMN_2186877					ILMN_2186877			x						x	x	FLJ10213	83	ILMN_2186877	272.02	287.45	286.56	243.32	231.16	297.52	271.51	288.08	330.2	350.68	372.41	336.46	457.11	371.27	332.69	320.9	337.29	352.01	280.41	281.19	239.69	315.75	285.6	278.09	266.96	375.73	263.15	261.65	350.65	359.71	336.29
ILMN_1651943					ILMN_1651943	x	x	x	x	x		x		x	x	ANK3	84	ILMN_1651943	29.93	37.62	38.34	28.69	34.17	34.52	23.47	35.23	39.05	35.46	39.88	24.66	32.37	33.7	23.97	37.9	34.65	33.27	37.63	32.36	30.67	25.62	36.82	37.95	36.6	44.13	29.8	32.34	39.57	36.22	32.64
ILMN_1765520					ILMN_1765520	x	x	x	x	x				x		MTIF2	85	ILMN_1765520	92.47	116.69	112.65	82.47	121.59	126.25	127.43	91.65	113.01	83.24	100.02	108.29	94.59	129.86	112.13	94.5	145.64	77.76	83.16	133.28	122.45	114.69	135.35	121.72	109.32	121.45	108.64	117.74	92.24	112.16	108.43
ILMN_1765819					ILMN_1765819											MYSM1	86	ILMN_1765819	21.86	27.6	30.22	16.47	21.44	25.45	27.87	12.56	26.45	26.66	26.06	23.59	29.04	24.18	22.09	31.38	30.49	26.75	29.79	19.07	28.95	22.59	25.22	18.58	22.24	19.48	23.39	29.76	18.04	26.71	25.85
ILMN_1687440					ILMN_1687440	x	x	x	x	x				x		HIPK2	87	ILMN_1687440	143.8	148.92	152.28	127.12	141.48	193.24	189.85	147.64	103	113.51	102.57	76.24	211.88	207.83	205.78	172.95	154.7	195.99	118.81	107.29	196.3	176.6	170.21	128.63	212.27	182.93	148.49	123.89	223.35	182.17	153.18
ILMN_1726387					ILMN_1726387	x	x		x	x	x				x	NF1	88	ILMN_1726387	61.04	55.63	56.24	64.63	49.95	59.11	63.49	57.6	56.72	70.56	75.53	54.19	82.11	46.2	66.16	70.72	66.2	65.82	64.43	58.38	62.58	59.44	52.13	59.73	71.83	80.59	69.54	51.7	65.05	65.65	58.54
ILMN_1775045					ILMN_1775045	x	x	x	x	x				x	x	ADIPOQ	89	ILMN_1775045	36.15	35.46	29.82	44.39	22.28	25.76	29.19	30.18	21.82	40.95	33.09	20.59	27.83	23.36	34.91	32.73	30.9	28.37	29.36	39.83	21.33	26.61	31.84	23.53	16.98	35.68	55.71	30.42	29.02	30.74	23.39
ILMN_1778444					ILMN_1778444	x	x		x	x					x	FKBP5	90	ILMN_1778444	627.69	598.41	586.18	621.2	680.12	364.97	924.84	764.65	612.92	554.51	676.88	647.56	1026.04	555.75	684.03	1149.22	597.52	572.72	392.63	938.82	538.66	583.22	747.74	600.18	572.77	708.02	500.64	628.05	562.14	389.89	558.92
ILMN_1876823					ILMN_1876823											HS.543926	91	ILMN_1876823	27.36	11.82	25.16	22.69	23.77	37.36	41.13	42.03	26.2	25.49	42.31	20.46	36.3	32.08	17.12	40.13	29.19	36.07	34.21	21.49	22.19	15.85	16.11	20.75	33.56	36.91	34.65	32.55	25.42	30.63	33.4
ILMN_1764158					ILMN_1764158	x		x	x		x			x		NLGN2	92	ILMN_1764158	34.17	45.54	40.85	42.11	26.22	43.01	33.55	19.39	33.77	42.8	49.62	34.3	32.89	30.98	46.1	30.45	27.2	37.55	38.45	29.11	28.16	32.4	36.4	21.67	41.37	22.46	42.85	20.71	27.76	49.92	22.8
ILMN_2124361					ILMN_2124361	x	x	x	x	x				x		LEAP2	93	ILMN_2124361	46.71	39.65	30.75	30.1	29.29	56.79	85	55.92	53.97	50.01	79.94	38.09	72.04	68.71	65.4	59.68	59.43	71.47	78.65	54.26	65.91	48.41	46.15	51.69	55.97	53.45	42.28	58.5	22.95	66.12	59.37
ILMN_1655922					ILMN_1655922	x	x		x	x						SAPS2	94	ILMN_1655922	124.57	110.64	111.71	91.87	90.76	114.8	128.15	99.69	100.19	107.96	113.24	95.2	93.45	90.83	103.7	106.96	102.69	110.91	100.58	100.32	93.29	99.67	94.61	89.03	112.57	109.91	94.38	89.24	72.76	106.08	90.87
ILMN_1860003					ILMN_1860003											HS.347034	95	ILMN_1860003	74.78	70.89	305.06	67.15	93.1	114.87	50.48	109.58	133	94.25	67.73	62.9	122.11	70.89	132.66	156.41	67.22	99.67	92.48	75.33	102.76	141.74	122.75	77.23	115	83.57	91.29	86.21	70.79	105.66	140.79
ILMN_1875380					ILMN_1875380											HS.545232	96	ILMN_1875380	68.7	45.93	46.05	27.32	15.76	36.33	47.59	40.31	53.78	45.42	37.09	27.52	41.69	33.6	51.5	35.07	41.16	56.02	48.36	37.85	32.17	39.48	47.17	25.57	33.91	37.64	52.85	38.26	16.46	78.68	58.85
ILMN_2074860					ILMN_2074860											RN7SK	97	ILMN_2074860	248.23	197.87	219.02	178.55	172.5	174.11	232.49	219.96	216.27	191.68	208.03	187.38	213.06	201.51	239.06	220.42	211.1	230.91	235.19	256.64	211.05	192.93	206.93	203.06	259.44	227.59	199.73	200.87	204.71	237.27	223.49
ILMN_1679003					ILMN_1679003	x	x		x	x	x	x				FLJ11783	98	ILMN_1679003	117.24	58.7	65.62	72.89	65.59	92.37	86.05	92.74	122.53	82.55	84.12	65.45	93.63	82.07	91.37	78.94	76.19	106.66	85.15	61.67	85.93	84.54	67.8	66.12	65.33	73.71	78.62	72.62	125.8	127.08	95.05
ILMN_1757627					ILMN_1757627	x	x	x	x	x	x	x		x		ZMYND19	99	ILMN_1757627	78.22	118.26	55.27	99.52	62.46	83.8	71.82	93.86	81.4	112.49	88.86	86.23	92.08	100.83	88.66	99.15	77.03	112.71	101.17	88.57	68.17	118.09	70.54	100.48	78.58	83.4	84.58	60.25	55.27	67.99	55.2
ILMN_1732554					ILMN_1732554	x	x		x	x						ZNF346	100	ILMN_1732554	89.45	65.03	74.83	75.98	60.17	88.65	94.14	74.78	96.74	111.32	95.36	75.41	87.56	91.54	92.35	84.76	62.64	88.62	82.28	61.21	72.44	92.6	88.29	87.95	91.91	81.08	89.34	85.64	53.69	85.45	71.98
ILMN_1690532					ILMN_1690532											FLJ40473	101	ILMN_1690532	52.36	36.19	51.38	56.82	38.22	44.47	55.56	54.07	55.23	56.74	63.17	33.28	49.64	59.24	51.33	60.18	50.12	57.11	56.82	39.86	53.97	56.85	53.03	54.91	49.78	52.55	60.06	28.88	31.15	59.98	31.44
ILMN_1893532					ILMN_1893532											HS.561644	102	ILMN_1893532	18.72	24.23	22.88	14.65	26.47	29.31	34.04	34.52	20.4	21.87	23.61	12.51	26.45	28.26	31.55	20.54	2.7	1.35	14.2	18.95	18.13	20.22	24.05	29.93	16.09	30.24	20.11	21.1	28.47	23.9	18.78
ILMN_1792396					ILMN_1792396											LOC440233	103	ILMN_1792396	8.19	32.17	8.14	13.29	14.38	16.32	13.8	10.09	17.29	23.32	31.59	18.23	27.45	22.38	17.63	18.48	25.27	16.76	18.17	13.1	23.85	28	15.66	10.05	18.83	24.21	15.82	17.69	12.73	22.2	21.48
ILMN_1725170					ILMN_1725170											LOC650557	104	ILMN_1725170	81.92	16.08	16.59	29.94	18	78.61	19.56	60.95	23.9	16.67	17.85	18.17	12.9	32.34	62	20.53	63.69	110.87	28.7	82.42	44.01	64.41	57.8	15.96	67.81	63.98	14.81	28.5	32.11	69.98	58.2
ILMN_1796962					ILMN_1796962	x		x	x		x	x		x		PPP3R1	105	ILMN_1796962	208.25	383.29	758.26	297.11	865.16	398.25	1272.48	325.82	563.34	335.15	164.64	588.93	517.71	437.31	855.37	611.1	410.44	1009.9	494.28	514.01	906.04	282.61	603.31	456.09	717.76	713.67	561.37	471.52	917.65	244.8	144.16
ILMN_2356331					ILMN_2356331	x		x	x			x		x		PCDHGA10	106	ILMN_2356331	30.33	13.64	21.31	23.38	29.99	20.85	28.87	30.77	19.35	24.56	22.01	19.14	30.51	26.48	25.21	19.65	12.5	20.14	22.34	22.29	27.97	29.65	22.79	34.26	29.74	25.38	21.83	32.66	26.36	22.28	20.75
ILMN_1663068					ILMN_1663068	x		x	x					x		MGC33556	107	ILMN_1663068	223.11	246.17	253.54	215.47	223.08	298.15	238.94	172.02	210.93	227.96	237.15	186.59	266.18	253.9	269.34	260.9	192	309.59	202.34	170.8	234.9	169.83	190.82	222.07	240.55	267.89	231.98	188.07	211.92	308.74	207.71
ILMN_2065822					ILMN_2065822											MCM3APAS	108	ILMN_2065822	78.87	48.46	37.03	73.16	39.39	51.06	56.22	41.73	48.91	41.28	46.32	46.61	47.63	55.22	35.13	44.56	46.39	59.69	47.83	43.89	39.49	60.72	43.34	69.14	39.34	53.87	68.08	32.17	17.62	45.14	50.01
ILMN_2197030					ILMN_2197030	x		x	x		x	x		x	x	ZFYVE21	109	ILMN_2197030	268.47	287.99	257.2	335.35	299.75	331.33	294.29	348.82	310.04	342.59	263.11	299.9	312.5	353.83	403.12	350.31	273.81	319.41	290.76	317.97	300.14	287.69	294.06	347.11	279.94	281.77	273.39	280.95	303.4	332.33	329.98
ILMN_2380453					ILMN_2380453											USP45	110	ILMN_2380453	25.78	14.22	18.42	17.07	23.5	21.42	27.72	20.14	24.04	4.5	24.82	22.27	32.16	15.07	26.43	17.96	20.64	27.15	15.23	28.34	32.85	23.14	22.42	23.7	26.61	24.66	25.03	20.73	17.11	27.34	39.07
ILMN_1665515					ILMN_1665515	x		x	x				x	x	x	MGC4677	111	ILMN_1665515	222.72	208.44	636.51	285.25	326.83	232.15	219.71	524.44	299.24	186.44	166.8	271.88	539.92	386.93	612.63	200.47	203.67	231.69	429.32	832.78	351.83	240.54	229.73	240.08	346.67	180.61	266.25	409.77	285.68	154.08	260.27
ILMN_1663616					ILMN_1663616	x	x		x	x	x	x				DNAJC7	112	ILMN_1663616	138.08	159.1	235.78	127.92	197.51	167.18	220.51	252.6	194.12	182.17	161.53	199.99	196.6	126.55	192.24	176.63	165.2	196.42	176.62	205.9	238.1	217.67	232.34	224.65	235.44	180.96	149.47	168.69	160.11	150.2	141.62
ILMN_1704472					ILMN_1704472	x		x	x			x		x		EID2	113	ILMN_1704472	51.74	70.08	78.98	79.54	76.64	71.17	75.36	70.92	86.84	89.19	78.88	87.97	74.96	60.27	58.96	72.93	96.17	62.28	70.95	71.26	80.52	83.34	68.77	76.62	74.78	63.74	77.56	69.35	55.57	73.6	83.18
ILMN_1709132					ILMN_1709132	x			x		x	x				ELP2	114	ILMN_1709132	153.59	146.03	172.41	174.65	173.49	131.52	188.95	203.47	170.45	147.67	156.66	193.59	184.05	190.59	152.51	178.9	186.9	164.8	171.38	206.67	192.04	176.09	171.72	152.87	173.34	169.51	171.33	147.44	135.63	163	162.1
ILMN_1693685					ILMN_1693685			x					x	x		LOC205251	115	ILMN_1693685	51.69	45.78	63.57	61.3	62.59	45.61	70.74	51.74	61.52	50.57	53.81	56.73	86.63	71.27	68.96	53.49	62.54	66.35	47.08	85.11	65.69	69.79	55.51	63.62	55.1	53.46	57.57	35.76	50.75	57.38	67.04
ILMN_1758214					ILMN_1758214	x	x		x	x		x				RARS2	116	ILMN_1758214	416.32	370.65	460.31	296.49	258.03	221.3	278.14	285.9	376.81	404.69	382.03	360.55	276.17	246.51	313.63	249.35	280.83	356.13	324.06	402.4	290.19	343.94	267.77	231.22	296.57	262.13	233.52	224.31	265.78	345.05	363.22
ILMN_1670723					ILMN_1670723	x	x	x	x	x	x			x	x	MSL3L1	117	ILMN_1670723	142.61	145.21	212.49	147.55	156.31	122.51	140.35	117.51	137.17	139.18	131.91	136.72	129.33	115.54	129.43	129.56	162.44	211.85	171.36	238.98	144.64	133.19	159.2	125.45	159.11	118.95	123.07	140.7	172.72	164.63	180.28
ILMN_1697820					ILMN_1697820	x	x	x	x	x		x		x	x	HINT2	118	ILMN_1697820	220.33	264.64	286.8	279.09	238.52	270.24	307.62	276.13	243.75	279.16	210.58	244.27	270.8	322.67	334.42	197.67	249.14	239.65	273.42	287.69	290.6	267.03	263.27	231.03	264.43	158.77	243.79	227.59	255.57	235.03	224.41
ILMN_1800517					ILMN_1800517	x	x	x	x	x	x			x		ODF2L	119	ILMN_1800517	37.52	62.93	25.14	32.82	25.32	29.51	32.36	21.71	37.57	35.72	38.64	36.78	35.64	44.94	38.43	31.77	27.81	33.72	27.79	38.54	39.72	27.39	27.34	39.12	26.35	57.41	46.04	25.14	27.91	38.89	30.04
ILMN_2225254					ILMN_2225254	x		x	x		x	x		x	x	ZNF740	120	ILMN_2225254	24.95	27.16	32.5	38.26	30.51	33.04	32.52	43.79	45.4	19.67	31.37	42.9	29.26	28.59	28.69	43.03	25.94	27.6	33.42	27.75	22.94	34.09	41.52	22.97	49.73	40.64	20.46	29.43	28.06	34.64	25.73
ILMN_2309449					ILMN_2309449	x			x		x	x			x	RBBP6	121	ILMN_2309449	47.07	88.95	116.07	55.93	58.46	69.15	64.33	53.52	83.14	82.65	78.3	60.23	77.08	61.1	59.75	46.94	54.65	85.59	56.07	61.88	72.74	54.87	60.19	67.26	61.77	64.27	51.89	46.96	78.01	59.02	50.99
ILMN_1808041					ILMN_1808041	x	x	x	x	x		x		x	x	RPL10A	122	ILMN_1808041	4253.96	4298.65	1929.63	4782.37	4274.05	5391.02	5329.27	3987.34	4325.93	4183.22	3383.59	4542.02	4348.42	5426.71	4456.86	3827.18	3817.92	3437.02	4697.59	4370.54	4532.82	3933.84	4342.91	4035.88	4070.96	4059.09	3794.42	2946.37	3580.38	4802.1	4907.83
ILMN_1685097					ILMN_1685097	x			x			x	x			ASCC1	123	ILMN_1685097	259.57	202.46	281.17	289.35	184.7	230.47	241.91	229.63	210.92	240.86	224.01	203.19	251.15	262.55	337.06	226.14	227.86	219.29	214	244.03	249.68	201.06	215.8	194.71	258.13	247.14	229.03	204.49	193.42	235.79	229.1
ILMN_1658628					ILMN_1658628											C14ORF72	124	ILMN_1658628	22.53	23.58	26.75	28.5	31.85	23.42	33.08	30.26	29.54	47.76	15.68	24.96	45.86	26.48	25.72	47.58	27.55	27.67	28.64	61.06	34.67	42.94	18.97	21.24	28.04	38	41.13	24.51	28.68	34.09	28.84
ILMN_1777483					ILMN_1777483	x	x	x	x	x		x	x	x		APOOL	125	ILMN_1777483	21.51	14.67	40.66	37.89	36.3	23.52	32.16	30.59	27	21.17	41.23	37.77	34.34	23.93	26.7	40.72	40.34	29.23	19.62	25.38	32.76	23.14	22.84	24.22	28.87	28.2	16.51	21.4	20.79	28.47	35.64
ILMN_1892403					ILMN_1892403											SNORD13	126	ILMN_1892403	432.02	98.87	201.93	360.07	206.67	291.3	208.85	183.73	178.52	236.09	80.17	75.36	318.11	242.44	240.25	114.73	228.73	138.03	225.33	341.34	260.09	139.14	125.38	146.24	157.71	150.92	174.98	273.14	259.87	380.57	317.21
ILMN_2354237					ILMN_2354237	x	x		x	x	x	x				PARP2	127	ILMN_2354237	41.5	35.74	24.59	55.79	55.34	72.87	56.88	53.64	49.84	58.08	54.92	51.83	47.28	57.98	54.02	59.7	55.48	60.61	57.32	42.3	43.77	48.52	54.09	46.16	57	63.34	64.89	42.39	45.77	46	57.87
ILMN_1755023					ILMN_1755023	x	x	x	x	x	x	x	x	x		RAD50	128	ILMN_1755023	38.62	46.85	32.21	28.71	24.07	40.6	44.51	31.21	42.39	32.21	33.15	35.42	33.33	31.67	34.46	33.74	37.08	39.62	23.12	58.04	29.07	38.09	38.28	30.13	37.75	32.5	34.1	30.62	14.78	22.32	36.53
ILMN_1671895					ILMN_1671895	x		x	x		x	x		x	x	ZNF613	129	ILMN_1671895	29.72	29.89	43.57	56.04	53.58	63.28	37.69	42.75	35.05	46	43.91	32.67	96.49	53.13	53.11	70.35	58.29	63.02	39.38	132.66	35.37	43.42	40.57	53.77	44.13	49.58	42.51	57.13	30.12	44.65	42.92
ILMN_2349444					ILMN_2349444	x		x	x		x			x		NUDT2	130	ILMN_2349444	80.08	69.56	117.81	62.03	125.75	98.41	78.76	57.94	82.15	62.82	69.85	80	106.52	102.69	115.44	86.42	86.24	104.37	85.11	200.29	87.79	83.37	97.31	91.1	96.45	78.42	70.17	108.78	77.46	76.08	79.44
ILMN_1722186					ILMN_1722186	x	x	x	x	x	x	x		x		C2ORF56	131	ILMN_1722186	66.08	73.18	65.81	64.39	78.4	67.37	66.06	60.3	75.98	92.91	73.31	64.73	104.73	57.88	66.96	80.91	77.64	102.31	66.37	121.51	66.08	67.47	71.57	52.39	68.78	86.5	79.55	77.35	54.07	68.83	52.24
ILMN_2146761					ILMN_2146761		x			x		x			x	FABP5	132	ILMN_2146761	24.93	21.8	22.12	27.19	27.4	29.1	25.84	28.45	29.3	23.33	24.92	26.72	25.89	28.33	25.32	23.76	29.92	25.54	22.47	36.59	33.69	27.78	23.87	27.86	24.96	29.29	16.75	39.6	24.11	22.28	28.53
ILMN_1800573					ILMN_1800573	x	x		x	x	x	x				RPS21	133	ILMN_1800573	86.53	71.54	250.77	148.01	169.38	106.75	105.69	89.46	84.47	91.33	72.49	119.71	235.5	124.38	139.41	70.33	96.51	65.77	84.87	311.17	156.89	108.26	84.91	63.33	127.04	81.94	102.94	128.98	81.39	79.16	125.78
ILMN_2207539					ILMN_2207539	x	x	x	x	x	x	x	x	x		RPS17	134	ILMN_2207539	819.98	777.13	1466.42	1513.14	2165.94	1699.85	1878.73	1056.56	1291.47	977.66	965.71	2109.41	3140.95	2069.58	1384	1054.49	1017.2	1442.65	1065.34	6813.05	1671.22	1063.46	1202.99	1800.92	1994.7	729.39	1038.93	1803.63	856.91	995.71	1297.44
ILMN_2323774					ILMN_2323774	x	x	x	x	x	x	x		x		RPAIN	135	ILMN_2323774	474.82	451.46	389.41	474.83	351.98	451.74	500.91	380.07	439.96	428.94	494	389.33	400.23	384.06	421.57	368.85	404.8	424.26	387.83	492.92	416.49	398.53	367.49	359.39	349.97	425.35	396.83	355.77	256.36	401.3	379.29
ILMN_1814650					ILMN_1814650	x	x	x	x	x	x	x		x	x	TRAPPC4	136	ILMN_1814650	355.34	335.09	470.03	496.36	476.91	404.72	465.36	461.11	346.66	337.83	360.6	343.83	497.62	357.49	599.07	399.27	458.93	489.2	379.95	568.37	632.46	391.27	362.23	414.65	422.1	389.99	382.07	371.21	356.92	381.33	438.37
ILMN_1761113					ILMN_1761113	x		x	x		x			x		GNL2	137	ILMN_1761113	145.59	143.37	220.57	208.34	299.5	243.24	296.42	188.26	194.8	228.28	205.72	194.93	271.1	297.47	307.21	321.88	284.87	287.24	187.47	412.75	292.19	250.98	316.15	306.39	264.77	199.36	176.68	165.82	164.81	241.97	235.48
ILMN_1772506					ILMN_1772506	x	x	x	x	x	x	x		x		ATP5I	138	ILMN_1772506	204.78	240.02	374.34	275.45	311.95	367.59	394.46	327.79	254.36	265.58	224.08	218.89	528.74	443.04	430.07	405.72	237.32	312.77	199.64	1120.72	391.88	264.98	299.15	309.62	287.16	228.51	228.83	245.93	207.25	273.29	312.66
ILMN_1781795					ILMN_1781795	x	x		x	x		x				ERH	139	ILMN_1781795	110.79	125.75	236.5	148.64	300.19	159.29	248.47	167.96	136.5	145.31	104.36	169.32	376.28	186.42	219.96	175.95	140.81	153.39	196.57	603.12	176.29	149.45	156.57	191.65	170.79	69.18	119.15	179.69	122.44	85.95	149.76
ILMN_2118910					ILMN_2118910	x	x		x	x	x				x	TPRKB	140	ILMN_2118910	33.99	29.31	41.9	36.52	48.33	41.49	44.41	36.43	31.35	35.44	20.54	39.84	54.94	37.65	35.97	45.87	34.9	17.34	34.53	104.14	28.23	34.44	37.71	36.94	30.27	32.37	37.41	35.33	26.31	27.85	29.29
ILMN_1737015					ILMN_1737015	x			x		x					RPL39	141	ILMN_1737015	1081.19	943.33	2412.9	2229.38	3092.09	2240.73	2106.58	1581.6	1655.37	997.73	1005.65	2191.82	4773.37	2761.89	2093.78	1220.64	935.63	1323.41	1967.34	8443.09	2308.15	995.4	1273.83	1945.25	2431.86	826.23	1111.65	2438.3	830.26	1428.99	1967.3
ILMN_1680967					ILMN_1680967	x	x		x	x	x					CIP29	142	ILMN_1680967	177.48	185.52	267.73	190.91	235.64	212.49	223.28	167.87	183.36	158.34	172.04	216.16	398.31	278.85	271.32	273.03	197.71	207.57	148.13	958.71	231.1	253.12	221.09	230.44	240.48	165.57	139.51	154.36	204.57	171.34	211.83
ILMN_1746516					ILMN_1746516	x	x		x	x	x					RPS25	143	ILMN_1746516	5726.36	6957.49	6633.4	8535.8	7021	7343.62	13653	6280.15	7966.82	4575.67	6766.65	7496.22	10618.6	6204.12	6711.01	7719.9	6866.18	6260.07	4340.05	15402.9	10296.3	7291.22	8998.91	9839.38	7369.72	6361.6	5220.02	5595.16	5879.52	7197.16	10216.3
ILMN_1732328					ILMN_1732328											LOC646200	144	ILMN_1732328	1006.51	1359.29	842.77	1441.54	1160.91	1491.19	2044.03	1071.93	1367.75	974.45	1171.4	1172.23	1329.79	1283.84	950.8	1473.75	1367.37	1200.42	812.59	3321.93	1847.01	1414.86	1733.64	1879.28	1428.97	1296.42	993.12	926.48	814.94	1285.98	1638.79
ILMN_1792528					ILMN_1792528											LOC401206	145	ILMN_1792528	5981.62	7971.03	7481.26	8270.98	7723.16	8860.86	14999	6707.92	8114.87	4691.1	6960.1	7794.35	10462.7	6587.38	6588.1	8798.69	7240.43	6742.6	4577.62	15896.9	10605	8162.28	9301.61	11402.9	7044.89	7000.31	5139.53	6238.25	5730.4	8070.5	10900.9
ILMN_1772888					ILMN_1772888											LOC645688	146	ILMN_1772888	1206.56	985.04	1094.99	1426.46	1407.56	1528.66	1442.21	1404.8	1155.84	923.21	873.26	1132.22	1195.65	1179.78	1503.02	837.51	1101.3	798.56	983.43	1906.84	1472.43	1171.51	1441.36	1189.09	1359.95	1180.39	1481.65	1365.73	825.45	1092.4	1400.41
ILMN_1653469					ILMN_1653469	x	x	x	x	x	x			x		RPL12	147	ILMN_1653469	3438.05	3666.27	3155.29	4191.25	3302.5	3843.69	4804.49	3344.62	3631.08	3296.14	3711.63	3368.49	3526.68	2852.2	3368.4	2774.13	3938.65	2561.85	3152.4	4568.58	4695.16	3357.64	3467.64	3571.2	3479.13	3023.84	3751.39	3416.57	2787.04	2940.35	3411.34
ILMN_1790461					ILMN_1790461	x	x		x	x		x				C6ORF125	148	ILMN_1790461	38.75	51.85	128.21	87.37	99.67	65.27	100.96	71	97.18	70.57	74.22	61.43	117.66	101.13	95.23	61.13	79.2	65.07	48.63	162.8	69.17	66.11	71.22	63.11	98.29	66.38	61.57	65.75	30.38	47.43	61.48
ILMN_2396648					ILMN_2396648	x	x		x	x		x				EXOSC1	149	ILMN_2396648	220.46	277.73	278.16	265.37	252.18	222.9	338.35	247.57	286.63	266.77	238.06	224.71	251.34	295.9	330.78	224.25	242.86	226.31	267.29	369.49	303.18	263.09	246.64	218.32	262.36	190.87	224.88	257.31	170.32	204.94	262.04
ILMN_1657612					ILMN_1657612											LOC285900	150	ILMN_1657612	718.54	771.94	854.74	1015.02	886.83	765.43	1205	951.35	851.39	669.3	760.74	979.49	1202.59	1185.25	887.51	852.92	1023.9	813.99	634.81	2526.18	1183.39	961.63	971.11	874.71	1000.02	706.69	739.34	714.24	668.4	872.91	1071.87
ILMN_1715926					ILMN_1715926											LOC642210	151	ILMN_1715926	10317.6	13454.8	12366.6	14239	11263.5	12092.4	12585.7	9164.59	14101.7	9707.86	10094.6	12405.7	15242.6	9808.91	9357.67	11477	9796.83	7590.15	9292.2	13394.9	13842.5	10430.3	12591	11383.2	11681.7	10151.9	8755.08	9922.32	10494	11223.1	12950.5
ILMN_1801633					ILMN_1801633	x			x			x			x	C20ORF52	152	ILMN_1801633	405.15	471.07	669.19	706.92	752.21	746	788.18	749.02	619.97	555.23	422.44	430.85	860.37	782.01	911.59	473.65	569.55	512.02	661.44	1085.78	610.84	581.33	535.36	469.14	650.18	371.84	486.14	599.02	436.57	437.92	545.74
ILMN_1713862					ILMN_1713862											LOC653479	153	ILMN_1713862	59.36	46.73	47.71	55.14	62.3	52.51	65.79	34.97	50.07	64.72	63.6	52.52	42.5	35.79	27.97	41.16	60.08	54.64	43.35	57.32	59.14	43.79	66.16	49.69	59.25	55.03	39.66	63.42	31.1	45.44	36.39
ILMN_2311548					ILMN_2311548	x			x		x	x			x	PTRH2	154	ILMN_2311548	69.14	52.74	101.53	86.91	99.43	85.39	109.3	81.01	89.52	79.68	78.58	105.7	145.16	111.44	104.13	119.91	89.86	86.71	78.96	239.38	82.32	77.15	90.85	106.78	98.63	71.57	89.74	86.44	59.73	77.99	96.04
ILMN_1692707					ILMN_1692707											LOC391356	155	ILMN_1692707	36.27	50.48	54.63	55.97	98.61	55.22	54.35	79.6	40.61	44.43	42.09	44.1	90.36	62.58	64.67	65.78	58.54	41.51	63.1	109.32	54.67	55.13	56.37	49.61	55.59	47.59	37.06	66.75	16.57	40.94	53.1
ILMN_1778730					ILMN_1778730	x	x	x	x	x	x	x		x		MRPL39	156	ILMN_1778730	35.28	60.31	59.11	68.59	86.84	67.88	102.54	53.75	67.36	59.28	71.91	81.46	81.47	58.12	62.67	61.77	59.38	65.08	44.36	132.2	64.45	74.93	68.94	59.2	59.14	53.94	50.03	61.32	34.35	67.19	68.03
																		Sample	C037	C061	C051	C052	C055	C054	C016	C059	C001	C063	C056	C042	C057	C062	C050	C041	C035	C047	C058	C036	C033	C043	C049	80956	C060	C038	C010	C040	C018	C002	C013
																		Order	1	2	3	4	5	6	7	8	9	10	11	12	13	14	15	16	17	18	19	20	21	22	23	24	25	26	27	28	29	30	31
																		Class	1	1	1	1	1	1	1	1	1	1	1	1	1	1	1	1	1	1	1	1	1	1	1	1	1	1	1	1	1	1	1
																	Max	27551.2	14853.3	13454.8	12627.3	14239	17166.7	14488.8	16126	20519.7	14101.7	10550.9	13259.4	13527.9	15242.6	14420.7	14928.3	15264.9	10759.4	12737.2	17127.5	15896.9	14809.8	10430.3	15345.8	14178.2	13304.1	11567.7	15525.4	12998.7	15375.4	11223.1	14142.1
																	Min	0.18	8.19	11.82	8.14	13.29	9.53	10.99	12.34	10.09	10.77	4.5	13.41	11.66	6.47	15.07	17.12	11.34	2.7	1.35	8.85	13.1	7.94	15.85	15.66	10.05	16.09	14.84	14.81	14.02	12.73	12.14	17.93
																	Average	1094.05	1061.24	1041.42	1055.64	1098.27	1297.09	1175.45	1239.98	1171.26	1065.35	1008.72	1018.05	1164.11	1157.38	1083.13	1088.59	1186.95	1005.05	1053.24	1113.46	1295.9	1161.18	992.539	1169.99	1146.57	1064.21	1035.51	1108.1	1135.61	1173.89	1035.68	1103.61
																	Median	196.665	163.635	147.895	219.795	176.6	214.875	187.135	203.465	182.81	186.66	180.91	165.72	186.985	223.495	196.05	201.88	184.41	194.855	196.205	192.02	245.56	209.14	180.165	188.845	198.885	192.805	180.785	194.195	195.12	173.955	167.985	164.82
																	Stdev	2366.1	2269.22	2208.57	2261.59	2385.87	2883.75	2486.11	2762.38	2657.91	2212.81	2016.82	2085.98	2447.46	2510.63	2308.28	2304.94	2577.46	2036.52	2158.8	2512.57	2792.5	2500.52	1986.42	2499.32	2422.02	2192.94	2024.66	2283.11	2329.66	2555.19	2111.17	2374.59
[truncated: 130 more columns]
