# Supplementary material for: A Transcription Factor Map as Revealed by a Genome-Wide Gene Expression Analysis of Whole-Blood mRNA Transcriptome in Multiple Sclerosis
Source: PLoS One. 2010 Dec 1;5(12):e14176. doi: 10.1371/journal.pone.0014176 (PMC2995726; doi:10.1371/journal.pone.0014176)
Supplement: Table S4 — (α,β) k-feature set summary statistics. Summary statistics of the (α,β) k-feature set selection process for each of the signatures and combined listing of all signatures, showing over or under expression and signature overlap. Overlap with the signatures in the companion study are also given. (0.52 MB XLS) [file pone.0014176.s004.xls]

## Sheet: Summary
							0-Centric			1-Centric
	#0	#1	# EntF	Nalfa	A-max	#ABK	Nbeta	B-max	Bmxml	Nbeta	B-max	Bmxml
CON – MS	45	99	369	4455	40	145	990	232	79	4851	107	58
CON – PPMS	45	43	360	1935	66	221	990	209	113	903	170	113
CON – RRMS	45	36	366	1620	73	260	990	235	154	630	160	131
CON – SPMS	45	20	317	900	40	113	990	245	67	190	124	67
PPMS – SPMS	43	20	133	860	23	77	903	90	48	190	83	53
RRMS – PPMS	36	43	126	1548	25	86	630	82	55	903	75	49
RRMS – SPMS	36	20	113	720	24	66	630	66	32	190	80	48

## Sheet: Signatures
	Details of ABK Signatures for each subgroup analyzed.
	Sig. Size is the (alpha, beta)-k feature selection solution size. Total size is the total number of unique genes in a given signature when combining both centric signatures. The gray line shows the number of genes in that signature not appearing in any other signature.
	Colors indicate if the gene is downregulated (green), upregulated (red) or with partial local correlation --undecided-- (yellow) in the right class (i.e. in the RR/PP signature, RR is the left class). Value is the Mann-Whitney pValue for up-down regulation. Fisher exact test of up-down regulation based on entropy thresholds agree with those listed and are more optimistic.
	The number is the p-value from the Mann-Whitney test for rejection of the null hypothesis (equality of location in both classes). The down and up-regulation listed here have also been verified using a Fisher exact test of signifficance for the threshold found by the entropy filter. P-values from the Fisher excat test are consistently smaller than those listed.
	The rightmost columns contain the overlap of these signatures with the comapnion study [1. Gandhi KS, McKay FC, Cox M, Riveros C, Armstrong N, Heard RN, Vucic S, Williams DW, Stankovich J, Brown M, Danoy P, Stewart GJ, Broadley S, Moscato P, Lechner-Scott J, Scott RJ, Booth DR, ANZgene Multiple Sclerosis Genetics Consortium. The multiple sclerosis whole blood mRNA transcriptome and genetic associ…
		C/MS	C/PP	C/RR	C/SP	PP/SP	RR/PP	RR/SP
Sig Size:		145	221	260	113	77	86	66
total size		156	223	267	113	84	94	70			Rank in companion study signature
ProbeId	#sig	44	143	168	70	58	72	42	Symbol	Name	MS vs HC	PP vs HC	RR vs HC	SP vs HC	RR vs PP
ILMN_1709795	4	3.2e-05	0.000294	0.000947	0.004807				RAC2	Homo sapiens ras-related C3 botulinum toxin substrate 2 (rho family	-3.48805	-3.30045
ILMN_1802257	3		0.042977	0.000819	0.0128				PCTP	Homo sapiens phosphatidylcholine transfer protein (PCTP)	-2.93169		-3.55243
ILMN_1679324	3	4.6e-05	0.000121	0.000357					EIF1B	Homo sapiens eukaryotic translation initiation factor 1B (EIF1B)	-4.18904	-3.80356	-3.55803
ILMN_1667201	3	0.001038	0.001829	0.000231					WDR51B	Homo sapiens WD repeat domain 51B (WDR51B)
ILMN_1773906	3	5e-06	0.000119	2.1e-05					NCOA4	Homo sapiens nuclear receptor coactivator 4 (NCOA4)	-4.58819	-3.91557	-4.10059
ILMN_1811787	3	0.084315	0.087808	0.120609					RNF139	Homo sapiens ring finger protein 139 (RNF139)
ILMN_1703244	3	6e-06	0.001438	1.2e-05					MAP1LC3B	Homo sapiens microtubule-associated protein 1 light chain 3 beta (MAP1LC3B)	-4.60595	-3.21514	-4.3141	-3.7539
ILMN_1703650	2		0.000558	0.013449					TNIP1	Homo sapiens TNFAIP3 interacting protein 1 (TNIP1)	-3.81418	-3.72653
ILMN_1776998	2		0.022656	0.025261					DNAJA4	Homo sapiens DnaJ (Hsp40) homolog	-3.26655	-2.73374
ILMN_1658950	2		3.9e-05	0.02712					LOC400890	PREDICTED: Homo sapiens hypothetical LOC400890 (LOC400890)	-3.56824	-4.24486
ILMN_1908052	3	0.001264	0.004922		0.000623				HS.545727	ab77f06.s1 Stratagene fetal retina 937202 Homo sapiens cDNA clone IMAGE:852995 3	-2.81751
ILMN_1670875	3	0.001999	0.03423		0.031615				PPM1D	Homo sapiens protein phosphatase 1D magnesium-dependent	-3.42179
ILMN_1711786	3	0.000389	2.3e-05		0.007612				NFE2	Homo sapiens nuclear factor (erythroid-derived 2)	-3.32207	-4.62089
ILMN_2148819	3	0.000154	0.001313		0.000829				TUBA1A	Homo sapiens tubulin	-4.24827	-3.42811		-3.7276
ILMN_1917082	3		0.011294		0.000736			0.040265	HS.444464	UI-H-BW1-aob-f-11-0-UI.s1 NCI_CGAP_Sub7 Homo sapiens cDNA clone IMAGE:3084428 3
ILMN_2197846	2		0.000933		0.004278				HADHB	Homo sapiens hydroxyacyl-Coenzyme A dehydrogenase/3-ketoacyl-Coenzyme A thiolase/enoyl-Coenzyme A hydratase (trifunctional protein)	-4.29582	-3.80704	-3.24682	-3.59347
ILMN_1822671	3		0.000284			0.032058	0.000142		HS.567460	Homo sapiens T cell receptor alpha locus	-2.59875	-3.83986
ILMN_1651373	2	0.000264	8e-06						RHD	Homo sapiens Rh blood group	-3.15879	-4.10582
ILMN_1706434	2	5.4e-05	0.000187						LOC440359	PREDICTED: Homo sapiens similar to muscle Y-box protein YB2 (LOC440359)	-4.34576	-3.79396	-3.56976
ILMN_1714765	2	0.000233	0.000428						LOC389599	PREDICTED: Homo sapiens similar to amyotrophic lateral sclerosis 2 (juvenile) chromosome region	-3.63177	-3.38428
ILMN_1753925	2	0.000121	0.002671						LOC645609	PREDICTED: Homo sapiens similar to TBC1 domain family member 3 (Rab GTPase-activating protein PRC17) (Prostate cancer gene 17 protein) (TRE17 alpha protein) (LOC645609)	-3.74962	-2.73775
ILMN_1782788	2	7.6e-05	0.000596						CSDA	Homo sapiens cold shock domain protein A (CSDA)	-4.31102	-3.68104	-4.14647
ILMN_1791576	2	0.000203	0.000326						CHSY1	Homo sapiens chondroitin sulfate synthase 1 (CHSY1)	-3.96229	-3.8735
ILMN_1651347	2	0.001284	3.4e-05						SERTAD2	Homo sapiens SERTA domain containing 2 (SERTAD2)	-3.20218	-4.02719
ILMN_1671583	2	0.000396	0.001126						MKRN1	Homo sapiens makorin	-3.7468	-3.44639
ILMN_1677098	2	0.026883	0.007281						YPEL2	Homo sapiens yippee-like 2 (Drosophila) (YPEL2)		-2.53219
ILMN_1679929	2	0.001079	0.000181						KLF13	Homo sapiens Kruppel-like factor 13 (KLF13)	-3.33227	-3.74458
ILMN_1728083	2	0.000574	0.006091						EIF4EBP2	Homo sapiens eukaryotic translation initiation factor 4E binding protein 2 (EIF4EBP2)	-3.20312	-2.83159
ILMN_1743911	2	2.5e-05	6.1e-05						SLC25A39	Homo sapiens solute carrier family 25	-4.17081	-3.90525	-3.44431
ILMN_1747146	2	0.000171	0.000678						TSG101	Homo sapiens tumor susceptibility gene 101 (TSG101)	-3.53084	-2.88278
ILMN_1749006	2	6.8e-05	0.000187						RCSD1	Homo sapiens RCSD domain containing 1 (RCSD1)	-3.86725	-3.67142	-3.25112
ILMN_1768197	2	0.001323	0.001575						ROD1	Homo sapiens ROD1 regulator of differentiation 1 (S. pombe) (ROD1)	-4.03162	-3.88165
ILMN_1793371	2	0.000149	0.000145						KIAA0430	Homo sapiens KIAA0430 (KIAA0430)	-3.22614	-3.36541
ILMN_1815023	2	0.001323	0.001575						PIM1	Homo sapiens pim-1 oncogene (PIM1)	-3.46259	-3.23521
ILMN_1900471	2	0.300942	0.011489						HS.559124	Homo sapiens
ILMN_2043265	2	0.004043	0.00054						ZFP106	Homo sapiens zinc finger protein 106 homolog (mouse) (ZFP106)		-3.21383
ILMN_2082810	2	0.000883	0.002378						BRD7	Homo sapiens bromodomain containing 7 (BRD7)
ILMN_2089329	2	0.024596	0.06691						SPRY2	Homo sapiens sprouty homolog 2 (Drosophila) (SPRY2)
ILMN_2312296	2	7e-06	1.3e-05						PCBP2	Homo sapiens poly(rC) binding protein 2 (PCBP2)	-4.45468	-4.65764
ILMN_1719343	2		0.002246			0.072624			WDR26	Homo sapiens WD repeat domain 26 (WDR26)	-2.7103	-3.59324
ILMN_2408663	2		0.001558				0.000409		RHCE	Homo sapiens Rh blood group		-2.56068
ILMN_1676799	2		0.004298				0.02357		MFAP1	Homo sapiens microfibrillar-associated protein 1 (MFAP1)		-2.70882
ILMN_1653165	1		0.003258						AAMP	Homo sapiens angio-associated
ILMN_1656427	1		4.8e-05						C17ORF39	Homo sapiens chromosome 17 open reading frame 39 (C17orf39)	-3.2166	-3.57784
ILMN_1663605	1		0.000265						RNF123	Homo sapiens ring finger protein 123 (RNF123)	-3.59126	-3.85266
ILMN_1665117	1		0.016029						C6ORF89	Homo sapiens chromosome 6 open reading frame 89 (C6orf89)
ILMN_1668663	1		0.00339						LOC648001	PREDICTED: Homo sapiens hypothetical protein LOC648001 (LOC648001)
ILMN_1679267	1		0.000239						TGM2	Homo sapiens transglutaminase 2 (C polypeptide	-2.91031	-3.86038
ILMN_1680668	1		0.023428						LOC650749	PREDICTED: Homo sapiens similar to BTG3 associated nuclear protein isoform a (LOC650749)	-2.7527
ILMN_1681657	1		1.9e-05						MAP4K4	Homo sapiens mitogen-activated protein kinase kinase kinase kinase 4 (MAP4K4)	-3.34568	-4.02027
ILMN_1682781	1		0.002828						TEAD2	Homo sapiens TEA domain family member 2 (TEAD2)
ILMN_1687940	1		0.000265						FOXO3	Homo sapiens forkhead box O3 (FOXO3)		-3.14805
ILMN_1689306	1		0.001235						TMC7	Homo sapiens transmembrane channel-like 7 (TMC7)	-2.7845	-2.93288
ILMN_1691942	1		0.000701						CCNI	Homo sapiens cyclin I (CCNI)	-2.97173	-3.28817
ILMN_1700231	1		0.000301						IHPK1	Homo sapiens inositol hexaphosphate kinase 1 (IHPK1)	-3.37949	-3.67808
ILMN_1700759	1		0.137315						RIMS1	Homo sapiens regulating synaptic membrane exocytosis 1 (RIMS1)
ILMN_1701603	1		0.001723						ALPL	Homo sapiens alkaline phosphatase		-2.65986
ILMN_1702171	1		0.000636						LPCAT1	Homo sapiens lysophosphatidylcholine acyltransferase 1 (LPCAT1)	-2.64866	-3.57267
ILMN_1703196	1		0.536763						PRKD3	Homo sapiens protein kinase D3 (PRKD3)
ILMN_1710303	1		0.012662						TTC25	Homo sapiens tetratricopeptide repeat domain 25 (TTC25)		-2.89845
ILMN_1713934	1		0.000248						LITAF	Homo sapiens lipopolysaccharide-induced TNF factor (LITAF)	-3.53541	-3.8274
ILMN_1715745	1		0.670308						MCART6	Homo sapiens mitochondrial carrier triple repeat 6 (MCART6)
ILMN_1728914	1		0.008308						PRUNE	Homo sapiens prune homolog (Drosophila) (PRUNE)		-2.76403
ILMN_1735014	1		0.081028						KLF6	Homo sapiens Kruppel-like factor 6 (KLF6)
ILMN_1735712	1		0.024222						KRT1	Homo sapiens keratin 1 (epidermolytic hyperkeratosis) (KRT1)		-2.63098
ILMN_1736911	1		0.002381						TMOD1	Homo sapiens tropomodulin 1 (TMOD1)	-2.83245	-3.29299
ILMN_1738033	1		0.001575						OR2T33	Homo sapiens olfactory receptor	-3.19435	-2.80453
ILMN_1750130	1		0.000904						GSPT1	Homo sapiens G1 to S phase transition 1 (GSPT1)	-2.96805	-3.49678
ILMN_1750718	1		0.003673						TNRC15	Homo sapiens trinucleotide repeat containing 15 (TNRC15)		-2.74199
ILMN_1753279	1		0.007895						HNRNPA0	Homo sapiens heterogeneous nuclear ribonucleoprotein A0 (HNRNPA0)
ILMN_1755487	1		0.046955						TTC28	PREDICTED: Homo sapiens tetratricopeptide repeat domain 28 (TTC28)
ILMN_1756439	1		0.217848						SCRN1	Homo sapiens secernin 1 (SCRN1)
ILMN_1757742	1		0.0002						ZRANB1	Homo sapiens zinc finger		-3.0254
ILMN_1761828	1		0.069941						E2F4	Homo sapiens E2F transcription factor 4
ILMN_1763412	1		0.032263						SPHKAP	Homo sapiens SPHK1 interactor
ILMN_1770505	1		0.610613						BIK	Homo sapiens BCL2-interacting killer (apoptosis-inducing) (BIK)
ILMN_1776519	1		0.052481						RAP1GAP	Homo sapiens RAP1 GTPase activating protein (RAP1GAP)		-2.61952
ILMN_1777233	1		0.017636						E2F2	Homo sapiens E2F transcription factor 2 (E2F2)		-2.9626
ILMN_1784207	1		0.007895						C1ORF128	Homo sapiens chromosome 1 open reading frame 128 (C1orf128)		-3.22089
ILMN_1786211	1		0.000876						HERC1	Homo sapiens hect (homologous to the E6-AP (UBE3A) carboxyl terminus) domain and RCC1 (CHC1)-like domain (RLD) 1 (HERC1)		-3.4452
ILMN_1788764	1		0.00478						BPGM	Homo sapiens 2	-2.78044	-3.17492
ILMN_1792587	1		0.103788						VPS4B	Homo sapiens vacuolar protein sorting 4 homolog B (S. cerevisiae) (VPS4B)
ILMN_1795719	1		0.009663						RPA1	Homo sapiens replication protein A1		-2.85991
ILMN_1796678	1		0.001058						HBG1	Homo sapiens hemoglobin		-3.84241
ILMN_1803811	1		6.4e-05						TRIB1	Homo sapiens tribbles homolog 1 (Drosophila) (TRIB1)	-3.72755	-4.40813
ILMN_1804448	1		0.027542						MSI2	Homo sapiens musashi homolog 2 (Drosophila) (MSI2)		-2.76206
ILMN_1804854	1		0.000208						CTNNA1	Homo sapiens catenin (cadherin-associated protein)	-3.06559	-3.70055
ILMN_1809583	1		0.000184						CREBBP	Homo sapiens CREB binding protein (Rubinstein-Taybi syndrome) (CREBBP)	-3.24718	-4.16159
ILMN_1812688	1		0.043858						C2ORF18	Homo sapiens chromosome 2 open reading frame 18 (C2orf18)
ILMN_1820772	1		0.004085						HS.204433	UI-1-BB1p-avc-e-10-0-UI.s1 NCI_CGAP_Pl6 Homo sapiens cDNA clone UI-1-BB1p-avc-e-10-0-UI 3
ILMN_1823314	1		0.016028						HS.544713	zt62c04.s1 Soares_testis_NHT Homo sapiens cDNA clone IMAGE:726918 3
ILMN_1827259	1		0.006104						HS.201950	hu02g11.x1 NCI_CGAP_Lu24 Homo sapiens cDNA clone IMAGE:3165476 3
ILMN_1839258	1		0.004719						HS.566199	UI-E-CQ1-acs-b-02-0-UI.s1 UI-E-CQ1 Homo sapiens cDNA clone UI-E-CQ1-acs-b-02-0-UI 3
ILMN_1843585	1		0.002994						HS.105618	full-length cDNA clone CS0DM001YA20 of Fetal liver of Homo sapiens (human)		-2.78817
ILMN_1860168	1		0.006585						HS.540819	df42e10.y1 Morton Fetal Cochlea Homo sapiens cDNA clone IMAGE:2486107 5		-2.76059
ILMN_1864714	1		0.008657						HS.584216	17000531328115 GRN_EB Homo sapiens cDNA 5	-2.65097	-2.5798
ILMN_1876708	1		0.002345						HS.545452	ta73a09.x2 NCI_CGAP_HSC2 Homo sapiens cDNA clone IMAGE:2049688 3
ILMN_1881408	1		0.048489						HS.552332	DKFZp761H227_r1 761 (synonym: hamy2) Homo sapiens cDNA clone DKFZp761H227 5
ILMN_1894042	1		0.000592						HS.158826	BX107120 Soares_NFL_T_GBC_S1 Homo sapiens cDNA clone IMAGp998D055156		-3.16195
ILMN_1899850	1		0.802258						HS.31903	AGENCOURT_10371211 NIH_MGC_141 Homo sapiens cDNA clone IMAGE:6601951 5
ILMN_1903590	1		0.234233						HS.566740	UI-H-BW1-anr-b-09-0-UI.s1 NCI_CGAP_Sub7 Homo sapiens cDNA clone IMAGE:3083104 3
ILMN_1905177	1		0.509603						HS.561272	BX103479 Soares_NFL_T_GBC_S1 Homo sapiens cDNA clone IMAGp998B054004
ILMN_1911042	1		0.000121						HS.57079	Homo sapiens cDNA FLJ13267 fis	-3.63053	-4.15937
ILMN_2084825	1		0.001395						HBG2	Homo sapiens hemoglobin		-3.64699
ILMN_2096322	1		0.001998						ADIPOR1	Homo sapiens adiponectin receptor 1 (ADIPOR1)	-2.95342	-2.91396
ILMN_2104106	1		0.064462						XPR1	Homo sapiens xenotropic and polytropic retrovirus receptor (XPR1)
ILMN_2150196	1		0.000657						LRRC25	Homo sapiens leucine rich repeat containing 25 (LRRC25)	-3.09448	-3.06766
ILMN_2158242	1		0.013288						SHOC2	Homo sapiens soc-2 suppressor of clear homolog (C. elegans) (SHOC2)	-3.1673		-3.6434
ILMN_2212763	1		0.016447						ICAM3	Homo sapiens intercellular adhesion molecule 3 (ICAM3)	-2.97352	-2.87259
ILMN_2283325	1		0.017636						GPR177	Homo sapiens G protein-coupled receptor 177 (GPR177)
ILMN_2289849	1		0.000239						FCGR2A	Homo sapiens Fc fragment of IgG	-2.94413	-3.36895
ILMN_2308849	1		3.4e-05						MYADM	Homo sapiens myeloid-associated differentiation marker (MYADM)	-3.16668	-4.42461
ILMN_2330948	1		0.004182						ARF1	Homo sapiens ADP-ribosylation factor 1 (ARF1)	-3.0586	-2.62446
ILMN_2335198	1		0.000156						NCOA1	Homo sapiens nuclear receptor coactivator 1 (NCOA1)	-4.07074	-4.26603
ILMN_2352023	1		0.01236						RIPK5	Homo sapiens receptor interacting protein kinase 5 (RIPK5)	-2.71435	-2.53677
ILMN_2367191	1		0.004182						PSMF1	Homo sapiens proteasome (prosome	-2.79858	-3.42052
ILMN_2384241	1		0.002596						TGFBR2	Homo sapiens transforming growth factor	-3.86613	-3.49537
ILMN_1897745	1		0.065675						HS.540131	RST5526 Athersys RAGE Library Homo sapiens cDNA
ILMN_2055760	1		0.089372						KIAA1715	Homo sapiens KIAA1715 (KIAA1715)
ILMN_1652342	3	0.000111		4.6e-05	0.000238				LOC649143	PREDICTED: Homo sapiens similar to HLA class II histocompatibility antigen	-4.27078		-4.4723	-3.98197
ILMN_1716524	3	5.1e-05		0.002036	0.003605				RAB7A	Homo sapiens RAB7A	-3.95933	-3.43127
ILMN_1751120	2			0.086279	0.002547				HIST1H4H	Homo sapiens histone cluster 1
ILMN_2259495	2			0.027229	0.000197				BID	Homo sapiens BH3 interacting domain death agonist (BID)	-2.78417			-3.80441
ILMN_2199439	4	0.001914		0.001839		0.003003		0.012567	CA2	Homo sapiens carbonic anhydrase II (CA2)	-2.98891	-3.39017
ILMN_1781290	4	5.7e-05		2e-06			0.0188	0.175549	RHOA	Homo sapiens ras homolog gene family	-4.332	-2.55233	-5.16149
ILMN_1912287	3			0.002928		0.066012		0.006673	HS.133181	BX093329 Soares_parathyroid_tumor_NbHPA Homo sapiens cDNA clone IMAGp998A124183 ; IMAGE:1648403
ILMN_1718961	2	0.003623		0.000468					BNIP3L	Homo sapiens BCL2/adenovirus E1B 19kDa interacting protein 3-like (BNIP3L)	-2.7725	-2.6609
ILMN_1733176	2	0.000325		0.001429					LIMS1	PREDICTED: Homo sapiens LIM and senescent cell antigen-like domains 1 (LIMS1)	-2.86495	-2.66449
ILMN_1739081	2	0.000289		5.7e-05					ABI1	Homo sapiens abl-interactor 1 (ABI1)	-3.35062		-4.09363
ILMN_1805342	2	0.003045		0.003215					LOC652634	PREDICTED: Homo sapiens similar to fem-1 homolog a (LOC652634)	-3.35756
ILMN_2372398	2	4.5e-05		0.000294					ALDH5A1	Homo sapiens aldehyde dehydrogenase 5 family	-4.14913	-3.38454	-3.6476
ILMN_1652104	2	0.001535		0.003784					KRAS	Homo sapiens v-Ki-ras2 Kirsten rat sarcoma viral oncogene homolog (KRAS)	-3.09983
ILMN_1672834	2	0.02064		0.056394					SSH2	Homo sapiens slingshot homolog 2 (Drosophila) (SSH2)
ILMN_1713006	2	0.000436		0.004291					CDC34	Homo sapiens cell division cycle 34 homolog (S. cerevisiae) (CDC34)	-3.17738	-3.19541
ILMN_1724407	2	0.010462		0.010178					TACC3	Homo sapiens transforming
ILMN_1724479	2	0.087064		0.013822					NR2C2	Homo sapiens nuclear receptor subfamily 2
ILMN_1745558	2	0.000657		0.002547					LOC646243	PREDICTED: Homo sapiens similar to coxsackie virus and adenovirus receptor precursor (LOC646243)
ILMN_1758146	2	0.002244		0.01047					SIRPA	Homo sapiens signal-regulatory protein alpha (SIRPA)	-2.68717	-3.03
ILMN_1768820	2	0.010858		0.013449					CYP11A1	Homo sapiens cytochrome P450	-2.60249
ILMN_2094952	2	0.001173		0.00403					NUAK2	Homo sapiens NUAK family	-3.25244	-3.10297
ILMN_2179283	2	0.021603		0.014389					S100A7L2	Homo sapiens S100 calcium binding protein A7-like 2 (S100A7L2)
ILMN_2180682	2	0.001653		0.000707					MTPN	Homo sapiens myotrophin (MTPN)	-4.02825	-2.61608	-3.62193
ILMN_2258897	2	0.938161		0.40293					GNAL	Homo sapiens guanine nucleotide binding protein (G protein)
ILMN_2400874	2	0.002553		0.002177					SCYL1	Homo sapiens SCY1-like 1 (S. cerevisiae) (SCYL1)	-2.80704
ILMN_2412380	2	0.000786		0.002743					TSC22D1	Homo sapiens TSC22 domain family	-3.32429	-2.65684
ILMN_1675448	2	0.001806		0.002834					ZFP36L1	Homo sapiens zinc finger protein 36	-4.14077	-2.88599	-3.23016
ILMN_1778562	2			0.048202			0.012016		COMMD4	Homo sapiens COMM domain containing 4 (COMMD4)
ILMN_1664826	2			0.000154			0.000193		FBXO33	Homo sapiens F-box protein 33 (FBXO33)			-3.837		3.64609
ILMN_1675082	2			0.01705			0.004725		LOC645218	PREDICTED: Homo sapiens hypothetical LOC645218 (LOC645218)
ILMN_1691117	2			0.003331			0.004832		DNTTIP1	Homo sapiens deoxynucleotidyltransferase
ILMN_1810797	2			0.019049			0.132041		WASF3	Homo sapiens WAS protein family
ILMN_1733937	2			0.000401				0.001942	MMD	Homo sapiens monocyte to macrophage differentiation-associated (MMD)
ILMN_1655549	1			0.00045					SIGLEC10	Homo sapiens sialic acid binding Ig-like lectin 10 (SIGLEC10)	-4.16262	-2.90682	-3.55274
ILMN_1655563	1			0.006657					KIAA0427	Homo sapiens KIAA0427 (KIAA0427)
ILMN_1658576	1			0.025903					PTPRN	Homo sapiens protein tyrosine phosphatase
ILMN_1659696	1			0.006385					USP6NL	PREDICTED: Homo sapiens USP6 N-terminal like	-2.67216
ILMN_1661266	1			0.00016					HLA-DQB1	Homo sapiens major histocompatibility complex	-3.29514		-4.25762
ILMN_1662174	1			0.004567					ORMDL3	Homo sapiens ORM1-like 3 (S. cerevisiae) (ORMDL3)	-2.93629
ILMN_1668092	1			0.005835					ESAM	Homo sapiens endothelial cell adhesion molecule (ESAM)	-3.19946	-2.85242
ILMN_1670570	1			0.006982					MXI1	Homo sapiens MAX interactor 1 (MXI1)	-3.04216	-2.73605
ILMN_1676358	1			0.02225					RALB	Homo sapiens v-ral simian leukemia viral oncogene homolog B (ras related; GTP binding protein) (RALB)
ILMN_1677827	1			0.093557					TLR7	Homo sapiens toll-like receptor 7 (TLR7)
ILMN_1679891	1			0.081124					NAF1	Homo sapiens nuclear assembly factor 1 homolog (S. cerevisiae) (NAF1)
ILMN_1680420	1			0.003666					NUDT13	Homo sapiens nudix (nucleoside diphosphate linked moiety X)-type motif 13 (NUDT13)
ILMN_1684402	1			0.006579					STXBP5	Homo sapiens syntaxin binding protein 5 (tomosyn) (STXBP5)	-2.6858
ILMN_1686862	1			0.057653					HLX	Homo sapiens H2.0-like homeobox (HLX)
ILMN_1688702	1			0.000761					PJA2	Homo sapiens praja 2			-3.33147
ILMN_1691111	1			0.273956					SPATA2L	Homo sapiens spermatogenesis associated 2-like (SPATA2L)
ILMN_1691507	1			0.059207					IL8RBP	PREDICTED: Homo sapiens interleukin 8 receptor
ILMN_1691892	1			0.003331					TAGLN2	Homo sapiens transgelin 2 (TAGLN2)	-3.37779	-2.98344
ILMN_1698832	1			0.000346					LOC647225	PREDICTED: Homo sapiens hypothetical protein LOC647225 (LOC647225)
ILMN_1700044	1			0.002886					SAP130	Homo sapiens Sin3A-associated protein	-3.29543
ILMN_1704876	1			0.000357					USP38	Homo sapiens ubiquitin specific peptidase 38 (USP38)	-3.56575	-2.9214	-3.74754
ILMN_1706304	1			0.008087					EIF2C4	Homo sapiens eukaryotic translation initiation factor 2C
ILMN_1707434	1			0.002177					LOC653778	PREDICTED: Homo sapiens similar to solute carrier family 25	-3.44629	-3.15616	-3.35354
ILMN_1710280	1			0.000371					TUBB1	Homo sapiens tubulin	-3.55596	-3.14792
ILMN_1715467	1			0.038233					LOC652281	PREDICTED: Homo sapiens similar to double homeobox 4c (LOC652281)
ILMN_1717163	1			0.000633					F13A1	Homo sapiens coagulation factor XIII	-2.68658
ILMN_1724422	1			0.75151					SELL	Homo sapiens selectin L (lymphocyte adhesion molecule 1) (SELL)
ILMN_1729748	1			0.089859					PEF1	Homo sapiens penta-EF-hand domain containing 1 (PEF1)
ILMN_1739045	1			0.000357					LOC647009	PREDICTED: Homo sapiens similar to CG10343-PA (LOC647009)
ILMN_1742548	1			0.003666					GFI1B	Homo sapiens growth factor independent 1B transcription repressor (GFI1B)	-3.04667
ILMN_1744472	1			0.002486					LOC652633	PREDICTED: Homo sapiens similar to cis-Golgi matrix protein GM130 (LOC652633)
ILMN_1752027	1			0.004291					UBE3B	Homo sapiens ubiquitin protein ligase E3B (UBE3B)
ILMN_1758846	1			0.286669					ANKRD40	Homo sapiens ankyrin repeat domain 40 (ANKRD40)
ILMN_1768394	1			5.2e-05					ARPC5	Homo sapiens actin related protein 2/3 complex	-4.60777	-3.1022	-4.2428
ILMN_1770711	1			0.013829					TNFRSF8	Homo sapiens tumor necrosis factor receptor superfamily
ILMN_1771884	1			0.29536					ZNF45	Homo sapiens zinc finger protein 45 (ZNF45)
ILMN_1773313	1			0.04199					USMG5	Homo sapiens upregulated during skeletal muscle growth 5 homolog (mouse) (USMG5)
ILMN_1776879	1			0.038233					HMGN2	Homo sapiens high-mobility group nucleosomal binding domain 2 (HMGN2)
ILMN_1781198	1			0.004858					PPP1R3D	Homo sapiens protein phosphatase 1
ILMN_1781416	1			0.013085					FRAT1	Homo sapiens frequently rearranged in advanced T-cell lymphomas (FRAT1)	-3.01269	-2.60882
ILMN_1788604	1			0.006657					WBP2	Homo sapiens WW domain binding protein 2 (WBP2)	-3.00808
ILMN_1791147	1			0.001133					YPEL3	Homo sapiens yippee-like 3 (Drosophila) (YPEL3)	-3.76811	-2.63319	-3.65087
ILMN_1807596	1			0.002105					UBAP1	Homo sapiens ubiquitin associated protein 1 (UBAP1)	-3.82818	-3.43054
ILMN_1812139	1			0.002251					RASSF2	Homo sapiens Ras association (RalGDS/AF-6) domain family 2 (RASSF2)	-3.84329		-3.43748
ILMN_1815010	1			0.002743					RNF141	Homo sapiens ring finger protein 141 (RNF141)	-3.58266	-3.06393	-3.25549
ILMN_1815705	1			0.006579					LZTFL1	Homo sapiens leucine zipper transcription factor-like 1 (LZTFL1)
ILMN_1859493	1			0.013647					HS.581788	ov46b05.x1 Soares_testis_NHT Homo sapiens cDNA clone IMAGE:1640337 3 similar to contains L1.t1 L1 repetitive element ;
ILMN_1891233	1			0.002107					HS.153248	EST388356 MAGE resequences
ILMN_1894072	1			0.009893					HS.561747	AGENCOURT_10520654 NIH_MGC_128 Homo sapiens cDNA clone IMAGE:6702588 5
ILMN_1902728	1			0.419151					HS.454935	UI-H-FT2-bji-g-12-0-UI.s1 NCI_CGAP_FT2 Homo sapiens cDNA clone UI-H-FT2-bji-g-12-0-UI 3
ILMN_1905198	1			0.009336					HS.270593	wf59h05.x1 Soares_NFL_T_GBC_S1 Homo sapiens cDNA clone IMAGE:2359929 3
ILMN_1909149	1			0.101312					HS.339163	RST41522 Athersys RAGE Library Homo sapiens cDNA
ILMN_1913336	1			0.000981					HS.254006	Homo sapiens cDNA FLJ38835 fis			-3.51448
ILMN_2041190	1			0.002177					F2RL1	Homo sapiens coagulation factor II (thrombin) receptor-like 1 (F2RL1)	-2.73103		-3.19841
ILMN_2072598	1			0.245792					LOC401357	Homo sapiens hypothetical LOC401357 (LOC401357)
ILMN_2081162	1			0.000283					SH3BGRL	Homo sapiens SH3 domain binding glutamic acid-rich protein like (SH3BGRL)	-2.70561		-3.61146
ILMN_2107184	1			0.006197					SNRK	Homo sapiens SNF related kinase (SNRK)
ILMN_2133100	1			0.011939					LPIN2	Homo sapiens lipin 2 (LPIN2)	-2.6432
ILMN_2175265	1			0.0041					TMEM11	Homo sapiens transmembrane protein 11 (TMEM11)
ILMN_2194009	1			0.004427					ABCC4	Homo sapiens ATP-binding cassette	-2.72432
ILMN_2196347	1			0.003551					CDKN1B	Homo sapiens cyclin-dependent kinase inhibitor 1B (p27	-3.39074
ILMN_2199554	1			0.134977					LOC388692	Homo sapiens hypothetical gene supported by AK123662 (LOC388692)
ILMN_2216582	1			0.130049					LYL1	Homo sapiens lymphoblastic leukemia derived sequence 1 (LYL1)		-2.62609
ILMN_2216815	1			0.00403					MAP7	Homo sapiens microtubule-associated protein 7 (MAP7)	-3.623
ILMN_2229839	1			0.032336					RAP2B	Homo sapiens RAP2B
ILMN_2303170	1			0.005835					MBNL3	Homo sapiens muscleblind-like 3 (Drosophila) (MBNL3)	-3.24936	-3.66228
ILMN_2321292	1			0.009893					WIPI2	Homo sapiens WD repeat domain
ILMN_2391458	1			0.000881					ACSL4	Homo sapiens acyl-CoA synthetase long-chain family member 4 (ACSL4)			-3.38406
ILMN_1660691	1			0.061569					RAB31	Homo sapiens RAB31
ILMN_1670998	1			0.001215					TALDO1	PREDICTED: Homo sapiens transaldolase 1 (TALDO1)	-3.86399	-3.51983	-3.40336
ILMN_1732575	1			0.000633					SEC14L1	Homo sapiens SEC14-like 1 (S. cerevisiae) (SEC14L1)	-3.95954	-3.76992	-3.56127
ILMN_1805192	1			0.030056					KIAA1754	Homo sapiens KIAA1754 (KIAA1754)
ILMN_2331266	1			0.00403					NUMB	Homo sapiens numb homolog (Drosophila) (NUMB)	-3.1665	-2.95386
ILMN_1666203	1			0.965885					VDR	Homo sapiens vitamin D (1
ILMN_1848994	1			0.22196					HS.201491	BX098454 Soares_NFL_T_GBC_S1 Homo sapiens cDNA clone IMAGp998J015703
ILMN_2061435	1			0.346247					MEG3	Homo sapiens maternally expressed 3 (MEG3) on chromosome 14. XR_001346-XR_001372
ILMN_2197030	2	0.834419			0.210319				ZFYVE21	Homo sapiens zinc finger
ILMN_1853264	2				0.011766	0.002707			HS.560544	UI-E-CL1-afb-k-20-0-UI.s1 UI-E-CL1 Homo sapiens cDNA clone UI-E-CL1-afb-k-20-0-UI 3
ILMN_1661488	2				0.022115	0.067952			LOC729905	PREDICTED: Homo sapiens hypothetical protein LOC729905 (LOC729905)
ILMN_1693221	2				0.003111			0.001322	CENPH	Homo sapiens centromere protein H (CENPH)
ILMN_1729640	2				0.000555			0.006673	RBM35B	Homo sapiens RNA binding motif protein 35B (RBM35B)
ILMN_1740648	2				0.555279			0.026798	CYP2D6	Homo sapiens cytochrome P450
ILMN_1868872	2				0.000471			0.005049	HS.579532	DA193375 BRAMY3 Homo sapiens cDNA clone BRAMY3017262 5
ILMN_1901666	2				0.143196			0.088971	HS.537645	tj30g08.x1 NCI_CGAP_Pan1 Homo sapiens cDNA clone IMAGE:2143070 3
ILMN_1651496	1				0.000438				HIST1H2BD	Homo sapiens histone cluster 1	-3.06032	-3.04642		-3.49919
ILMN_1652685	1				0.097747				LOC642595	PREDICTED: Homo sapiens similar to SET domain and mariner transposase fusion gene (LOC642595)
ILMN_1662932	1				0.049002				LCP1	Homo sapiens lymphocyte cytosolic protein 1 (L-plastin) (LCP1)
ILMN_1673586	1				0.273154				SLC6A6	Homo sapiens solute carrier family 6 (neurotransmitter transporter
ILMN_1689734	1				0.002547				IL1RN	Homo sapiens interleukin 1 receptor antagonist (IL1RN)
ILMN_1696186	1				0.153159				LOC644889	PREDICTED: Homo sapiens similar to large subunit ribosomal protein L36a (LOC644889)
ILMN_1699767	1				0.001871				PDE8A	Homo sapiens phosphodiesterase 8A (PDE8A)
ILMN_1701403	1				0.015738				HIP1	Homo sapiens huntingtin interacting protein 1 (HIP1)
ILMN_1703316	1				0.130897				LOC255783	Homo sapiens hypothetical protein LOC255783 (LOC255783) on chromosome 19.
ILMN_1703891	1				0.061235				TBC1D9	Homo sapiens TBC1 domain family	-3.17647	-2.8504
ILMN_1724266	1				0.000523				LYPD2	Homo sapiens LY6/PLAUR domain containing 2 (LYPD2)
ILMN_1730791	1				0.002408				LOC646783	PREDICTED: Homo sapiens hypothetical protein LOC646783 (LOC646783)
ILMN_1735788	1				0.000465				TRIOBP	Homo sapiens TRIO and F-actin binding protein (TRIOBP)	-3.50294		-3.25721	-3.71959
ILMN_1742009	1				0.024269				C3ORF30	Homo sapiens chromosome 3 open reading frame 30 (C3orf30)
ILMN_1750674	1				0.001871				SDSL	Homo sapiens serine dehydratase-like (SDSL)
ILMN_1756715	1				0.292281				RUNDC3A	Homo sapiens RUN domain containing 3A (RUNDC3A)
ILMN_1758398	1				0.022506				GUK1	Homo sapiens guanylate kinase 1 (GUK1)
ILMN_1762528	1				0.010952				LOC646332	PREDICTED: Homo sapiens similar to Ankyrin repeat domain protein 18A (LOC646332)
ILMN_1774997	1				0.076686				BCL2L11	Homo sapiens BCL2-like 11 (apoptosis facilitator) (BCL2L11)
ILMN_1795435	1				0.000324				ZNF264	Homo sapiens zinc finger protein 264 (ZNF264)
ILMN_1803183	1				0.067515				ARPC4	Homo sapiens actin related protein 2/3 complex
ILMN_1900624	1				0.001192				HS.571940	AGENCOURT_10405441 NIH_MGC_82 Homo sapiens cDNA clone IMAGE:6622431 5
ILMN_1910770	1				0.094901				HS.142910	Homo sapiens cDNA clone IMAGE:4826823
ILMN_1914073	1				0.065672				HS.505855	UI-H-BI4-apl-a-12-0-UI.s1 NCI_CGAP_Sub8 Homo sapiens cDNA clone IMAGE:3087647 3
ILMN_2091920	1				0.176124				PTCRA	Homo sapiens pre T-cell antigen receptor alpha (PTCRA)
ILMN_2234187	1				0.048191				CDO1	Homo sapiens cysteine dioxygenase
ILMN_2388965	1				0.001106				GEFT	Homo sapiens RAC/CDC42 exchange factor (GEFT)
ILMN_1704086	1				0.210319				LOC651140	PREDICTED: Homo sapiens similar to zinc finger protein 300 (LOC651140)
ILMN_1748105	1				0.180742				DDB1	PREDICTED: Homo sapiens damage-specific DNA binding protein 1
ILMN_2049063	1				0.664642				KBTBD6	Homo sapiens kelch repeat and BTB (POZ) domain containing 6 (KBTBD6)
ILMN_2074860	4	0	2e-06	0	0.057319				RN7SK	Homo sapiens RNA	3.86069	3.8002	4.53495
ILMN_1704472	3	0.230003	0.360293	0.257607					EID2	Homo sapiens EP300 interacting inhibitor of differentiation 2 (EID2)
ILMN_1659771	3		0.009191	0.00056	0.009685				LOC645683	PREDICTED: Homo sapiens similar to ribosomal protein L13a (LOC645683)	3.52653	2.68962	3.32466	3.06362
ILMN_1663616	3	0.006122	0.000994	0.097373					DNAJC7	Homo sapiens DnaJ (Hsp40) homolog	3.18048	3.63417	2.65848
ILMN_1778730	3	0.000551	0.009661	0.001498					MRPL39	Homo sapiens mitochondrial ribosomal protein L39 (MRPL39)	2.73815
ILMN_1796962	3	5.6e-05	0.000256	0.000231					PPP3R1	Homo sapiens protein phosphatase 3 (formerly 2B)	3.87326	3.50345	3.52014
ILMN_1875380	3	0.000118	0.000462	7.5e-05					HS.545232	AGENCOURT_10371337 NIH_MGC_141 Homo sapiens cDNA clone IMAGE:6601887 5	3.01843	2.87502	2.96838
ILMN_1892403	3	5e-06	0.000994	4.2e-05					SNORD13	Homo sapiens small nucleolar RNA	4.54315	3.55879	4.41272	3.72396
ILMN_2309449	3	1.6e-05	4.3e-05	0.000401					RBBP6	Homo sapiens retinoblastoma binding protein 6 (RBBP6)	3.75383	3.63719	3.20442
ILMN_1655922	3	4e-06	0.000349	1e-06					SAPS2	PREDICTED: Homo sapiens SAPS domain family	4.10478	3.13762	4.90802
ILMN_1860003	3	3e-05	0.002513	3.2e-05					HS.347034	Homo sapiens cDNA FLJ27231 fis	3.6011	3.09258	3.72149
ILMN_1679003	3	0.000646		0.001661	0.001685				FLJ11783	Homo sapiens hypothetical protein FLJ11783 (FLJ11783)	3.30903		3.23013	3.36889
ILMN_2186877	3	0.021851		0.00501	0.006957				FLJ10213	Homo sapiens hypothetical protein FLJ10213 (FLJ10213)			3.06746	3.05699
ILMN_2396648	3	0.00089		0.000147			0.359384		EXOSC1	Homo sapiens exosome component 1 (EXOSC1)	3.20481		3.46799
ILMN_1666449	3				0.004372	0.002352		0.010778	FAM134C	Homo sapiens family with sequence similarity 134
ILMN_1819939	3				1.7e-05	0.000265		0.001605	HS.582914	SM016188 Placenta 3 EST Homo sapiens cDNA clone ID_16188 3'				4.17849
ILMN_1651943	2	0.427746	0.345541						ANK3	Homo sapiens ankyrin 3
ILMN_1655377	2		0.000275	0.000913					MRPS22	Homo sapiens mitochondrial ribosomal protein S22 (MRPS22)	3.68335	3.22971	2.99706	2.91221
ILMN_1666635	2		0.003351	0.000305					RPS14	Homo sapiens ribosomal protein S14 (RPS14)	3.48466	3.18864	3.23044
ILMN_1754990	2		0.00874	0.00033					LOC388720	PREDICTED: Homo sapiens similar to ubiquitin and ribosomal protein S27a precursor (LOC388720)	3.26582		3.2888
ILMN_1790384	2		0.009907	0.001453					LOC654202	PREDICTED: Homo sapiens similar to PR domain containing 2	3.03801		3.51179
ILMN_2074894	2		0.002157	0.000372					TREML2P	Homo sapiens triggering receptor expressed on myeloid cells-like 2 pseudogene (TREML2P) on chromosome 6.	3.07305		3.54386
ILMN_2199389	2		0.122921	0.026559					VIPR1	Homo sapiens vasoactive intestinal peptide receptor 1 (VIPR1)	2.78189
ILMN_1731353	2		0.005726		0.003411				CHPF	Homo sapiens chondroitin polymerizing factor (CHPF)	2.9513
ILMN_1787954	2		0.000269		0.001253				LOC645015	PREDICTED: Homo sapiens similar to beta-1	2.45607	2.6491		2.94802
ILMN_1663068	2	0.001007	0.000168						MGC33556	Homo sapiens hypothetical LOC339541 (MGC33556)	3.19797	4.01085
ILMN_1713862	2	0.075775	0.116915						LOC653479	PREDICTED: Homo sapiens similar to mitochondrial ribosomal protein L45
ILMN_1737015	2	9.9e-05	0.0002						RPL39	Homo sapiens ribosomal protein L39 (RPL39)	3.28591	3.24225		3.24544
ILMN_1824666	2	0.037959	0.089371						HS.157344	Homo sapiens mRNA; cDNA DKFZp667A182 (from clone DKFZp667A182)
ILMN_2209515	2	0.002838	0.002478						SNORD56	Homo sapiens small nucleolar RNA	3.0005	3.34953
ILMN_2323774	2	2.9e-05	0.000549						RPAIN	Homo sapiens RPA interacting protein (RPAIN)	4.26893	3.59754	3.38737	3.59776
ILMN_2349444	2	0.000225	0.000849						NUDT2	Homo sapiens nudix (nucleoside diphosphate linked moiety X)-type motif 2 (NUDT2)	3.19521	2.80695		3.06292
ILMN_1693685	2	0.000662	0.000515						LOC205251	PREDICTED: Homo sapiens misc_RNA (LOC205251)	2.99174	3.28736
ILMN_1697820	2	0.031499	0.020239						HINT2	Homo sapiens histidine triad nucleotide binding protein 2 (HINT2)	2.68972	2.97194
ILMN_1781795	2	4.7e-05	0.000197						ERH	Homo sapiens enhancer of rudimentary homolog (Drosophila) (ERH)	3.12575	2.82655
ILMN_1790461	2	7.7e-05	0.000757						C6ORF125	Homo sapiens chromosome 6 open reading frame 125 (C6orf125)	3.50579	3.30162	3.25953
ILMN_2065822	2	0.001914	0.000849						MCM3APAS	Homo sapiens MCM3 minichromosome maintenance deficient 3 (S. cerevisiae) associated protein antisense (MCM3APAS) on chromosome 21.	2.72738	2.94268
ILMN_2146761	2	0.001859	0.047886						FABP5	Homo sapiens fatty acid binding protein 5 (psoriasis-associated) (FABP5)	2.33645
ILMN_1704627	2		0.72276			0.813234			LOC642340	PREDICTED: Homo sapiens hypothetical LOC642340 (LOC642340)
ILMN_1883997	2		0.55521			0.267403			HS.203201	BX105747 Barstead colon HPLRB7 Homo sapiens cDNA clone IMAGp998G155786
ILMN_1668900	2		0.031266				0.001962		ADRBK2	Homo sapiens adrenergic
ILMN_1746948	2		1.8e-05				0.000249		MYL5	Homo sapiens myosin		2.78934
ILMN_1791759	2		0.008344				0.093396		CXCL10	Homo sapiens chemokine (C-X-C motif) ligand 10 (CXCL10)
ILMN_1683355	2			0.055158				0.085749	LRSAM1	Homo sapiens leucine rich repeat and sterile alpha motif containing 1 (LRSAM1)
ILMN_1702698	2			0.001661	0.039272				LSM11	Homo sapiens LSM11	2.42426		3.22159
ILMN_1673738	2			0.000468	0.004585				LOC646483	PREDICTED: Homo sapiens similar to 60S ribosomal protein L6 (TAX-responsive enhancer element binding protein 107) (TAXREB107) (Neoplasm-related protein C140)	3.57951	3.1721	3.17487	3.26944
ILMN_1777483	2	0.003131		0.001294					APOOL	Homo sapiens apolipoprotein O-like (APOOL)	2.89345		3.30475
ILMN_1653469	2	0.001779		0.002405					RPL12	Homo sapiens ribosomal protein L12 (RPL12)	3.06428	2.84772	2.96139
ILMN_1657612	2	6.8e-05		0.000371					LOC285900	PREDICTED: Homo sapiens similar to 60S ribosomal protein L6 (TAX-responsive enhancer element binding protein 107) (TAXREB107) (Neoplasm-related protein C140)	3.37842	3.01669	2.76056	3.10373
ILMN_1665515	2	0.002702		0.018556					MGC4677	Homo sapiens hypothetical protein MGC4677 (MGC4677)
ILMN_1670723	2	0.000236		0.002928					MSL3L1	Homo sapiens male-specific lethal 3-like 1 (Drosophila) (MSL3L1)	3.02835		2.75522
ILMN_1673757	2	0.649317		0.327138					CASP8	Homo sapiens caspase 8
ILMN_1725170	2	0.000534		0.001316					LOC650557	PREDICTED: Homo sapiens similar to HLA class II histocompatibility antigen	3.31468		3.11247
ILMN_1726387	2	0.00071		0.001854					NF1	Homo sapiens neurofibromin 1 (neurofibromatosis	2.90113		3.16685
ILMN_1732554	2	0.010791		0.003418					ZNF346	Homo sapiens zinc finger protein 346 (ZNF346)	2.61495		2.96262
ILMN_1799137	2	0.050121		0.037339					LOC642816	PREDICTED: Homo sapiens similar to hypothetical protein LOC284701
ILMN_1800573	2	5.1e-05		0.001092					RPS21	Homo sapiens ribosomal protein S21 (RPS21)	3.41018	3.58418
ILMN_1814650	2	0.000233		0.000305					TRAPPC4	Homo sapiens trafficking protein particle complex 4 (TRAPPC4)	3.57433		3.48129	3.14269
ILMN_1893532	2	0.000289		0.000728					HS.561644	Homo sapiens cDNA FLJ37410 fis	3.07253	2.66972	3.20527
ILMN_2225254	2	9.2e-05		2.7e-05					ZNF740	Homo sapiens zinc finger protein 740 (ZNF740)	3.33255	2.76375	3.81826
ILMN_2380453	2	0.009292		0.00908					USP45	Homo sapiens ubiquitin specific peptidase 45 (USP45)
ILMN_1680967	2	1.7e-05		0.000125					CIP29	Homo sapiens cytokine induced protein 29 kDa (CIP29)	2.62982
ILMN_1687440	2	0.24454		0.30872					HIPK2	Homo sapiens homeodomain interacting protein kinase 2 (HIPK2)
ILMN_1709132	2	0.001779		0.002655					ELP2	Homo sapiens elongation protein 2 homolog (S. cerevisiae) (ELP2)	3.04091		3.05445	3.39811
ILMN_1715926	2	0.000117		2.5e-05					LOC642210	PREDICTED: Homo sapiens similar to 60S ribosomal protein L32 (LOC642210)	3.84753	2.99991	4.69546
ILMN_1722186	2	0.001629		0.003366					C2ORF56	Homo sapiens chromosome 2 open reading frame 56 (C2orf56)	2.47687
ILMN_1761113	2	0.000294		0.000417					GNL2	Homo sapiens guanine nucleotide binding protein-like 2 (nucleolar) (GNL2)	3.47231	2.66798	3.35324
ILMN_1772506	2	3.6e-05		1.4e-05					ATP5I	Homo sapiens ATP synthase	3.06902		2.86499
ILMN_1801633	2	2.5e-05		0.000789					C20ORF52	Homo sapiens chromosome 20 open reading frame 52 (C20orf52)	4.21896	3.84588	3.33432	3.01723
ILMN_1688772	2			0.008352		0.051634			C8ORF51	Homo sapiens chromosome 8 open reading frame 51 (C8orf51)			2.67408
ILMN_1675445	2			0.133168			0.070099		KIAA2018	Homo sapiens KIAA2018 (KIAA2018)
ILMN_1713482	2			0.025261			0.580075		CWC15	Homo sapiens CWC15 homolog (S. cerevisiae) (CWC15)
ILMN_1855607	2			0.009597			0.023267		HS.207114	wf07g08.x1 Soares_NFL_T_GBC_S1 Homo sapiens cDNA clone IMAGE:2349950 3 similar to contains L1.t2 L1 L1 repetitive element ;
ILMN_1706858	2			0.027451			0.087709		LOC728734	PREDICTED: Homo sapiens similar to kidney-specific protein (KS)
ILMN_1870062	2			0.030233			0.375057		HS.568326	ij73g04.x1 Human insulinoma Homo sapiens cDNA clone IMAGE:5636551 3
ILMN_1745332	2			0.351131			0.375057		PPP5C	Homo sapiens protein phosphatase 5
ILMN_1657497	2			0.009893				0.118304	KIAA0319	Homo sapiens KIAA0319 (KIAA0319)			2.69404
ILMN_1767263	2			0.007407				0.122441	LOC158301	PREDICTED: Homo sapiens hypothetical protein LOC158301 (LOC158301)			2.77791
ILMN_2120210	2			0.004159				0.000381	RCAN2	Homo sapiens regulator of calcineurin 2 (RCAN2)
ILMN_1765819	2	0.020877			0.171592				MYSM1	PREDICTED: Homo sapiens myb-like
ILMN_1876823	2	0.080511			0.176924				HS.543926	AV739997 CB Homo sapiens cDNA clone CBFBTH09 5
ILMN_2354237	2	0.002552			0.00832				PARP2	Homo sapiens poly (ADP-ribose) polymerase family	2.55428
ILMN_2356331	2	0.057619			0.015679				PCDHGA10	Homo sapiens protocadherin gamma subfamily A
ILMN_1658628	2	0.000947			0.000523				C14ORF72	PREDICTED: Homo sapiens chromosome 14 open reading frame 72 (C14orf72)	2.6636			3.09231
ILMN_1690695	2				0.19833	0.082744			PEX11A	Homo sapiens peroxisomal biogenesis factor 11A (PEX11A)
ILMN_1690278	2				0.007071	0.002657			DLEC1	Homo sapiens deleted in lung and esophageal cancer 1 (DLEC1)
ILMN_1700556	2				0.036564	0.006889			LOC647521	PREDICTED: Homo sapiens similar to W03G1.5 (LOC647521)
ILMN_1762561	2				0.017767	0.006319			PLA2G10	Homo sapiens phospholipase A2
ILMN_1695978	2				0.000471			0.000194	LINGO2	Homo sapiens leucine rich repeat and Ig domain containing 2 (LINGO2)				3.94941
ILMN_1757569	2				0.037898			0.000887	GSK3A	Homo sapiens glycogen synthase kinase 3 alpha (GSK3A)
ILMN_1782751	2				0.036564			0.217148	GLI4	Homo sapiens GLI-Kruppel family member GLI4 (GLI4)
ILMN_1811593	2				0.001766			0.092115	NPAL1	Homo sapiens NIPA-like domain containing 1 (NPAL1)
ILMN_1798270	2					0.014882	0.033364		C11ORF75	Homo sapiens chromosome 11 open reading frame 75 (C11orf75)
ILMN_1652928	2					0.002707	0.000557		ORAI2	Homo sapiens ORAI calcium release-activated calcium modulator 2 (ORAI2)
ILMN_1762605	2					0.000992		0.000629	SERPINC1	Homo sapiens serpin peptidase inhibitor
ILMN_1862707	2					0.008768		0.100663	HS.565051	UI-1-BC1-ajk-a-03-0-UI.s1 NCI_CGAP_Pl2 Homo sapiens cDNA clone UI-1-BC1-ajk-a-03-0-UI 3
ILMN_1912135	2					0.183024		0.005049	HS.578025	DA622844 KIDNE2 Homo sapiens cDNA clone KIDNE2002068 5
ILMN_1659627	2					0.054912	0.055541		LOC647322	PREDICTED: Homo sapiens hypothetical protein LOC647322 (LOC647322)
ILMN_1670757	2					0.008768		0.000263	LOC646686	PREDICTED: Homo sapiens hypothetical protein LOC646686 (LOC646686)
ILMN_1734692	2					0.044772		0.126688	LOC652656	PREDICTED: Homo sapiens similar to ATP-binding cassette
ILMN_1743031	2					0.010862		0.217148	LOC646774	PREDICTED: Homo sapiens hypothetical LOC646774 (LOC646774)
ILMN_1841260	2					0.000847		0.081125	HS.31632	yn51f05.r1 Soares adult brain N2b5HB55Y Homo sapiens cDNA clone IMAGE:171969 5
ILMN_1885464	2					0.020038		0.166024	HS.114322	PREDICTED: Homo sapiens hypothetical LOC400604 (LOC400604)
ILMN_1680937	1	0.000547							HIST1H2BC	Homo sapiens histone cluster 1	-3.63802
ILMN_1757406	1	0.005154							HIST1H1C	Homo sapiens histone cluster 1	-3.03449
ILMN_1838543	1	0.051656							HS.566340	wm98a03.x1 NCI_CGAP_Ut2 Homo sapiens cDNA clone IMAGE:2443948 3
ILMN_1840710	1	0.013043							HS.559912	AV712796 DCA Homo sapiens cDNA clone DCAAWB10 5		-2.97197
ILMN_2243687	1	0.00107							LAMP2	Homo sapiens lysosomal-associated membrane protein 2 (LAMP2)	-3.48825	-2.90298	-3.24798
ILMN_1662843	1	0.015243							CD53	Homo sapiens CD53 molecule (CD53)
ILMN_1664316	1	0.826016							CCR9	Homo sapiens chemokine (C-C motif) receptor 9 (CCR9)
ILMN_1679311	1	0.02856							STK40	Homo sapiens serine/threonine kinase 40 (STK40)	-2.5785
ILMN_1694385	1	0.053495							YWHAB	Homo sapiens tyrosine 3-monooxygenase/tryptophan 5-monooxygenase activation protein
ILMN_1709877	1	0.000217							TRIML1	Homo sapiens tripartite motif family-like 1 (TRIML1)	-2.9552	-2.78617
ILMN_1712687	1	0.000574							PAK2	Homo sapiens p21 (CDKN1A)-activated kinase 2 (PAK2)	-3.58963	-3.66519
ILMN_1732071	1	0.001022							HIST2H2BE	Homo sapiens histone cluster 2	-3.00523	-2.73526
ILMN_1737011	1	0.061106							GOLM1	Homo sapiens golgi membrane protein 1 (GOLM1)
ILMN_1743097	1	0.023649							XRCC6	Homo sapiens X-ray repair complementing defective repair in Chinese hamster cells 6 (Ku autoantigen
ILMN_1752008	1	0.014708							OTUD1	PREDICTED: Homo sapiens OTU domain containing 1 (OTUD1)	-2.97281
ILMN_1788213	1	0.002899							FRAT2	Homo sapiens frequently rearranged in advanced T-cell lymphomas 2 (FRAT2)	-2.99639	-3.22424
ILMN_1821388	1	0.234213							HS.448871	BX442635 Homo sapiens FETAL BRAIN Homo sapiens cDNA clone CS0DF034YK16 5-PRIME
ILMN_1841663	1	0.373448							HS.352305	qa17d11.x5 NCI_CGAP_Brn23 Homo sapiens cDNA clone IMAGE:1687029 3
ILMN_2053921	1	0.126							CAPZB	Homo sapiens capping protein (actin filament) muscle Z-line
ILMN_2234016	1	0.000309							FTHL7	Homo sapiens ferritin	-3.73706	-3.44148
ILMN_1738992	1		0.805487						MNDA	Homo sapiens myeloid cell nuclear differentiation antigen (MNDA)
ILMN_2214278	1		0.16664						ANKRD32	Homo sapiens ankyrin repeat domain 32 (ANKRD32)
ILMN_1711453	1		0.940421						CLEC12A	Homo sapiens C-type lectin domain family 12
ILMN_1784046	1		0.1156						DLEU2	Homo sapiens deleted in lymphocytic leukemia
ILMN_2381559	1		1						ASTN2	Homo sapiens astrotactin 2 (ASTN2)
ILMN_2409879	1		0.343409						LOC51149	Homo sapiens hypothetical LOC51149 (LOC51149)
ILMN_1760245	1		0.04126						TMEM42	Homo sapiens transmembrane protein 42 (TMEM42)
ILMN_1806123	1		0.007309						MRPL23	Homo sapiens mitochondrial ribosomal protein L23 (MRPL23)	2.97716	3.09562
ILMN_2200659	1		0.217848						SNHG5	Homo sapiens small nucleolar RNA host gene (non-protein coding) 5 (SNHG5) on chromosome 6.
ILMN_1652277	1		0.022183						SECTM1	Homo sapiens secreted and transmembrane 1 (SECTM1)
ILMN_1656421	1		0.217848						LOC653537	PREDICTED: Homo sapiens similar to hect domain and RLD 2
ILMN_1656807	1		0.000797						RPL27	Homo sapiens ribosomal protein L27 (RPL27)	2.94731	2.94162
ILMN_1675156	1		0.002444						CDC42	Homo sapiens cell division cycle 42 (GTP binding protein	2.90595	2.97894
ILMN_1680393	1		0.001603						SNORD55	Homo sapiens small nucleolar RNA	2.45441	2.97355
ILMN_1681741	1		0.002994						C1ORF31	Homo sapiens chromosome 1 open reading frame 31 (C1orf31)
ILMN_1687359	1		0.000208						MRPS23	Homo sapiens mitochondrial ribosomal protein S23 (MRPS23)	2.79167	2.99073		3.05992
ILMN_1688178	1		0.000104						CGI-96	Homo sapiens CGI-96 protein (CGI-96)	3.40949	3.99903	2.76556
ILMN_1695759	1		0.008552						AMDHD2	Homo sapiens amidohydrolase domain containing 2 (AMDHD2)	2.72758	2.90967
ILMN_1707810	1		0.003851						RPS5	Homo sapiens ribosomal protein S5 (RPS5)	3.2141	3.17725	2.85287
ILMN_1709056	1		0.001183						FBXW8	Homo sapiens F-box and WD repeat domain containing 8 (FBXW8)		2.65062
ILMN_1712806	1		0.000291						AP1S1	Homo sapiens adaptor-related protein complex 1	3.14871	3.47517
ILMN_1724280	1		0.000657						EGR3	Homo sapiens early growth response 3 (EGR3)		3.01763
ILMN_1730628	1		0.001126						RNASE2	Homo sapiens ribonuclease		2.70421
ILMN_1733531	1		0.506138						C20ORF134	Homo sapiens chromosome 20 open reading frame 134 (C20orf134)
ILMN_1734542	1		0.000522						OVGP1	Homo sapiens oviductal glycoprotein 1	2.83333	3.32015
ILMN_1743655	1		4e-06						TMED9	Homo sapiens transmembrane emp24 protein transport domain containing 9 (TMED9)	3.89253	5.22924	2.77623
ILMN_1745900	1		0.013167						LOC641849	PREDICTED: Homo sapiens similar to 40S ribosomal protein S3a (V-fos transformation effector protein) (LOC641849)	2.37737
ILMN_1751431	1		0.001067						WIBG	Homo sapiens within bgcn homolog (Drosophila) (WIBG)	3.25807	3.60784		3.22023
ILMN_1753976	1		5.6e-05						MRPL27	Homo sapiens mitochondrial ribosomal protein L27 (MRPL27)	3.25903	3.35033
ILMN_1755808	1		0.000505						LOC654194	PREDICTED: Homo sapiens similar to ribosomal protein S27 (LOC654194)	2.43808	2.72818
ILMN_1759997	1		0.001354						COMMD6	Homo sapiens COMM domain containing 6 (COMMD6)
ILMN_1766264	1		0.075401						PI16	Homo sapiens peptidase inhibitor 16 (PI16)
ILMN_1782034	1		0.22773						ZXDA	Homo sapiens zinc finger
ILMN_1783806	1		0.658182						DTNBP1	Homo sapiens dystrobrevin binding protein 1 (DTNBP1)
ILMN_1787949	1		0.000701						RPS15A	Homo sapiens ribosomal protein S15a (RPS15A)	2.54471
ILMN_1788742	1		0.00013						LOC441246	PREDICTED: Homo sapiens similar to 60S ribosomal protein L35	3.37536	3.50248		3.01686
ILMN_1793476	1		0.000145						PRKCDBP	Homo sapiens protein kinase C		3.1208
ILMN_1797684	1		0.018048						PDCD2	Homo sapiens programmed cell death 2 (PDCD2)		2.7327
ILMN_1797731	1		0.000338						MS4A6A	Homo sapiens membrane-spanning 4-domains	3.46176	3.53823
ILMN_1799589	1		0.070724						NOXA1	Homo sapiens NADPH oxidase activator 1 (NOXA1)
ILMN_1801795	1		0.045664						LOC347544	PREDICTED: Homo sapiens similar to ribosomal protein L18a (LOC347544)
ILMN_1805720	1		0.0002						LOC644096	PREDICTED: Homo sapiens hypothetical protein LOC644096 (LOC644096)	2.43404	3.66727
ILMN_1808219	1		0.000264						HEATR3	Homo sapiens HEAT repeat containing 3 (HEATR3)	2.72663	3.35501
ILMN_1809012	1		0.000414						LOC221136	PREDICTED: Homo sapiens similar to CG4835-PA (LOC221136)
ILMN_1809347	1		0.006941						LOC729466	PREDICTED: Homo sapiens hypothetical protein LOC729466 (LOC729466)	2.93892
ILMN_1814156	1		0.000121						PSMB7	Homo sapiens proteasome (prosome	3.6405	3.67263	2.68534
ILMN_1833915	1		0.239194						HS.162190	nf81d10.s1 NCI_CGAP_Co3 Homo sapiens cDNA clone IMAGE:926323 3
ILMN_1842582	1		5.7e-05						HS.579530	AGENCOURT_14354957 NIH_MGC_191 Homo sapiens cDNA clone IMAGE:30413554 5	3.78667	4.12983	2.7372	3.52472
ILMN_1847602	1		0.004597						HAR1A	Homo sapiens highly accelerated region 1A (non-protein-coding RNA) (HAR1A) on chromosome 20.
ILMN_1854196	1		0.010766						HS.578359	MR1-KN0008-300101-003-a07 KN0008 Homo sapiens cDNA
ILMN_1859293	1		0.01116						HS.538607	ai88d03.s1 Soares_parathyroid_tumor_NbHPA Homo sapiens cDNA clone IMAGE:1387877 3
ILMN_1877196	1		0.001672						HS.518414	Homo sapiens cDNA FLJ44976 fis	3.12824	2.84112	2.65545
ILMN_1883298	1		0.00158						HS.529631	Homo sapiens cDNA FLJ38251 fis	2.82875	2.76407
ILMN_1886040	1		0.190996						HS.197705	tt41g09.x1 NCI_CGAP_GC6 Homo sapiens cDNA clone IMAGE:2243392 3
ILMN_2080611	1		0.001528						PDSS1	Homo sapiens prenyl (decaprenyl) diphosphate synthase	2.40466	2.93674
ILMN_2142815	1		0.00015						RPL35	Homo sapiens ribosomal protein L35 (RPL35)	3.30529	3.31029		2.95956
ILMN_2208903	1		0.000558						CD52	Homo sapiens CD52 molecule (CD52)		2.68244
ILMN_2210298	1		0.160798						CCDC61	Homo sapiens coiled-coil domain containing 61 (CCDC61)
ILMN_2244841	1		0.000804						ALDH4A1	Homo sapiens aldehyde dehydrogenase 4 family
ILMN_2252408	1		0.012862						CNPY4	Homo sapiens canopy 4 homolog (zebrafish) (CNPY4)
ILMN_2260833	1		0.002749						CCNB1IP1	Homo sapiens cyclin B1 interacting protein 1 (CCNB1IP1)	2.67976	2.71807
ILMN_2285032	1		0.002596						ODZ2	Homo sapiens odz
ILMN_2324056	1		0.004417						GNL3	Homo sapiens guanine nucleotide binding protein-like 3 (nucleolar) (GNL3)	2.67751
ILMN_2330371	1		0.434544						TATDN3	Homo sapiens TatD DNase domain containing 3 (TATDN3)
ILMN_2402090	1		0.003446						RPLP0	Homo sapiens ribosomal protein	2.33709	2.92179
ILMN_2402674	1		0.002749						DPM3	Homo sapiens dolichyl-phosphate mannosyltransferase polypeptide 3 (DPM3)	2.68417	3.17726
ILMN_1690520	1			0.438564					LOC651213	PREDICTED: Homo sapiens similar to Golgi autoantigen
ILMN_1829845	1			0.029327					HS.553301	AV737317 CB Homo sapiens cDNA clone CBCAQH03 5
ILMN_2413517	1			0.541875					TRIM39	Homo sapiens tripartite motif-containing 39 (TRIM39)
ILMN_1662432	1			0.00857					OPA3	Homo sapiens optic atrophy 3 (autosomal recessive
ILMN_1664167	1			0.002743					BXDC1	Homo sapiens brix domain containing 1 (BXDC1)	3.17473	2.82781	2.88209
ILMN_1746492	1			0.074637					RABL4	Homo sapiens RAB
ILMN_1807807	1			0.221962					FAM33A	Homo sapiens family with sequence similarity 33
ILMN_2193980	1			0.163799					ABCB6	Homo sapiens ATP-binding cassette
ILMN_1651711	1			0.005166					LOC728005	PREDICTED: Homo sapiens similar to centaurin			2.85657
ILMN_1651987	1			0.001447					C6ORF129	Homo sapiens chromosome 6 open reading frame 129 (C6orf129)	2.88816
ILMN_1653865	1			0.005278					LOC642451	PREDICTED: Homo sapiens similar to ribosomal protein L7-like 1 (LOC642451)
ILMN_1655572	1			0.00013					C6ORF59	PREDICTED: Homo sapiens chromosome 6 open reading frame 59 (C6orf59)	2.66281		3.35339
ILMN_1655637	1			0.295795					UPK1A	Homo sapiens uroplakin 1A (UPK1A)
ILMN_1655961	1			0.006197					C7ORF54	Homo sapiens chromosome 7 open reading frame 54 (C7orf54)	2.74082		3.02777
ILMN_1656330	1			0.278579					CCKAR	Homo sapiens cholecystokinin A receptor (CCKAR)
ILMN_1658259	1			0.001092					DRG1	Homo sapiens developmentally regulated GTP binding protein 1 (DRG1)	2.76042		2.8692
ILMN_1659166	1			0.02745					SLC6A15	Homo sapiens solute carrier family 6
ILMN_1662438	1			0.000181					SOD1	Homo sapiens superoxide dismutase 1	3.8294	3.04816	3.83928
ILMN_1667977	1			0.065898					TAF1B	Homo sapiens TATA box binding protein (TBP)-associated factor
ILMN_1668979	1			0.667091					DNAJB14	Homo sapiens DnaJ (Hsp40) homolog
ILMN_1670576	1			0.001092					IRF5	Homo sapiens interferon regulatory factor 5 (IRF5)			3.82198
ILMN_1671731	1			0.0308					AVPI1	Homo sapiens arginine vasopressin-induced 1 (AVPI1)
ILMN_1677080	1			0.003265					C11ORF60	Homo sapiens chromosome 11 open reading frame 60 (C11orf60)	2.39957		2.76268
ILMN_1679060	1			0.009866					LOC642559	PREDICTED: Homo sapiens similar to POU domain
ILMN_1683670	1			0.062921					SLC10A2	Homo sapiens solute carrier family 10 (sodium/bile acid cotransporter family)
ILMN_1686954	1			0.000633					RPS10	Homo sapiens ribosomal protein S10 (RPS10)	3.35217	2.82473		3.22711
ILMN_1687332	1			0.000849					SCFD1	Homo sapiens sec1 family domain containing 1 (SCFD1)	3.05488		3.14427
ILMN_1688423	1			0.002036					FCER1A	Homo sapiens Fc fragment of IgE	2.58111		3.15608	3.39131
ILMN_1690170	1			0.444205					CRABP2	Homo sapiens cellular retinoic acid binding protein 2 (CRABP2)
ILMN_1693290	1			0.000147					METT10D	Homo sapiens methyltransferase 10 domain containing (METT10D)	2.73507		3.216
ILMN_1693490	1			0.000881					SEC11A	Homo sapiens SEC11 homolog A (S. cerevisiae) (SEC11A)	3.11647		2.96163
ILMN_1694041	1			0.016693					PDCL	Homo sapiens phosducin-like (PDCL)
ILMN_1696584	1			0.039163					ORM1	Homo sapiens orosomucoid 1 (ORM1)
ILMN_1697735	1			0.156123					EWSR1	Homo sapiens Ewing sarcoma breakpoint region 1 (EWSR1)
ILMN_1702341	1			0.000218					LOC388237	PREDICTED: Homo sapiens similar to kidney-specific protein (KS)	2.68823		3.28655
ILMN_1705073	1			0.076218					LOC644591	PREDICTED: Homo sapiens similar to peptidylprolyl isomerase A (cyclophilin A)-like 4 (LOC644591)
ILMN_1706326	1			0.001172					MRPL33	Homo sapiens mitochondrial ribosomal protein L33 (MRPL33)	3.0041		3.19852
ILMN_1706959	1			0.001629					TIMM22	Homo sapiens translocase of inner mitochondrial membrane 22 homolog (yeast) (TIMM22)			3.02096
ILMN_1709043	1			0.003025					C9ORF46	Homo sapiens chromosome 9 open reading frame 46 (C9orf46)	3.43223	3.02904	3.12917
ILMN_1711845	1			0.002317					LOC220729	Homo sapiens succinate dehydrogenase complex	2.78169		2.90994
ILMN_1715463	1			0.075511					SOSTDC1	Homo sapiens sclerostin domain containing 1 (SOSTDC1)
ILMN_1724643	1			6e-05					CD3D	Homo sapiens CD3D antigen	4.04769	3.68697	3.76628	3.15953
ILMN_1730054	1			0.838979					GSTT1	Homo sapiens glutathione S-transferase theta 1 (GSTT1)
ILMN_1731043	1			0.000633					TRA2A	Homo sapiens transformer-2 alpha (TRA2A)	2.44679		3.73946
ILMN_1736093	1			0.010566					SNX33	Homo sapiens sorting nexin 33 (SNX33)	2.70949		2.67698
ILMN_1743303	1			0.000587					TTC1	Homo sapiens tetratricopeptide repeat domain 1 (TTC1)	2.89357		3.56893
ILMN_1745172	1			0.006013					ILF2	Homo sapiens interleukin enhancer binding factor 2	3.04255		3.07093
ILMN_1746276	1			0.00221					EPC1	Homo sapiens enhancer of polycomb homolog 1 (Drosophila) (EPC1)	3.37152	3.29112	3.26662
ILMN_1748309	1			0.010857					LOC645367	PREDICTED: Homo sapiens similar to Gamma-glutamyltranspeptidase 1 precursor (Gamma-glutamyltransferase 1) (CD224 antigen)
ILMN_1749867	1			0.042976					MGC71805	Homo sapiens protein for MGC71805 (MGC71805)
ILMN_1751378	1			0.004427					RARS	Homo sapiens arginyl-tRNA synthetase (RARS)	3.2753		2.96218	3.18466
ILMN_1753892	1			0.001172					LOC654121	PREDICTED: Homo sapiens similar to C49H3.3 (LOC654121)	2.50767		3.71964
ILMN_1756355	1			0.001133					NDUFS3	Homo sapiens NADH dehydrogenase (ubiquinone) Fe-S protein 3	3.6749	3.01368	3.52873
ILMN_1760741	1			0.053945					NDUFA9	Homo sapiens NADH dehydrogenase (ubiquinone) 1 alpha subcomplex
ILMN_1765779	1			0.00155					ADAM17	Homo sapiens ADAM metallopeptidase domain 17 (tumor necrosis factor
ILMN_1766894	1			0.116823					LOC642265	PREDICTED: Homo sapiens similar to chromosome 9 open reading frame 36 (LOC642265)
ILMN_1768176	1			0.000305					CXORF26	Homo sapiens chromosome X open reading frame 26 (CXorf26)	3.40863		3.77353
ILMN_1768261	1			0.003551					LOC653591	PREDICTED: Homo sapiens similar to PR domain containing 2	2.835		3.17309
ILMN_1770055	1			0.017143					LOC389634	Homo sapiens hypothetical LOC389634 (LOC389634)
ILMN_1771060	1			0.000271					SNRPD2	Homo sapiens small nuclear ribonucleoprotein D2 polypeptide 16.5kDa (SNRPD2)	3.73945	3.53351	3.1355	3.09942
ILMN_1771620	1			0.001017					SNRPB2	Homo sapiens small nuclear ribonucleoprotein polypeptide B'' (SNRPB2)	3.74888	3.47155	3.55418
ILMN_1771757	1			0.008326					LOC441773	PREDICTED: Homo sapiens similar to Group X secretory phospholipase A2 precursor (Phosphatidylcholine 2-acylhydrolase GX) (GX sPLA2) (sPLA2-X) (LOC441773)
ILMN_1777977	1			0.641416					LOC643980	PREDICTED: Homo sapiens similar to FRG1 protein (FSHD region gene 1 protein)
ILMN_1782633	1			0.00013					BOLA2	Homo sapiens bolA homolog 2 (E. coli) (BOLA2)	3.84546	3.33975	3.6248
ILMN_1786759	1			4.6e-05					C11ORF10	Homo sapiens chromosome 11 open reading frame 10 (C11orf10)	4.00146	3.05709	4.25456
ILMN_1789775	1			0.000401					WDR74	PREDICTED: Homo sapiens WD repeat domain 74 (WDR74)	2.8574		3.6219
ILMN_1798163	1			0.000545					UPF3B	Homo sapiens UPF3 regulator of nonsense transcripts homolog B (yeast) (UPF3B)	2.94539		3.00017
ILMN_1798224	1			0.002245					JARID1C	Homo sapiens jumonji
ILMN_1798880	1			5.9e-05					RPA4	Homo sapiens replication protein A4	3.36465		3.83377
ILMN_1799814	1			0.041023					WDR57	Homo sapiens WD repeat domain 57 (U5 snRNP specific) (WDR57)
ILMN_1804851	1			0.042976					MRPS17	Homo sapiens mitochondrial ribosomal protein S17 (MRPS17)
ILMN_1806294	1			0.043413					RPS6KA3	Homo sapiens ribosomal protein S6 kinase	2.58417
ILMN_1810085	1			0.007407					ABCF3	Homo sapiens ATP-binding cassette	2.6372
ILMN_1879066	1			0.036462					HS.352677	UI-E-CK1-afn-i-01-0-UI.s2 UI-E-CK1 Homo sapiens cDNA clone UI-E-CK1-afn-i-01-0-UI 3
ILMN_1885478	1			0.053679					HS.97558	zt88c07.s1 Soares_testis_NHT Homo sapiens cDNA clone IMAGE:729420 3
ILMN_1898453	1			0.000167					HS.22689	Homo sapiens mRNA; cDNA DKFZp586O1318 (from clone DKFZp586O1318)	2.56155		3.61482
ILMN_1911503	1			0.007628					HS.443185	ip26b05.y1 HR85 islet Homo sapiens cDNA clone IMAGE:6218432 5			2.86174
ILMN_1913759	1			0.00091					HS.156892	BX098778 NCI_CGAP_Pr28 Homo sapiens cDNA clone IMAGp998P105226	2.61391		3.23404
ILMN_2075334	1			6e-06					HIST1H4C	Homo sapiens histone cluster 1	4.18225	2.84584	5.12309
ILMN_2077160	1			0.027786					C9ORF41	Homo sapiens chromosome 9 open reading frame 41 (C9orf41)
ILMN_2087060	1			0.002569					TOMM7	Homo sapiens translocase of outer mitochondrial membrane 7 homolog (yeast) (TOMM7)	2.80518
ILMN_2091707	1			0.156123					LOC123688	Homo sapiens similar to RIKEN cDNA C630028N24 gene (LOC123688)
ILMN_2123743	1			0.013822					FCER1G	Homo sapiens Fc fragment of IgE
ILMN_2128128	1			1.9e-05					SHFM1	Homo sapiens split hand/foot malformation (ectrodactyly) type 1 (SHFM1)	3.85597	2.94065	3.71004
ILMN_2160388	1			0.001778					RPL24	Homo sapiens ribosomal protein L24 (RPL24)	3.1163	2.94424
ILMN_2219628	1			0.007896					SSB	Homo sapiens Sjogren syndrome antigen B (autoantigen La) (SSB)			2.94125
ILMN_2286334	1			0.007854					SR140	Homo sapiens U2-associated SR140 protein (SR140)
ILMN_2302632	1			0.010002					HFE	Homo sapiens hemochromatosis (HFE)
ILMN_2324998	1			0.000305					NGDN	Homo sapiens neuroguidin	3.17963		3.26463
ILMN_2348194	1			0.05608					OLA1	Homo sapiens Obg-like ATPase 1 (OLA1)
ILMN_2381834	1			0.054271					TRIM69	Homo sapiens tripartite motif-containing 69 (TRIM69)
ILMN_2391178	1			0.145895					STAR	Homo sapiens steroidogenic acute regulatory protein (STAR)
ILMN_1665948	1				0.285809				LOC651772	PREDICTED: Homo sapiens hypothetical protein LOC651772 (LOC651772)
ILMN_1740010	1				0.772627				PCNX	Homo sapiens pecanex homolog (Drosophila) (PCNX)
ILMN_1749239	1				0.33735				LRRFIP2	Homo sapiens leucine rich repeat (in FLII) interacting protein 2 (LRRFIP2)
ILMN_1790987	1				0.792589				HUWE1	Homo sapiens HECT
ILMN_1813379	1				0.385131				TNFRSF9	Homo sapiens tumor necrosis factor receptor superfamily
ILMN_1652409	1				0.003653				SPATA7	Homo sapiens spermatogenesis associated 7 (SPATA7)
ILMN_1654987	1				0.14619				HCG2P7	Homo sapiens HLA complex group 2 pseudogene 7 (HCG2P7) on chromosome 6.
ILMN_1656772	1				0.135589				LOC642334	PREDICTED: Homo sapiens similar to hypothetical protein LOC284701
ILMN_1661440	1				0.010301				MGC15634	PREDICTED: Homo sapiens hypothetical protein MGC15634 (MGC15634)
ILMN_1662263	1				0.003111				MDP-1	Homo sapiens magnesium-dependent phosphatase 1 (MDP-1)	2.96361	2.95822
ILMN_1666477	1				0.003999				LOC390876	PREDICTED: Homo sapiens similar to 60S ribosomal protein L35 (LOC390876)	2.40445	2.70874
ILMN_1670134	1				0.116855				FADS1	Homo sapiens fatty acid desaturase 1 (FADS1)
ILMN_1674650	1				0.002076				C9ORF95	Homo sapiens chromosome 9 open reading frame 95 (C9orf95)	2.47359			3.03983
ILMN_1681591	1				0.467351				PTPN1	Homo sapiens protein tyrosine phosphatase
ILMN_1681892	1				0.002646				OAZ3	Homo sapiens ornithine decarboxylase antizyme 3 (OAZ3)
ILMN_1690970	1				0.002186				LOC642233	PREDICTED: Homo sapiens hypothetical protein LOC642233 (LOC642233)
ILMN_1691881	1				0.025255				IL4R	Homo sapiens interleukin 4 receptor (IL4R)
ILMN_1705733	1				0.004372				KIAA0460	Homo sapiens KIAA0460 (KIAA0460)
ILMN_1712959	1				0.401689				DUSP2	Homo sapiens dual specificity phosphatase 2 (DUSP2)
ILMN_1714223	1				0.267579				LETM2	Homo sapiens leucine zipper-EF-hand containing transmembrane protein 2 (LETM2)
ILMN_1738648	1				0.00296				LOC729008	PREDICTED: Homo sapiens similar to Apoptosis-related protein 2 (APR-2) (LOC729008)				2.91096
ILMN_1748915	1				0.116855				S100A12	Homo sapiens S100 calcium binding protein A12 (S100A12)
ILMN_1756311	1				0.027242				UFSP2	Homo sapiens UFM1-specific peptidase 2 (UFSP2)
ILMN_1760208	1				0.031854				GDAP1L1	Homo sapiens ganglioside-induced differentiation-associated protein 1-like 1 (GDAP1L1)
ILMN_1767579	1				0.057319				KRR1	Homo sapiens KRR1	2.35564
ILMN_1786118	1				0.077988				FXYD7	Homo sapiens FXYD domain containing ion transport regulator 7 (FXYD7)
ILMN_1789186	1				0.022506				OBFC1	Homo sapiens oligonucleotide/oligosaccharide-binding fold containing 1 (OBFC1)
ILMN_1801822	1				0.708726				C18ORF25	Homo sapiens chromosome 18 open reading frame 25 (C18orf25)
ILMN_1804263	1				0.013346				ZNF76	Homo sapiens zinc finger protein 76 (expressed in testis) (ZNF76)
ILMN_1804327	1				0.042145				NAP1L4	Homo sapiens nucleosome assembly protein 1-like 4 (NAP1L4)	3.10836		2.77262
ILMN_1810652	1				0.010805				LMBRD2	Homo sapiens LMBR1 domain containing 2 (LMBRD2)
ILMN_1811238	1				0.100971				ALPK2	Homo sapiens alpha-kinase 2 (ALPK2)
ILMN_1813475	1				0.000173				HERC2	Homo sapiens hect domain and RLD 2 (HERC2)	3.44901	2.69913	2.67284	3.73117
ILMN_1833131	1				0.055912				HS.544030	qh38h03.x1 Soares_NFL_T_GBC_S1 Homo sapiens cDNA clone IMAGE:1846997 3
ILMN_1859810	1				0.004889				HS.570178	DA503427 FCBBF3 Homo sapiens cDNA clone FCBBF3018297 5
ILMN_1902455	1				0.001362				HS.208554	wq09e07.x1 NCI_CGAP_Kid12 Homo sapiens cDNA clone IMAGE:2470788 3				3.16898
ILMN_2076658	1				0.003784				MRPL1	Homo sapiens mitochondrial ribosomal protein L1 (MRPL1)				3.36304
ILMN_2169856	1				0.354843				C12ORF43	Homo sapiens chromosome 12 open reading frame 43 (C12orf43)
ILMN_2176063	1				0.011276				FCGR1A	Homo sapiens Fc fragment of IgG
ILMN_2233099	1				0.079196				SSRP1	Homo sapiens structure specific recognition protein 1 (SSRP1)
ILMN_1671895	1	0.000999							ZNF613	Homo sapiens zinc finger protein 613 (ZNF613)
ILMN_1681326	1	0.003698							LOC645869	PREDICTED: Homo sapiens hypothetical protein LOC645869 (LOC645869)	2.35229
ILMN_1746516	1	0.000245							RPS25	Homo sapiens ribosomal protein S25 (RPS25)	3.40723	2.64685	4.01403
ILMN_1755023	1	0.000592							RAD50	Homo sapiens RAD50 homolog (S. cerevisiae) (RAD50)	2.89472
ILMN_1757627	1	0.000631							ZMYND19	Homo sapiens zinc finger	3.28289	2.80884	3.16849
ILMN_1758214	1	0.001728							RARS2	Homo sapiens arginyl-tRNA synthetase 2	3.02562
ILMN_1764158	1	0.001246							NLGN2	Homo sapiens neuroligin 2 (NLGN2)	2.79263			2.90619
ILMN_1765520	1	0.005018							MTIF2	Homo sapiens mitochondrial translational initiation factor 2 (MTIF2)	2.76532
ILMN_1775045	1	0.010925							ADIPOQ	Homo sapiens adiponectin
ILMN_1778444	1	0.007343							FKBP5	Homo sapiens FK506 binding protein 5 (FKBP5)	2.55652	2.66143
ILMN_1792396	1	0.003045							LOC440233	PREDICTED: Homo sapiens similar to cis-Golgi matrix protein GM130 (LOC440233)	2.52122		2.80333
ILMN_1800517	1	0.00075							ODF2L	Homo sapiens outer dense fiber of sperm tails 2-like (ODF2L)	2.53778
ILMN_1808041	1	0.00085							RPL10A	Homo sapiens ribosomal protein L10a (RPL10A)	3.27902	3.18838
ILMN_1820508	1	0.065711							HS.531297	PREDICTED: Homo sapiens hypothetical LOC400662 (LOC400662)
ILMN_2118910	1	0.000925							TPRKB	Homo sapiens TP53RK binding protein (TPRKB)	2.41215
ILMN_2207539	1	0.000233							RPS17	Homo sapiens ribosomal protein S17 (RPS17)	3.05428	3.1065		3.2507
ILMN_2311548	1	0.00274							PTRH2	Homo sapiens peptidyl-tRNA hydrolase 2 (PTRH2)	2.34867
ILMN_1792528	1	0.00032							LOC401206	PREDICTED: Homo sapiens similar to 40S ribosomal protein S25 (LOC401206)	3.3236		3.99632
ILMN_1685097	1	0.000402							ASCC1	Homo sapiens activating signal cointegrator 1 complex subunit 1 (ASCC1)	3.21353		3.4829	3.32901
ILMN_1690532	1	0.016951							FLJ40473	PREDICTED: Homo sapiens hypothetical protein FLJ40473 (FLJ40473)	2.54857
ILMN_1692707	1	0.000538							LOC391356	Homo sapiens similar to CG14903-PA (LOC391356)	3.01289	2.87353		3.29131
ILMN_1732328	1	0.000422							LOC646200	PREDICTED: Homo sapiens similar to 60S ribosomal protein L22 (Heparin binding protein HBp15)	3.16541		3.49271
ILMN_1772888	1	0.002664							LOC645688	PREDICTED: Homo sapiens similar to 60S ribosomal protein L12 (LOC645688)	3.01715		3.09599
ILMN_2124361	1	0.039585							LEAP2	Homo sapiens liver expressed antimicrobial peptide 2 (LEAP2)
ILMN_1658247	1					0.088203			OAS1	Homo sapiens 2'
ILMN_1676611	1					0.003502			PHPT1	Homo sapiens phosphohistidine phosphatase 1 (PHPT1)
ILMN_1685824	1					0.697969			B4GALT5	Homo sapiens UDP-Gal:betaGlcNAc beta 1		-2.6184
ILMN_1694711	1					0.019141			MAD2L1BP	Homo sapiens MAD2L1 binding protein (MAD2L1BP)
ILMN_1697409	1					0.236773			TNFRSF14	Homo sapiens tumor necrosis factor receptor superfamily
ILMN_1698038	1					0.543118			FLJ22374	Homo sapiens hypothetical protein FLJ22374 (FLJ22374)
ILMN_1701286	1					0.054912			FLJ41352	PREDICTED: Homo sapiens FLJ41352 protein
ILMN_1712518	1					0.014536			LOC644733	PREDICTED: Homo sapiens hypothetical protein LOC644733 (LOC644733)
ILMN_1717726	1					0.01133			FLJ43752	Homo sapiens FLJ43752 protein (FLJ43752)
ILMN_1744815	1					0.032058			PVRL1	Homo sapiens poliovirus receptor-related 1 (herpesvirus entry mediator C) (PVRL1)
ILMN_1760981	1					0.015529			LOC649181	PREDICTED: Homo sapiens hypothetical protein LOC649181 (LOC649181)
ILMN_1779751	1					0.173436			C7ORF55	Homo sapiens chromosome 7 open reading frame 55 (C7orf55)
ILMN_1783142	1					0.231685			RPS4Y1	Homo sapiens ribosomal protein S4
ILMN_1807211	1					0.208668			NICN1	Homo sapiens nicolin 1 (NICN1)
ILMN_1807745	1					0.057329			GYS2	Homo sapiens glycogen synthase 2 (liver) (GYS2)
ILMN_1813801	1					0.007202			LOC643668	PREDICTED: Homo sapiens similar to peptidase (prosome
ILMN_1826771	1					0.032271			HS.545298	AGENCOURT_14357881 NIH_MGC_191 Homo sapiens cDNA clone IMAGE:30409612 5
ILMN_1888242	1					0.559726			HS.200611	wd35a02.x1 Soares_NFL_T_GBC_S1 Homo sapiens cDNA clone IMAGE:2330090 3
ILMN_2101930	1					0.000429			POLG	Homo sapiens polymerase (DNA directed)
ILMN_1724333	1					0.178183			TOR1B	Homo sapiens torsin family 1
ILMN_1725547	1					0.455865			COX6B2	Homo sapiens cytochrome c oxidase subunit VIb polypeptide 2 (testis) (COX6B2)
ILMN_1803194	1					0.123519			GALK1	Homo sapiens galactokinase 1 (GALK1)
ILMN_2079991	1					0.003003			ERVWE1	Homo sapiens endogenous retroviral family W
ILMN_2405797	1					0.708845			REPS2	Homo sapiens RALBP1 associated Eps domain containing 2 (REPS2)
ILMN_1655136	1						0.003924		FLJ31813	PREDICTED: Homo sapiens hypothetical protein FLJ31813 (FLJ31813)
ILMN_1667000	1						0.020172		LOC649270	PREDICTED: Homo sapiens similar to aminopeptidase puromycin sensitive
ILMN_1671318	1						0.077231		FRAS1	Homo sapiens Fraser syndrome 1 (FRAS1)
ILMN_1697123	1						0.008216		LOC441126	PREDICTED: Homo sapiens hypothetical LOC441126 (LOC441126)
ILMN_1702633	1						0.00241		RETSAT	Homo sapiens retinol saturase (all-trans-retinol 13
ILMN_1705685	1						0.091469		MEIS1	Homo sapiens Meis homeobox 1 (MEIS1)
ILMN_1708900	1						0.207664		TMEM161A	Homo sapiens transmembrane protein 161A (TMEM161A)
ILMN_1724207	1						0.207143		IVD	Homo sapiens isovaleryl Coenzyme A dehydrogenase (IVD)
ILMN_1726114	1						0.022088		SLC45A3	Homo sapiens solute carrier family 45
ILMN_1742197	1						0.000303		PIP5K3	Homo sapiens phosphatidylinositol-3-phosphate/phosphatidylinositol 5-kinase
ILMN_1742269	1						0.00145		LOC642726	PREDICTED: Homo sapiens hypothetical protein LOC642725
ILMN_1748852	1						0.354251		KRTAP19-7	Homo sapiens keratin associated protein 19-7 (KRTAP19-7)
ILMN_1749131	1						0.000925		ENPP3	Homo sapiens ectonucleotide pyrophosphatase/phosphodiesterase 3 (ENPP3)
ILMN_1756367	1						0.000246		WNK3	Homo sapiens WNK lysine deficient protein kinase 3 (WNK3)
ILMN_1761531	1						0.000975		SGPL1	Homo sapiens sphingosine-1-phosphate lyase 1 (SGPL1)
ILMN_1766770	1						0.007096		SNX31	Homo sapiens sorting nexin 31 (SNX31)
ILMN_1775490	1						0.006302		LOC652684	PREDICTED: Homo sapiens similar to CG6723-PA (LOC652684)
ILMN_1786290	1						0.063517		LOC653625	PREDICTED: Homo sapiens similar to Golgi autoantigen
ILMN_1805735	1						0.018148		KIAA1245	PREDICTED: Homo sapiens KIAA1245
ILMN_1812043	1						0.043593		LOC642570	PREDICTED: Homo sapiens hypothetical protein LOC642570 (LOC642570)
ILMN_1812297	1						0.032539		CYP26B1	Homo sapiens cytochrome P450
ILMN_1839740	1						0.047307		HS.151159	ws34d03.x1 NCI_CGAP_GC6 Homo sapiens cDNA clone IMAGE:2499077 3
ILMN_1840401	1						0.004531		HS.562039	UI-H-EU1-bac-k-02-0-UI.s1 NCI_CGAP_Ct1 Homo sapiens cDNA clone UI-H-EU1-bac-k-02-0-UI 3
ILMN_2054725	1						0.041619		SUGT1	Homo sapiens SGT1			2.90811
ILMN_2103919	1						0.002761		LRFN3	Homo sapiens leucine rich repeat and fibronectin type III domain containing 3 (LRFN3)
ILMN_2105441	1						0.051517		IGJ	Homo sapiens immunoglobulin J polypeptide
ILMN_2171295	1						0.131328		PFTK1	Homo sapiens PFTAIRE protein kinase 1 (PFTK1)
ILMN_2193233	1						0.067667		MGC29506	Homo sapiens hypothetical protein MGC29506 (MGC29506)
ILMN_2254123	1						0.007751		IFT81	Homo sapiens intraflagellar transport 81 homolog (Chlamydomonas) (IFT81)
ILMN_2280816	1						0.010192		CEMP1	Homo sapiens cementum protein 1 (CEMP1)
ILMN_2367753	1						0.006028		ATP2B4	Homo sapiens ATPase
ILMN_2401155	1						0.003196		PUM1	Homo sapiens pumilio homolog 1 (Drosophila) (PUM1)
ILMN_1699179	1						9.9e-05		BPTF	Homo sapiens bromodomain PHD finger transcription factor (BPTF)					-3.81237
ILMN_1727574	1						0.126333		ZNF827	Homo sapiens zinc finger protein 827 (ZNF827)
ILMN_1737849	1						0.352247		LOC647363	PREDICTED: Homo sapiens hypothetical protein LOC647363 (LOC647363)
ILMN_1696749	1						0.240949		LMNA	Homo sapiens lamin A/C (LMNA)
ILMN_2366790	1						0.65423		DDX52	Homo sapiens DEAD (Asp-Glu-Ala-Asp) box polypeptide 52 (DDX52)
ILMN_1656132	1							0.175549	PNLDC1	Homo sapiens poly(A)-specific ribonuclease (PARN)-like domain containing 1 (PNLDC1)
ILMN_1666553	1							0.011348	SLC25A19	Homo sapiens solute carrier family 25 (mitochondrial thiamine pyrophosphate carrier)
ILMN_1671678	1							0.00041	LOC648342	PREDICTED: Homo sapiens hypothetical protein LOC648342 (LOC648342)
ILMN_1675013	1							0.002025	MGC22014	PREDICTED: Homo sapiens hypothetical protein MGC22014 (MGC22014)
ILMN_1675632	1							0.001239	C21ORF37	Homo sapiens chromosome 21 open reading frame 37 (C21orf37)
ILMN_1700627	1							0.131047	LOC653800	PREDICTED: Homo sapiens similar to Group 10 secretory phospholipase A2 precursor (Group X secretory phospholipase A2) (Phosphatidylcholine 2-acylhydrolase GX) (GX sPLA2) (sPLA2-X) (LOC653800)
ILMN_1700728	1							0.007854	KRTCAP3	Homo sapiens keratinocyte associated protein 3 (KRTCAP3)
ILMN_1702372	1							0.079646	CST9	Homo sapiens cystatin 9 (testatin) (CST9)
ILMN_1726798	1							0.015536	UBXD3	Homo sapiens UBX domain containing 3 (UBXD3)
ILMN_1745154	1							0.033871	PARD6B	Homo sapiens par-6 partitioning defective 6 homolog beta (C. elegans) (PARD6B)
ILMN_1760858	1							0.040265	RAB8A	Homo sapiens RAB8A
ILMN_1778319	1							0.009113	DMKN	Homo sapiens dermokine (DMKN)
ILMN_1781251	1							0.06074	LOC653115	PREDICTED: Homo sapiens similar to heterogeneous nuclear ribonucleoprotein A3
ILMN_1786483	1							0.37254	LOC343705	PREDICTED: Homo sapiens similar to CMP-N-acetylneuraminate-beta-galactosamide-alpha-2
ILMN_1801909	1							0.175549	IGHMBP2	Homo sapiens immunoglobulin mu binding protein 2 (IGHMBP2)
ILMN_1862303	1							0.234658	HS.543171	nl50f07.s1 NCI_CGAP_Pr4 Homo sapiens cDNA clone IMAGE:1044133
ILMN_1864823	1							0.011661	HS.568652	xj69b01.x1 Soares_NFL_T_GBC_S1 Homo sapiens cDNA clone IMAGE:2662441 3			2.86808
ILMN_1893675	1							0.164813	HS.195389	BX104313 NCI_CGAP_GC6 Homo sapiens cDNA clone IMAGp998E085554
ILMN_2223805	1							0.010574	TSGA14	Homo sapiens testis specific
ILMN_1652417	1							0.280243	DC36	PREDICTED: Homo sapiens COBW-like placental protein (DC36)
ILMN_1653394	1							0.211923	LOC642916	PREDICTED: Homo sapiens hypothetical protein LOC642916 (LOC642916)
ILMN_1862198	1							0.048263	HS.495112	Human TCR variable region Va30 subfamily gene (VA30
ILMN_2353732	1							0.022536	CD8A	Homo sapiens CD8a molecule (CD8A)
ILMN_1688953	1					0.58992			ARHGAP19	Homo sapiens Rho GTPase activating protein 19 (ARHGAP19)		-2.70531
ILMN_1799591	1					0.336394			LOC648704	PREDICTED: Homo sapiens similar to A-kinase anchor protein 8 (LOC648704)
ILMN_1910998	1					0.390829			HS.120742	te70a08.x1 Soares_NFL_T_GBC_S1 Homo sapiens cDNA clone IMAGE:2092022 3
ILMN_1776435	1					0.217597			GPRIN3	Homo sapiens GPRIN family member 3 (GPRIN3)
ILMN_1673172	1					0.063526			IFT52	Homo sapiens intraflagellar transport 52 homolog (Chlamydomonas) (IFT52)
ILMN_1740613	1					0.307554			LOC643501	PREDICTED: Homo sapiens similar to Collagen alpha 1(I) chain precursor (LOC643501)
ILMN_1839019	1					0.062816			HS.5724	Homo sapiens mRNA; cDNA DKFZp779O0231 (from clone DKFZp779O0231)
ILMN_1665647	1					0.49552			CD180	Homo sapiens CD180 molecule (CD180)
ILMN_1676749	1					0.005472			C3ORF15	Homo sapiens chromosome 3 open reading frame 15 (C3orf15)
ILMN_1686885	1					0.314609			LOC652505	PREDICTED: Homo sapiens similar to double homeobox 4c (LOC652505)
ILMN_1690922	1					0.013657			MAST2	Homo sapiens microtubule associated serine/threonine kinase 2 (MAST2)
ILMN_1704173	1					0.02297			AIFM3	Homo sapiens apoptosis-inducing factor
ILMN_1722726	1					0.399013			RICS	Homo sapiens Rho GTPase-activating protein (RICS)
ILMN_1736490	1					0.021671			LOC642968	PREDICTED: Homo sapiens hypothetical LOC642968 (LOC642968)
ILMN_1738046	1					0.013657			ZNF623	Homo sapiens zinc finger protein 623 (ZNF623)
ILMN_1744937	1					0.300604			PTPRM	Homo sapiens protein tyrosine phosphatase
ILMN_1746763	1					0.020435			ECM2	Homo sapiens extracellular matrix protein 2
ILMN_1749583	1					0.00247			KIAA1285	Homo sapiens KIAA1285 protein (KIAA1285)
ILMN_1763127	1					0.014258			CCBP2	Homo sapiens chemokine binding protein 2 (CCBP2)
ILMN_1780842	1					0.220364			RANBP6	Homo sapiens RAN binding protein 6 (RANBP6)
ILMN_1784690	1					0.004476			LOC732381	PREDICTED: Homo sapiens similar to Protein C21orf63 precursor (SUE21) (LOC732381)
ILMN_1785107	1					0.225231			NXT2	Homo sapiens nuclear transport factor 2-like export factor 2 (NXT2)
ILMN_1851667	1					0.063526			HS.583554	602564836F1 NIH_MGC_77 Homo sapiens cDNA clone IMAGE:4689465 5
ILMN_1860487	1					0.069341			HS.282012	DA196703 BRAMY4 Homo sapiens cDNA clone BRAMY4002443 5
ILMN_1861090	1					0.013952			HS.541273	op25d10.s1 Soares_NFL_T_GBC_S1 Homo sapiens cDNA clone IMAGE:1577875 3
ILMN_1864137	1					0.006319			HS.519105	BX091053 NCI_CGAP_Ut2 Homo sapiens cDNA clone IMAGp998H235648 ; IMAGE:2280646
ILMN_1874190	1					0.000803			HS.543023	UI-H-DI0-avo-h-17-0-UI.s1 NCI_CGAP_DI0 Homo sapiens cDNA clone UI-H-DI0-avo-h-17-0-UI 3
ILMN_1899034	1					0.014836			HS.132563	Homo sapiens cDNA FLJ30500 fis
ILMN_1899762	1					0.007626			HS.443993	NISC_gf06b05.x1 NCI_CGAP_Kid12 Homo sapiens cDNA clone IMAGE:3252801 3
ILMN_1905817	1					0.248719			HS.580161	RST36407 Athersys RAGE Library Homo sapiens cDNA
ILMN_2055156	1					0.173436			PAG1	Homo sapiens phosphoprotein associated with glycosphingolipid microdomains 1 (PAG1)
ILMN_2114972	1					0.039415			FGB	Homo sapiens fibrinogen beta chain (FGB)
ILMN_2143155	1					1			KIF11	Homo sapiens kinesin family member 11 (KIF11)
ILMN_2153373	1					0.004074			LRBA	Homo sapiens LPS-responsive vesicle trafficking
ILMN_1661788	1						0.490771		WNT5B	Homo sapiens wingless-type MMTV integration site family
ILMN_1767355	1						0.661351		LOC100101121	Homo sapiens testis-specific transcript
ILMN_1653342	1						0.126333		DUS1L	Homo sapiens dihydrouridine synthase 1-like (S. cerevisiae) (DUS1L)
ILMN_1669094	1						0.101428		ZNF672	Homo sapiens zinc finger protein 672 (ZNF672)
ILMN_1773018	1						0.023289		CUEDC2	Homo sapiens CUE domain containing 2 (CUEDC2)
ILMN_1778974	1						0.055221		LILRB4	Homo sapiens leukocyte immunoglobulin-like receptor
ILMN_1860216	1						0.655983		HS.278265	PREDICTED: Homo sapiens hypothetical LOC221344 (LOC221344)
ILMN_1896137	1						0.004653		HS.542011	oj74b05.s1 Soares_NFL_T_GBC_S1 Homo sapiens cDNA clone IMAGE:1504017 3
ILMN_2112755	1						0.004679		HSDL1	Homo sapiens hydroxysteroid dehydrogenase like 1 (HSDL1)
ILMN_1655444	1						0.941487		LOC728492	PREDICTED: Homo sapiens similar to small EDRK-rich factor 1A
ILMN_1658427	1						0.002493		FLJ20297	Homo sapiens hypothetical protein FLJ20297 (FLJ20297)
ILMN_1668880	1						0.00011		AKR1C4	Homo sapiens aldo-keto reductase family 1					3.42438
ILMN_1673026	1						0.041619		CHCHD3	Homo sapiens coiled-coil-helix-coiled-coil-helix domain containing 3 (CHCHD3)
ILMN_1675282	1						0.078848		FLJ45422	Homo sapiens FLJ45422 protein (FLJ45422)
ILMN_1680130	1						0.244929		DYM	Homo sapiens dymeclin (DYM)
ILMN_1695316	1						0.349705		SLC39A8	Homo sapiens solute carrier family 39 (zinc transporter)
ILMN_1704785	1						0.000581		C10ORF125	Homo sapiens chromosome 10 open reading frame 125 (C10orf125)
ILMN_1720311	1						0.025859		SLC25A46	Homo sapiens solute carrier family 25
ILMN_1727704	1						0.025125		LRRC29	Homo sapiens leucine rich repeat containing 29 (LRRC29)
ILMN_1740685	1						0.028152		LOC652541	PREDICTED: Homo sapiens hypothetical protein LOC652541 (LOC652541)
ILMN_1742089	1						0.003571		NLN	Homo sapiens neurolysin (metallopeptidase M3 family) (NLN)
ILMN_1749586	1						0.002352		LOC642914	PREDICTED: Homo sapiens similar to zinc finger protein 135 (clone pHZ-17) (LOC642914)
ILMN_1769409	1						0.040625		C9ORF123	Homo sapiens chromosome 9 open reading frame 123 (C9orf123)
ILMN_1786444	1						0.01504		LPL	Homo sapiens lipoprotein lipase (LPL)
ILMN_1787513	1						0.005101		ACTR3B	Homo sapiens ARP3 actin-related protein 3 homolog B (yeast) (ACTR3B)
ILMN_1796240	1						0.706254		KIAA1012	Homo sapiens KIAA1012 (KIAA1012)
ILMN_1797929	1						0.03094		MICA	Homo sapiens MHC class I polypeptide-related sequence A (MICA)
ILMN_1829541	1						0.153474		HS.541592	xn41c04.x1 NCI_CGAP_Kid11 Homo sapiens cDNA clone IMAGE:2696262 3
ILMN_1829851	1						0.047307		HS.573996	DA442292 CTONG2 Homo sapiens cDNA clone CTONG2011623 5
ILMN_1837271	1						0.01698		HS.543127	UI-H-EI1-ayy-a-16-0-UI.s1 NCI_CGAP_EI1 Homo sapiens cDNA clone UI-H-EI1-ayy-a-16-0-UI 3
ILMN_1844668	1						0.001323		HS.38132	BX100246 Soares fetal liver spleen 1NFLS Homo sapiens cDNA clone IMAGp998N04398
ILMN_1883492	1						0.003266		LOC731742	PREDICTED: Homo sapiens hypothetical protein LOC731742 (LOC731742)
ILMN_2062468	1						9e-06		IGFBP7	Homo sapiens insulin-like growth factor binding protein 7 (IGFBP7)					3.58294
ILMN_2082324	1						0.045685		SLC36A4	Homo sapiens solute carrier family 36 (proton/amino acid symporter)
ILMN_2368145	1						0.004582		GRINL1A	Homo sapiens glutamate receptor
ILMN_1756935	1							0.728222	OSBPL6	Homo sapiens oxysterol binding protein-like 6 (OSBPL6)
ILMN_1714848	1							0.025888	ZNF354A	Homo sapiens zinc finger protein 354A (ZNF354A)
ILMN_1724533	1							0.025888	LY96	Homo sapiens lymphocyte antigen 96 (LY96)
ILMN_1784946	1							0.176729	ORC3L	Homo sapiens origin recognition complex
ILMN_1652494	1							0.004013	FAM139A	Homo sapiens family with sequence similarity 139
ILMN_1680010	1							0.001015	KIAA0753	Homo sapiens KIAA0753 (KIAA0753)
ILMN_1699071	1							0.004252	C21ORF7	Homo sapiens chromosome 21 open reading frame 7 (C21orf7)
ILMN_1706246	1							0.00874	CCT5	Homo sapiens chaperonin containing TCP1
ILMN_1706374	1							0.009713	LOC653692	PREDICTED: Homo sapiens similar to mitogen-activated protein kinase kinase kinase 5 (LOC653692)
ILMN_1736218	1							0.186788	CHRNB3	Homo sapiens cholinergic receptor
ILMN_1737972	1							0.280243	TSPYL5	Homo sapiens TSPY-like 5 (TSPYL5)
ILMN_1798108	1							0.00317	C6ORF211	Homo sapiens chromosome 6 open reading frame 211 (C6orf211)
ILMN_1833680	1							0.004013	HS.550320	UI-CF-EC1-abx-p-10-0-UI.s1 UI-CF-EC1 Homo sapiens cDNA clone UI-CF-EC1-abx-p-10-0-UI 3
ILMN_1850461	1							0.003785	HS.583678	DB338491 TESTI2 Homo sapiens cDNA clone TESTI2039351 3
ILMN_2050200	1							0.285184	LOC652618	PREDICTED: Homo sapiens similar to CG4845-PA (LOC652618)
ILMN_2130514	1							0.19854	FAM76B	Homo sapiens family with sequence similarity 76
ILMN_2138249	1							0.160857	TESSP5	Homo sapiens testis serine protease 5 (TESSP5)
ILMN_2209088	1							0.001804	KRTAP9-4	Homo sapiens keratin associated protein 9-4 (KRTAP9-4)
ILMN_2414568	1							0.001158	MEOX1	Homo sapiens mesenchyme homeobox 1 (MEOX1)
ILMN_1682938									ARF3	Homo sapiens ADP-ribosylation factor 3 (ARF3)	-3.90116	-3.27875	-3.59968
ILMN_1759436									NOSIP	Homo sapiens nitric oxide synthase interacting protein (NOSIP)	2.76087
ILMN_1660063									POLE4	Homo sapiens polymerase (DNA-directed)	2.50376	2.66149
ILMN_1747058									TRAPPC2L	Homo sapiens trafficking protein particle complex 2-like (TRAPPC2L)	3.73422	3.09827	3.48758
ILMN_1665887									WDR61	Homo sapiens WD repeat domain 61 (WDR61)	2.63138
ILMN_2187718									COX17	Homo sapiens COX17 cytochrome c oxidase assembly homolog (S. cerevisiae) (COX17)	3.31276		3.35224
ILMN_1660021									M6PRBP1	Homo sapiens mannose-6-phosphate receptor binding protein 1 (M6PRBP1)	-3.05517	-2.89314

## Sheet: Comparison
Comparison of overlap of results from the companion study and our study.
Comparison is for the signatures provided in Supp. Table 2 of the companion study, the p-value being that of our Supp. Table 6: Summary of ABK signatures. A gene appearing in other of our signatures has "--" as p-value.
MS vs HC				RRMS vs HC				PPMS vs HC				SPMS vs HC				RRMS vs PPMS
Genes	Rank	Our p-val		Genes	Rank	Our p-val		Genes	Rank	Our p-val		Genes	Rank	Our p-val		Genes	Rank	Our p-val
SNORD13	4.54315	5e-06		HIST1H4C	5.12309	6e-06		TMED9	5.22924	4e-06		HS.582914	4.17849	1.7e-05		FBXO33	3.64609	0.000193
RPAIN	4.26893	2.9e-05		SAPS2	4.90802	1e-06		FAU	4.45486			LINGO2	3.94941	0.000471		IGFBP7	3.58294	9e-06
C20ORF52	4.21896	2.5e-05		LOC642210	4.69546	2.5e-05		HS.579530	4.12983	5.7e-05		HLA-DRB1	3.85622			AKR1C4	3.42438	0.00011
FAU	4.21408			RPL36AL	4.68813			TIGA1	4.08741			EEF1D	3.76176			C2ORF65	3.35244
HIST1H4C	4.18225	--		RN7SK	4.53495	0		MGC33556	4.01085	0.000168		HERC2	3.73117	0.000173		BPTF	-3.81237	9.9e-05
SAPS2	4.10478	4e-06		SNORD13	4.41272	4.2e-05		CGI-96	3.99903	0.000104		SNORD13	3.72396	--
CD3D	4.04769	--		C11ORF10	4.25456	4.6e-05		C20ORF52	3.84588	--		RPAIN	3.59776	--
C11ORF10	4.00146	--		MRPL51	4.05615			RN7SK	3.8002	2e-06		SNX2	3.59515
TIGA1	3.95389			NDUFA1	4.01738			EEF1D	3.74418			ANXA1	3.55014
DLST	3.92433			RPS25	4.01403	--		POLR3GL	3.72743			HS.579530	3.52472	--
TMED9	3.89253	--		DLST	4.006			APH1A	3.68719			TIGA1	3.4835
PPP3R1	3.87326	5.6e-05		LOC401206	3.99632	--		CD3D	3.68697	--		ELP2	3.39811	--
RN7SK	3.86069	0		NME1	3.97838			PSMB7	3.67263	0.000121		FCER1A	3.39131	--
SHFM1	3.85597	--		HS.549989	3.85375			LOC644096	3.66727	0.0002		POLR1E	3.38605
LOC642210	3.84753	0.000117		PPHLN1	3.84372			SNORD33	3.6666			DLST	3.37409
BOLA2	3.84546	--		SOD1	3.83928	0.000181		RBBP6	3.63719	4.3e-05		POLR3GL	3.37005
EEF1D	3.82997			RPA4	3.83377	5.9e-05		DNAJC7	3.63417	0.000994		FLJ11783	3.36889	0.001685
SOD1	3.8294	--		IRF5	3.82198	0.001092		C6ORF48	3.61241			MRPL1	3.36304	0.003784
POLR3GL	3.79485			ZNF740	3.81826	2.7e-05		WIBG	3.60784	0.001067		ASCC1	3.32901	--
HS.579530	3.78667	--		CXORF26	3.77353	0.000305		RPAIN	3.59754	0.000549		HLA-DRB5	3.32724
RBBP6	3.75383	1.6e-05		CD3D	3.76628	6e-05		RPS21	3.58418	--		RPL35A	3.3141
SNRPB2	3.74888	--		TRA2A	3.73946	0.000633		SNORD13	3.55879	0.000994		KIAA0372	3.31276
SNRPD2	3.73945	--		HS.347034	3.72149	3.2e-05		MS4A6A	3.53823	0.000338		EIF3H	3.31121
TRAPPC2L	3.73422	--		LOC654121	3.71964	0.001172		NDUFB7	3.53622			MRPS33	3.29904
RPS29	3.70495			SHFM1	3.71004	1.9e-05		SNRPD2	3.53351	--		LOC391356	3.29131	--
MRPS22	3.68335	--		PRDX1	3.64944			PPP3R1	3.50345	0.000256		CCDC59	3.27363
NDUFS3	3.6749	--		SNORD33	3.63554			LOC441246	3.50248	0.00013		LOC646483	3.26944	0.004585
RPL36AL	3.67001			BOLA2	3.6248	0.00013		LOC647856	3.50242			RPS6	3.25219
PSMB7	3.6405	--		WDR74	3.6219	0.000401		AP1S1	3.47517	0.000291		RPS17	3.2507	--
SSR4	3.60311			HS.22689	3.61482	0.000167		SNRPB2	3.47155	--		RPL39	3.24544	--
HS.347034	3.6011	3e-05		TTC1	3.56893	0.000587		RPS29	3.45522			ZBTB16	3.22825
PSMB1	3.59923			SNRPB2	3.55418	0.001017		ATP5H	3.43802			RPS10	3.22711	--
LOC646483	3.57951	--		TREML2P	3.54386	0.000372		LOC649049	3.41536			GIMAP7	3.223
TRAPPC4	3.57433	0.000233		NDUFS3	3.52873	0.001133		PSMB1	3.37722			WIBG	3.22023	--
LOC645683	3.52653	--		PPP3R1	3.52014	0.000231		38777	3.37028			C6ORF70	3.2083
MRPL51	3.51411			UQCRH	3.51739			HEATR3	3.35501	0.000264		FAU	3.20144
C6ORF125	3.50579	7.7e-05		LOC654202	3.51179	0.001453		GPER	3.35438			C9ORF103	3.18951
ATP5O	3.50473			MDH1	3.50754			GSTK1	3.35333			RPL4	3.18625
MRPS33	3.49505			LOC646200	3.49271	--		MRPL27	3.35033	5.6e-05		RARS	3.18466	--
ICT1	3.49389			TRAPPC2L	3.48758	--		SNORD56	3.34953	0.002478		HINT1	3.18092
PARK7	3.48532			RPS13	3.48642			BOLA2	3.33975	--		RPS3	3.17138
RPS14	3.48466	--		ASCC1	3.4829	--		OVGP1	3.32015	0.000522		HS.208554	3.16898	0.001362
RPL6	3.48396			TRAPPC4	3.48129	0.000305		RPL35	3.31029	0.00015		CD3D	3.15953	--
GNL2	3.47231	0.000294		LOC440567	3.4784			RPS27	3.31021			LOC402057	3.14341
RPS27	3.46217			DUSP8	3.47118			MRPS15	3.30669			TRAPPC4	3.14269	--
MS4A6A	3.46176	--		ATP5O	3.46975			C6ORF125	3.30162	0.000757		NAT5	3.12797
RPS20	3.45623			EXOSC1	3.46799	0.000147		EPC1	3.29112	--		C8ORF76	3.1241
HERC2	3.44901	--		PARK7	3.46401			LOC205251	3.28736	0.000515		RPS18	3.1186
NME1	3.44271			RPS27A	3.45153			MRPL11	3.27677			TCEAL8	3.11207
C9ORF46	3.43223	--		HSPE1	3.42474			COX5B	3.26104			LOC285900	3.10373	--
LOC644511	3.42515			HS.538918	3.40791			LOC646766	3.26071			SNRPD2	3.09942	--
RPS21	3.41018	5.1e-05		RPAIN	3.38737	--		C2ORF28	3.25775			C14ORF72	3.09231	0.000523
CGI-96	3.40949	--		GTF2H5	3.35687			LOC644511	3.25532			ACTR6	3.09165
CXORF26	3.40863	--		C6ORF59	3.35339	0.00013		RPL39	3.24225	0.0002		GAS6	3.09134
RPS25	3.40723	0.000245		GNL2	3.35324	0.000417		REC8	3.23401			LSM7	3.09048
PSMC2	3.39502			COX17	3.35224	--		P117	3.23301			PSMC2	3.08646
NDUFA1	3.39228			SSR4	3.34247			MRPS22	3.22971	0.000275		MFHAS1	3.07427
LOC649447	3.38872			C20ORF52	3.33432	0.000789		MRPL43	3.20336			RPL17	3.07017
NDUFB7	3.38638			LOC645683	3.32466	0.00056		RPS14	3.18864	0.003351		FAAH2	3.0639
MRPL36	3.38115			PDE7A	3.32308			RPL10A	3.18838	--		LOC645683	3.06362	0.009685
LOC285900	3.37842	6.8e-05		APOOL	3.30475	0.001294		DPM3	3.17726	0.002749		NUDT2	3.06292	--
LOC441246	3.37536	--		DNAJC8	3.29921			RPS5	3.17725	0.003851		RPL6	3.06166
EPC1	3.37152	--		LOC388720	3.2888	0.00033		LOC646483	3.1721	--		MRPS23	3.05992	--
RPA4	3.36465	--		POLR2C	3.28782			LOC647361	3.16438			FLJ10213	3.05699	0.006957
TTC17	3.36421			LOC388237	3.28655	0.000218		LOC402694	3.1619			RPL9	3.04695
RPS13	3.36291			RAB12	3.2756			SSR4	3.13923			C9ORF95	3.03983	0.002076
C6ORF48	3.35688			RPA3	3.26856			SAPS2	3.13762	0.000349		LOC647361	3.02537
LOC647361	3.35528			EPC1	3.26662	0.00221		PRKCDBP	3.1208	0.000145		C20ORF52	3.01723	--
METAP2	3.35313			TTC17	3.26586			LOC388564	3.11771			METAP2	3.01692
RPS10	3.35217	--		NGDN	3.26463	0.000305		UQCRFS1	3.11674			LOC441246	3.01686	--
ANXA1	3.33417			C6ORF125	3.25953	--		TTC17	3.1116			MRPL13	3.01634
ZNF740	3.33255	9.2e-05		HS.561493	3.24482			RPS17	3.1065	--		LOC648000	3.00657
ATP5J	3.33156			HS.156892	3.23404	0.00091		PHB2	3.10319			DARS	3.00025
LOC401206	3.3236	0.00032		ANKRD13D	3.23139			TRAPPC2L	3.09827	--		EEF1B2	2.99574
SNORD33	3.31938			RPS14	3.23044	0.000305		TIMM10	3.09822			LOC650276	2.99146
LOC650557	3.31468	0.000534		FLJ11783	3.23013	0.001661		MRPL23	3.09562	0.007309		MARCO	2.98982
COX17	3.31276	--		LSM11	3.22159	0.001661		LSM7	3.09554			PDAP1	2.98958
FLJ11783	3.30903	0.000646		METT10D	3.216	0.000147		HS.347034	3.09258	0.002513		SS18L2	2.98468
MDH1	3.30787			RPS4X	3.20979			PARK7	3.06364			RPL30	2.98187
RPL35	3.30529	--		CCDC56	3.2091			METAP2	3.06232			PSMG1	2.9707
RPA3	3.29675			HS.561644	3.20527	0.000728		C11ORF10	3.05709	--		GTF3A	2.96976
TCEAL8	3.28784			RBBP6	3.20442	0.000401		RPL30	3.04964			ATP5J	2.96495
RPL39	3.28591	9.9e-05		MRPL33	3.19852	0.001172		SOD1	3.04816	--		RPL35	2.95956	--
ZMYND19	3.28289	0.000631		MRPS33	3.19014			HINT1	3.04199			LOC646766	2.95288
RPL30	3.28			VDAC3	3.18457			APEX1	3.03985			ATP5H	2.94978
RPL10A	3.27902	0.00085		ATP1B2	3.17811			RPS20	3.03648			LOC645015	2.94802	0.001253
RARS	3.2753	--		LOC646483	3.17487	0.000468		C9ORF46	3.02904	--		HS.553351	2.94676
RPL11	3.27241			LOC653591	3.17309	0.003551		LOC402057	3.02581			LOC401268	2.93808
UQCRH	3.2706			ZMYND19	3.16849	--		HS.544432	3.02414			MRPS22	2.91221	--
CACNA1I	3.26828			NF1	3.16685	0.001854		ARV1	3.02333			LOC729008	2.91096	0.00296
LOC388720	3.26582	--		FCER1A	3.15608	0.002036		TFPT	3.02125			C8ORF40	2.90681
MRPL27	3.25903	--		HS.427242	3.15303			EGR3	3.01763	0.000657		NLGN2	2.90619	--
WIBG	3.25807	--		SCFD1	3.14427	0.000849		LOC285900	3.01669	--		HIST1H2BD	-3.49919	0.000438
HLA-DRB5	3.25757			GIMAP7	3.13863			NDUFS3	3.01368	--		NINJ1	-3.52493
RPL4	3.24733			SNRPD2	3.1355	0.000271		EEF1G	3.00192			DEDD2	-3.53789
PRDX1	3.23712			C9ORF46	3.12917	0.003025		LOC642210	2.99991	--		HADHB	-3.59347	0.004278
LOC440567	3.22914			GALM	3.12412			MRPL36	2.995			TRIOBP	-3.71959	0.000465
ITIH4	3.22692			NDUFS5	3.12192			LOC649447	2.99388			TUBA1A	-3.7276	0.000829
RPS5	3.2141	--		HS.551143	3.11349			MRPS23	2.99073	0.000208		MAP1LC3B	-3.7539	--
ASCC1	3.21353	0.000402		LOC650557	3.11247	0.001316		RPS18	2.98962			BID	-3.80441	0.000197
EMG1	3.20612			TMEM4	3.11236			C12ORF57	2.98956			LOC649143	-3.98197	0.000238
EXOSC1	3.20481	0.00089		TIMM10	3.11234			CDC42	2.97894	0.002444
DARS	3.20302			PLRG1	3.10676			COMMD3	2.9752
MGC33556	3.19797	0.001007		LOC645688	3.09599	--		SNORD55	2.97355	0.001603
MITD1	3.19696			LOC644863	3.09408			HINT2	2.97194	0.020239
NUDT2	3.19521	0.000225		LOC731985	3.08827			LOC127295	2.96963
SS18L2	3.19217			MRPS7	3.07651			NME1-NME2	2.9688
PPHLN1	3.1906			ILF2	3.07093	0.006013		MRPS33	2.95919
LSM7	3.18695			FAU	3.07021			MDP-1	2.95822	--
COX5B	3.18648			FLJ10213	3.06746	0.00501		TIMM23	2.95332
DNAJC7	3.18048	0.006122		ELP2	3.05445	0.002655		ICT1	2.94946
NGDN	3.17963	--		PSMC2	3.03739			RPL24	2.94424	--
GTF2H5	3.17908			TCEAL8	3.03456			MCM3APAS	2.94268	0.000849
BXDC1	3.17473	--		HS.544432	3.03451			RPL27	2.94162	0.000797
LOC646200	3.16541	0.000422		ATP5F1	3.02889			SHFM1	2.94065	--
HLA-DRB1	3.16405			SDF2L1	3.02835			C7ORF47	2.93871
LOC646766	3.15486			C7ORF54	3.02777	0.006197		PDSS1	2.93674	0.001528
FAAH2	3.15102			TAF15	3.0276			FAM35A	2.93216
AP1S1	3.14871	--		TIMM22	3.02096	0.001629		MRPS10	2.93213
DNAJC8	3.13918			HLA-DRB5	3.01818			NDUFA13	2.9263
RPS6	3.13035			HYLS1	3.01685			MAGOH	2.92361
HS.518414	3.12824	--		MRPS24	3.00069			CDKN2C	2.92343
ERH	3.12575	4.7e-05		UPF3B	3.00017	0.000545		PRICKLE4	2.92213
MRPL43	3.12088			RBM39	2.99999			RPLP0	2.92179	0.003446
C12ORF57	3.11886			MRPS22	2.99706	0.000913		RPS3	2.91602
SEC11A	3.11647	--		EMG1	2.98669			LGALS1	2.91317
RPL24	3.1163	--		RPL6	2.98402			SSBP1	2.91213
RPS3	3.11487			ITIH4	2.98345			MRPL24	2.91144
SEC61G	3.11356			TTC5	2.98274			AMDHD2	2.90967	0.008552
PRICKLE4	3.10967			DNAJC9	2.96958			RPL35A	2.90691
NAP1L4	3.10836	--		HS.545232	2.96838	7.5e-05		SNRPF	2.9063
P117	3.10236			RPS20	2.96594			HSPC171	2.90504
EIF4A1	3.09612			HS.143018	2.96579			C21ORF63	2.90489
HSPE1	3.09037			ICT1	2.96322			LOC440737	2.90139
SNX2	3.08848			ZNF346	2.96262	0.003418		ATP5O	2.90112
MRPL24	3.08749			RARS	2.96218	0.004427		GSTO1	2.90045
LOC643284	3.08389			SEC11A	2.96163	0.000881		NME3	2.89525
RPS18	3.07842			RPL12	2.96139	0.002405		NDUFAB1	2.8805
NDUFA13	3.07542			DDEFL1	2.95532			RPSA	2.88023
TREML2P	3.07305	--		C4ORF29	2.94424			RPL6	2.87628
HS.561644	3.07253	0.000289		LOC642989	2.94239			HS.545232	2.87502	0.000462
COMMD3	3.0705			SSB	2.94125	0.007896		LOC440055	2.87479
ATP5I	3.06902	3.6e-05		TINP1	2.92891			LOC391356	2.87353	--
HYLS1	3.06875			POMP	2.923			EIF4A1	2.87264
LOC402057	3.06855			SELS	2.91791			RPS6	2.86884
JMJD5	3.06608			ZNF652	2.9106			TNCRNA	2.86733
RPL12	3.06428	0.001779		LOC220729	2.90994	0.002317		ZNF524	2.8639
TIMM10	3.05561			SUGT1	2.90811	--		PARL	2.85878
SCFD1	3.05488	--		HS.131041	2.90777			RPL4	2.85333
CCDC56	3.05464			PWP1	2.90243			C9ORF103	2.85303
APEX1	3.05431			CALML4	2.89676			LOC643284	2.8513
RPS17	3.05428	0.000233		LOC649447	2.89359			RPL12	2.84772	--
GSTO1	3.04566			DARS	2.89277			HIST1H4C	2.84584	--
RPL35A	3.04469			CBX6	2.88221			CLNS1A	2.84488
CDKN2C	3.0428			BXDC1	2.88209	0.002743		HS.518414	2.84112	0.001672
ILF2	3.04255	--		STAG3L2	2.87602			ESD	2.83839
ELP2	3.04091	0.001779		NUP37	2.87361			PSMC2	2.83417
LOC654202	3.03801	--		CUGBP1	2.87262			ZNHIT3	2.83265
LSM5	3.0328			NDUFB7	2.87173			BXDC1	2.82781	--
MSL3L1	3.02835	0.000236		SRP14	2.87112			ERH	2.82655	0.000197
C19ORF53	3.02776			HLA-DRB1	2.87012			SS18L2	2.82654
RARS2	3.02562	0.001728		DRG1	2.8692	0.001092		RPS10	2.82473	--
RPS27A	3.02228			HS.568652	2.86808	--		LOC401218	2.81572
C17ORF59	3.01854			PHKA2	2.86727			NPEPL1	2.81318
HS.545232	3.01843	0.000118		ATP5I	2.86499	1.4e-05		ZMYND19	2.80884	--
LOC645688	3.01715	0.002664		HS.443185	2.86174	0.007628		RPS9	2.80761
APH1A	3.01382			UCK1	2.86132			NUDT2	2.80695	0.000849
LOC391356	3.01289	0.000538		LOC728005	2.85657	0.005166		COX4I1	2.80347
SFRS16	3.00439			ATP5J	2.85642			DLST	2.79948
MRPL33	3.0041	--		TIGA1	2.85444			NDUFB2	2.79668
SNORD56	3.0005	0.002838		RPS5	2.85287	--		ANKDD1A	2.79277
MAGOH	2.99881			MFHAS1	2.85043			TMEM134	2.79019
NDUFS5	2.99725			POLR1C	2.85007			MYL5	2.78934	1.8e-05
CCDC71	2.99526			UCHL3	2.8445			FAAH2	2.78707
SRP14	2.99175			LOC647606	2.83418			COMMD1	2.78656
LOC205251	2.99174	0.000662		MRPL36	2.82478			CCDC59	2.78433
LOC644863	2.98951			RIOK2	2.82464			PSMA5	2.78414
HS.427242	2.98619			LZIC	2.81668			CTSZ	2.7825
LOC283412	2.97883			MRPS10	2.80859			RPL11	2.78106
MRPL23	2.97716	--		LOC440233	2.80333	--		RAB34	2.77571
C19ORF20	2.9752			EIF3D	2.79721			CCDC71	2.77539
LOC643433	2.97288			CCDC71	2.79457			C19ORF48	2.77344
TMEM4	2.96944			NLRP8	2.79278			HYLS1	2.77059
ESD	2.96939			C19ORF53	2.79238			MARCO	2.76892
MDP-1	2.96361	--		WDR33	2.79232			HS.580965	2.76663
C22ORF32	2.95521			RPL32	2.79052			PPIE	2.76566
CHPF	2.9513	--		LOC644511	2.79011			STK16	2.76542
RPL27	2.94731	--		BCCIP	2.78956			HS.529631	2.76407	0.00158
UPF3B	2.94539	--		EEF1D	2.7858			ZNF740	2.76375	--
HS.544432	2.94424			LOC441268	2.78318			LOC284821	2.76119
GIMAP7	2.9405			DNAJA1	2.78243			RPA3	2.75449
LOC729466	2.93892	--		LOC158301	2.77791	0.007407		MED19	2.75316
SELS	2.93544			TMED9	2.77623	--		ATP6V1F	2.7526
NDUFB2	2.93189			STOML2	2.77569			ANXA1	2.75177
COMMD1	2.92646			NAP1L4	2.77262	--		C17ORF61	2.74783
LOC341457	2.92259			SDCCAG1	2.76879			TTC19	2.74603
DCTN6	2.92222			CGI-96	2.76556	--		SEC61G	2.74335
LOC647856	2.92143			C11ORF60	2.76268	0.003265		SNORA10	2.74251
MRPL21	2.92128			MITD1	2.7625			CINP	2.73899
HINT1	2.92053			LOC285900	2.76056	0.000371		GTSCR1	2.73823
MRPS15	2.9194			LOC120364	2.75905			LOC653505	2.73693
HS.582113	2.91641			CLEC2D	2.75574			PDCD2	2.7327	0.018048
CISD1	2.91271			MSL3L1	2.75522	0.002928		LOC643433	2.73149
LOC127295	2.91008			CISD1	2.75097			ATP5J	2.7304
CDC42	2.90595	--		RPS29	2.74915			MITD1	2.72863
MFHAS1	2.90115			PPP1R9B	2.74911			LOC654194	2.72818	0.000505
NF1	2.90113	0.00071		HSP90AA1	2.74713			LOC652624	2.72699
ATP5F1	2.90008			LOC653658	2.74662			PHF5A	2.72041
RPL32	2.89794			C22ORF34	2.7439			CCNB1IP1	2.71807	0.002749
RPL41	2.89686			COX5B	2.74168			STOML1	2.71673
RAD50	2.89472	0.000592		ENSA	2.74049			RPS13	2.71087
TTC1	2.89357	--		LSM5	2.73992			LOC390876	2.70874	--
APOOL	2.89345	0.003131		TRIP4	2.73951			FLJ10769	2.70676
C6ORF129	2.88816	--		HS.579530	2.7372	--		DISC1	2.70452
LOC731985	2.88557			LOC728739	2.72736			RNASE2	2.70421	0.001126
MRPS10	2.88444			FLJ12078	2.72551			TCEAL8	2.70026
TIMM23	2.88225			SNORA7B	2.72217			HERC2	2.69913	--
HS.549989	2.88016			METAP2	2.71107			NAPB	2.69881
EIF3H	2.87803			ITM2A	2.71001			POP1	2.69315
LOC731365	2.86904			CWF19L2	2.70988			C19ORF6	2.6921
LOC653505	2.86374			HS.575831	2.70919			LOC645683	2.68962	0.009191
STOML2	2.86148			CTAGE6	2.7006			SELI	2.6872
WDR74	2.8574	--		HS.563695	2.69921			RPL41	2.68527
NAT5	2.85352			L2HGDH	2.69647			CD52	2.68244	0.000558
PSMG1	2.85145			LOC341457	2.69557			COX6A1	2.68189
SNRPF	2.84943			KIAA0319	2.69404	0.009893		COX7A2	2.6776
ATP5J2	2.84827			MOCS2	2.68908			DPY30	2.67374
MRLC2	2.84189			LOC641693	2.68621			HS.561644	2.66972	--
C1ORF41	2.83748			PTPRCAP	2.68589			LOC648622	2.66909
NSMCE4A	2.83729			PSMB7	2.68534	--		GNL2	2.66798	--
ATP5H	2.83655			AEBP1	2.67954			LOC651436	2.66709
LOC653591	2.835	--		POLR3GL	2.67871			SNRP70	2.6655
OVGP1	2.83333	--		SNX33	2.67698	0.010566		POLE4	2.66149	--
GSTK1	2.83271			C8ORF51	2.67408	0.008352		FKBP5	2.66143	--
CALML4	2.83153			RNPC2	2.67333			C10ORF11	2.6611
LOC387841	2.83075			HERC2	2.67284	--		EIF3G	2.66091
HS.529631	2.82875	--		DAD1	2.66952			HS.253350	2.65882
C8ORF40	2.82565			CACNA1I	2.66802			LOC388524	2.65296
GTSCR1	2.81562			MDM4	2.66302			FBXW8	2.65062	0.001183
HDDC2	2.81522			NDUFA13	2.66052			LOC645015	2.6491	0.000269
DUSP8	2.81343			C17ORF63	2.65911			RPL9	2.6487
PLRG1	2.81261			DNAJC7	2.65848	0.097373		NSMCE4A	2.64854
LGALS1	2.81215			HS.518414	2.65545	--		RPS25	2.64685	--
RBM39	2.80901			F2RL1	-3.19841	0.002177		LOC647340	2.64616
UQCRQ	2.80809			ZFP36L1	-3.23016	0.002834		ENSA	2.64602
TOMM7	2.80518	--		SSBP2	-3.23584			POLR1C	2.6427
C11ORF1	2.80405			HADHB	-3.24682	--		CACNA1I	2.6369
ARV1	2.80158			LAMP2	-3.24798	--		LOC341457	2.6369
PPIL3	2.79901			RCSD1	-3.25112	--		MRPL54	2.63552
ENSA	2.79864			RNF141	-3.25549	0.002743		NAE1	2.62896
LOC647606	2.79802			TRIOBP	-3.25721	--		YPEL2	-2.53219	0.007281
FAM35A	2.79746			PJA2	-3.33147	0.000761		MED25	-2.53252
POMP	2.79744			LOC653778	-3.35354	0.002177		SNX3	-2.53338
MRPL11	2.79436			CTSS	-3.37456			RIPK5	-2.53677	0.01236
NLGN2	2.79263	0.001246		ACSL4	-3.38406	0.000881		CD44	-2.53683
MARCO	2.79198			TALDO1	-3.40336	0.001215		HS.537603	-2.53738
MRPS23	2.79167	--		RASSF2	-3.43748	0.002251		PROK2	-2.53805
LOC642989	2.79035			SLC25A39	-3.44431	--		HS.436060	-2.54012
EIF3D	2.7878			HS.254006	-3.51448	0.000981		TPM1	-2.54325
LOC649548	2.78613			PCTP	-3.55243	0.000819		ATXN1	-2.54535
RIOK2	2.78601			SIGLEC10	-3.55274	0.00045		SOAT1	-2.5464
UQCRFS1	2.78424			EIF1B	-3.55803	0.000357		PDZD8	-2.54695
DPY30	2.78314			SEC14L1	-3.56127	0.000633		SLC7A5	-2.54709
VIPR1	2.78189	--		LOC440359	-3.56976	--		DYSF	-2.54784
LOC220729	2.78169	--		ARF3	-3.59968	--		ACTR2	-2.54993
MRPS24	2.77647			SH3BGRL	-3.61146	0.000283		CLOCK	-2.55116
LOC284821	2.77575			MTPN	-3.62193	0.000707		RHOA	-2.55233	--
HS.253350	2.77331			SHOC2	-3.6434	--		SLC45A4	-2.55266
MED10	2.77229			ALDH5A1	-3.6476	0.000294		SH2D3C	-2.55376
INPP4B	2.77228			YPEL3	-3.65087	0.001133		TPRG1L	-2.55457
MGC3207	2.77226			USP38	-3.74754	0.000357		PLCG2	-2.55753
LOC440737	2.77148			FBXO33	-3.837	0.000154		ASCC2	-2.55796
CLNS1A	2.77101			ABI1	-4.09363	5.7e-05		HS.552347	-2.55895
MTIF2	2.76532	0.005018		NCOA4	-4.10059	2.1e-05		RHCE	-2.56068	0.001558
TINP1	2.76411			CSDA	-4.14647	--		WIPI1	-2.56416
TMEM126A	2.76087			ARPC5	-4.2428	5.2e-05		HNRPK	-2.5648
NOSIP	2.76087	--		HLA-DQB1	-4.25762	0.00016		TMCC2	-2.56542
DRG1	2.76042	--		MAP1LC3B	-4.3141	1.2e-05		LASS2	-2.56727
PSMD6	2.75799			LOC649143	-4.4723	4.6e-05		SNX15	-2.56959
UCHL3	2.75689			RHOA	-5.16149	2e-06		GMEB2	-2.57509
LOC440055	2.75533							PSAP	-2.57647
OCIAD2	2.75435							STK10	-2.57649
POLR1E	2.75408							MYLK	-2.57763
UTP11L	2.75018							HS.584216	-2.5798	0.008657
POLR1C	2.7499							TSPAN1	-2.58049
NAE1	2.74506							TLE3	-2.58186
RPL13	2.74505							BCL2L1	-2.58323
C7ORF54	2.74082	--						CD97	-2.58604
PWP1	2.74077							GABARAPL2	-2.59071
VDAC3	2.73893							BASP1	-2.59249
MRPL39	2.73815	0.000551						RAB3IL1	-2.59966
C21ORF51	2.7371							ISCU	-2.60187
H2AFZ	2.73695							EMR3	-2.60233
ACAT1	2.73566							CHES1	-2.60559
METT10D	2.73507	--						FRAT1	-2.60882	--
DNAJC9	2.73486							HBB	-2.61034
AEBP1	2.73474							PITPNA	-2.61124
GLTSCR2	2.7332							LILRB3	-2.6115
MRPL55	2.73313							LOC158381	-2.61395
LOC649049	2.73146							MOBKL2A	-2.61395
SSBP1	2.7312							TAL1	-2.61546
AMDHD2	2.72758	--						MTPN	-2.61608	--
MCM3APAS	2.72738	0.001914						B4GALT5	-2.6184	--
HEATR3	2.72663	--						RAP1GAP	-2.61952	0.052481
HS.551143	2.72222							LOC643310	-2.62155
APIP	2.711							HIVEP1	-2.62217
UCK1	2.70966							ARF1	-2.62446	0.004182
SNX33	2.70949	--						NEDD9	-2.62523
MRFAP1L1	2.70731							LYL1	-2.62609	--
HSP90AA1	2.7055							IGF2BP2	-2.62631
C12ORF62	2.70467							C5ORF21	-2.62667
EIF3E	2.70306							KRT1	-2.63098	0.024222
COX7A2	2.69834							SIAH2	-2.63175
RPL36	2.69351							YPEL3	-2.63319	--
CCDC59	2.69							MYH9	-2.63519
HINT2	2.68972	0.031499						NPL	-2.63549
IAH1	2.68916							AFTPH	-2.63601
LOC388564	2.68861							FOS	-2.63758
LOC388237	2.68823	--						PHF21A	-2.64191
EEF1G	2.68602							C1ORF55	-2.64351
NUP37	2.68584							TLN1	-2.64483
C6ORF70	2.68514							BRF2	-2.65535
CLEC2D	2.68513							TSC22D1	-2.65684	--
DPM3	2.68417	--						ALPL	-2.65986	0.001723
LGI4	2.68244							BNIP3L	-2.6609	--
LOC648622	2.68226							ARHGAP30	-2.66445
CCNB1IP1	2.67976	--						LIMS1	-2.66449	--
GNL3	2.67751	--						EIF2AK1	-2.66486
ZNHIT3	2.67234							TBC1D14	-2.66701
C20ORF20	2.67188							RNF149	-2.67599
MRPS7	2.6707							HAGH	-2.67735
C17ORF61	2.66877							MTMR3	-2.67805
C14ORF72	2.6636	0.000947						C18ORF10	-2.69285
C6ORF59	2.66281	--						HS.529499	-2.69714
MRPL14	2.66079							ARHGAP19	-2.70531	--
SNHG3-RCC1	2.65981							AFF4	-2.70827
CTSZ	2.65845							MFAP1	-2.70882	0.004298
MRPL54	2.65622							VPS37C	-2.71535
LOC402694	2.65291							BICD2	-2.71796
DPM1	2.65013							CDC2L6	-2.71806
ATP5L	2.64797							NEO1	-2.72511
FLJ10769	2.64755							HS.543288	-2.73087
FLJ11795	2.64601							DNAJA4	-2.73374	0.022656
COX6A1	2.6451							HIST2H2BE	-2.73526	--
DDX50	2.63927							MXI1	-2.73605	--
LOC728739	2.63795							ADD1	-2.73693
ABCF3	2.6372	--						SMOX	-2.73723
TRIAP1	2.63276							TMEM86B	-2.73755
LOC441737	2.63213							LOC645609	-2.73775	0.002671
PSMB6	2.6314							GLTSCR1	-2.74026
WDR61	2.63138	--						STAT3	-2.74165
CIP29	2.62982	1.7e-05						TNRC15	-2.74199	0.003673
MRPS21	2.62717							SLC25A37	-2.74467
LOC647965	2.62481							HSPA1A	-2.74525
PSMA3	2.6239							SLC25A44	-2.74567
BATF	2.61986							HS.571950	-2.74832
MRPL35	2.61738							YIPF3	-2.75017
EBNA1BP2	2.61736							LASP1	-2.75176
ZNF346	2.61495	0.010791						CTDSP2	-2.75294
HS.156892	2.61391	--						PIP5K2A	-2.75637
C21ORF59	2.61188							LOC654155	-2.75917
DISC1	2.60767							HS.540819	-2.76059	0.006585
TCEAL4	2.60399							MSI2	-2.76206	0.027542
TMSB10	2.59981							SAFB	-2.76338
NLRP8	2.59687							PRUNE	-2.76403	0.008308
MRPL40	2.5873							MARCKS	-2.76716
NDUFB11	2.58491							UBB	-2.77098
RPS6KA3	2.58417	--						CEBPB	-2.772
UXT	2.58224							XK	-2.77309
FCER1A	2.58111	--						CHPT1	-2.77521
COPS5	2.5767							AVIL	-2.77545
CWF19L1	2.57572							MAPK3	-2.78016
SNRP70	2.57554							MANSC1	-2.78468
LOC651436	2.57542							TRIML1	-2.78617	--
SNORD68	2.57392							HS.105618	-2.78817	0.002994
TFPT	2.57235							PTK6	-2.79519
GALM	2.57228							HS.573259	-2.79599
STAG3L2	2.57069							SNCA	-2.8011
C13ORF27	2.56938							OR2T33	-2.80453	0.001575
TNCRNA	2.56701							NOMO2	-2.80703
TMEM60	2.56558							KIAA1949	-2.81113
TAF15	2.56539							IFNGR2	-2.81464
NDUFS4	2.56221							RAC1	-2.81902
HS.22689	2.56155	--						YBX1	-2.81959
CCDC53	2.55813							PELI2	-2.82294
FKBP5	2.55652	0.007343						EIF4EBP2	-2.83159	0.006091
PARP2	2.55428	0.002552						SLC22A4	-2.83631
BEX2	2.55265							CNN2	-2.8402
C14ORF142	2.55251							HS.202314	-2.84935
RPL9	2.55009							TBC1D9	-2.8504	--
IGBP1	2.54897							ESAM	-2.85242	--
FLJ40473	2.54857	0.016951						POR	-2.85806
RPS15A	2.54471	--						LOC646463	-2.85906
CCDC32	2.54426							RPA1	-2.85991	0.009663
STK16	2.54425							LYN	-2.86084
NDUFV2	2.54266							GYPE	-2.86388
TMEM138	2.5391							SULF2	-2.86474
BCCIP	2.53891							GTF2IP1	-2.86851
EIF2B4	2.53805							FOXO4	-2.8692
ODF2L	2.53778	0.00075						SLC20A2	-2.87009
RPS9	2.53619							ICAM3	-2.87259	0.016447
SRP19	2.53571							C20ORF108	-2.88124
TMCO1	2.53424							TSG101	-2.88278	0.000678
CCT2	2.53211							EIF1	-2.88375
RNF7	2.53078							ZFP36L1	-2.88599	--
SNORA10	2.5298							EEPD1	-2.8931
C22ORF28	2.52807							M6PRBP1	-2.89314	--
EEF1B2	2.52684							ACTB	-2.89325
MCART1	2.52141							DMRTB1	-2.89453
LOC440233	2.52122	0.003045						HPS1	-2.89814
C1ORF163	2.52026							TTC25	-2.89845	0.012662
LOC441268	2.5182							ELL	-2.89978
IL23A	2.51819							WIPF1	-2.90051
COQ5	2.51709							KIAA0240	-2.90097
HKDC1	2.51516							LAMP2	-2.90298	--
RAB34	2.51389							TMEM158	-2.90554
LOC654121	2.50767	--						PICALM	-2.90653
ARMCX4	2.50675							SIGLEC10	-2.90682	--
ADSL	2.50654							SVIL	-2.90951
BOLA3	2.50438							RBM38	-2.91064
POLE4	2.50376	--						ADIPOR1	-2.91396	0.001998
RPL17	2.50302							FAM117A	-2.9157
PTPRCAP	2.50258							VIM	-2.91961
AK2	2.50164							USP38	-2.9214	--
LOC440345	2.50141							IDS	-2.92386
BAX	2.50119							ZNF217	-2.92514
CKS1B	2.50009							EPB41	-2.92565
C19ORF6	2.50009							EHD1	-2.92625
C1ORF165	2.50008							CASC3	-2.93201
SRP14P1	2.49972							TMC7	-2.93288	0.001235
ANKDD1A	2.49528							CTCF	-2.93676
PSMA6	2.49432							DYRK1A	-2.93759
GTF2F2	2.48918							ZNF746	-2.93818
PIGF	2.48809							LOC730820	-2.93911
NUP43	2.4851							TRIM58	-2.949
REC8	2.48423							LOC730226	-2.95024
POLR3A	2.48111							GP6	-2.95119
HS.284464	2.48099							RASSF5	-2.95182
HSPC171	2.48019							NUMB	-2.95386	--
C19ORF48	2.48005							MAP2K3	-2.95471
C2ORF56	2.47687	0.001629						ITGB5	-2.96137
C17ORF45	2.47491							E2F2	-2.9626	0.017636
LOC158345	2.47484							TMEM16F	-2.96335
LOC648470	2.47384							FAM46C	-2.96999
KTELC1	2.47384							ETS2	-2.97121
C9ORF95	2.47359	--						HS.559912	-2.97197	--
RWDD1	2.47331							SLC6A10P	-2.97318
LOC648000	2.47122							ZMIZ1	-2.9745
COX7C	2.47112							OSBPL2	-2.9756
KLRB1	2.47067							GYPB	-2.97605
NDUFA8	2.47026							ALOX5AP	-2.97856
DNAJA1	2.46866							TAGLN2	-2.98344	--
PSMG3	2.46696							WDR40A	-2.9942
SNORA7B	2.46583							RAB2B	-2.99489
RPPH1	2.46488							SLC6A8	-3.00238
LOC644869	2.46444							ATP6V0C	-3.00958
C6ORF130	2.4644							ALAS2	-3.01127
PSMC6	2.46367							CORO1C	-3.01474
LOC389435	2.46346							HS.577805	-3.02174
S100A8	2.46245							ZRANB1	-3.0254	0.0002
LOC647340	2.46115							TNS1	-3.02651
LOC120364	2.45877							FASN	-3.02719
FAM14A	2.45688							TREML2	-3.02877
LOC645015	2.45607	--						SIRPA	-3.03	--
SNORD55	2.45441	--						MBP	-3.03906
TTC19	2.45395							IQWD1	-3.04267
HS.545935	2.45235							HIST1H2BD	-3.04642	--
MRPS18C	2.45111							JAZF1	-3.05178
NME1-NME2	2.44849							C5ORF4	-3.06012
TRA2A	2.44679	--						RNF141	-3.06393	--
NAPB	2.44273							SGK	-3.06666
NDUFAF2	2.442							LRRC25	-3.06766	0.000657
C19ORF2	2.44197							OSBP2	-3.07402
C1ORF59	2.43869							TFDP1	-3.09961
LOC654194	2.43808	--						ARPC5	-3.1022	--
LOC644096	2.43404	--						NUAK2	-3.10297	--
HS.452445	2.43187							C22ORF13	-3.10538
HS.212820	2.43014							CYP27A1	-3.10809
KIAA1160	2.42809							RAB22A	-3.11534
LOC730953	2.42762							CHAD	-3.12489
CD160	2.42453							TGFA	-3.13116
LSM11	2.42426	--						GNAS	-3.13592
ACAD11	2.42252							TUBB1	-3.14792	--
HS.580437	2.42155							FOXO3	-3.14805	0.000265
CINP	2.41879							LOC653778	-3.15616	--
LOC401397	2.41747							FBXO7	-3.15799
GPX7	2.41668							STK4	-3.16038
TBCE	2.41654							HS.158826	-3.16195	0.000592
LOC650276	2.41613							ODC1	-3.16359
GTF3A	2.41572							BPGM	-3.17492	0.00478
TPRKB	2.41215	0.000925						ALS2CR2	-3.18218
LOC134997	2.41203							KIAA0513	-3.18313
RPL13A	2.40976							CDC34	-3.19541	--
COX4I1	2.40932							CRKL	-3.19621
ZCCHC17	2.40519							LOC650832	-3.20369
PDSS1	2.40466	--						ZFP106	-3.21383	0.00054
LOC390876	2.40445	--						MAP1LC3B	-3.21514	0.001438
MRPL2	2.40018							SELENBP1	-3.21722
C11ORF60	2.39957	--						C1ORF128	-3.22089	0.007895
ZBTB40	2.39488							PECAM1	-3.22293
IMMP2L	2.39462							FRAT2	-3.22424	--
DYNC1I2	2.38872							PIM1	-3.23521	0.001575
RASGRP2	2.38724							GALNAC4S-6ST	-3.25378
MRPL45	2.38553							HK1	-3.26406
LOC646849	2.38408							KLF2	-3.27427
HS.143018	2.38107							ARF3	-3.27875	--
ARMET	2.37963							CCNI	-3.28817	0.000701
PHB2	2.37767							TMOD1	-3.29299	0.002381
MED19	2.37767							RAC2	-3.30045	0.000294
LOC641849	2.37737	--						LOC654103	-3.32393
HS.539934	2.37723							LOC643031	-3.33107
ERP27	2.37475							KIAA0430	-3.36541	0.000145
CRBN	2.37394							FCGR2A	-3.36895	0.000239
ZNF33B	2.37359							PRCP	-3.37776
C5ORF39	2.37227							VPS35	-3.3831
RSL1D1	2.37027							LOC389599	-3.38428	0.000428
C16ORF61	2.36694							ALDH5A1	-3.38454	--
NUCKS1	2.36688							CA2	-3.39017	--
LOC647037	2.36636							PHOSPHO1	-3.40704
SEC11C	2.36625							VWCE	-3.40808
BXDC2	2.36354							BMP2K	-3.41067
CTAGE6	2.36338							PSMF1	-3.42052	0.004182
COPS4	2.36335							TACC1	-3.42167
LOC388789	2.36192							TUBA1A	-3.42811	0.001313
FLJ16734	2.35934							SLC2A3	-3.42959
SMUG1	2.3579							UBAP1	-3.43054	--
PDIA5	2.35752							RAB7A	-3.43127	--
SNRPG	2.35647							FTHL7	-3.44148	--
LOC653658	2.35607							HERC1	-3.4452	0.000876
CCDC84	2.35585							UBE2H	-3.44577
KRR1	2.35564	--						MKRN1	-3.44639	0.001126
IFNA7	2.35476							DUSP16	-3.4841
ZNF32	2.35397							TGFBR2	-3.49537	0.002596
LOC645869	2.35229	0.003698						GSPT1	-3.49678	0.000904
TTC14	2.34902							TALDO1	-3.51983	--
C21ORF33	2.34889							HEMGN	-3.52175
PTRH2	2.34867	0.00274						MPP1	-3.53251
WDR33	2.34843							LPCAT1	-3.57267	0.000636
C20ORF116	2.34832							C17ORF39	-3.57784	4.8e-05
SDF2L1	2.34565							WNK1	-3.58254
LOC652264	2.34496							AHCTF1	-3.58465
SNX8	2.34392							WDR26	-3.59324	0.002246
DRAP1	2.34392							ANTXR2	-3.63258
LOC283951	2.34379							HBG2	-3.64699	0.001395
WDR70	2.34377							PCBP1	-3.65957
PTCH1	2.34323							MBNL3	-3.66228	--
PCMT1	2.34239							PAK2	-3.66519	--
C21ORF63	2.34005							RIOK3	-3.66653
C9ORF103	2.33986							RCSD1	-3.67142	0.000187
WDR12	2.33717							HS.193406	-3.67496
RPLP0	2.33709	--						IHPK1	-3.67808	0.000301
FABP5	2.33645	0.001859						CSDA	-3.68104	0.000596
FLI1	-2.5691							PGD	-3.6994
TOR1AIP1	-2.57161							CTNNA1	-3.70055	0.000208
KIAA0892	-2.57232							TNIP1	-3.72653	0.000558
MXD1	-2.5756							KLF13	-3.74458	0.000181
HS.463996	-2.5758							SEC14L1	-3.76992	--
CHAD	-2.57623							LOC440359	-3.79396	0.000187
HS.202314	-2.57666							EIF1B	-3.80356	0.000121
STK40	-2.5785	0.02856						HADHB	-3.80704	0.000933
CAP1	-2.57901							LITAF	-3.8274	0.000248
AHCTF1	-2.58327							RAB11FIP1	-3.82981
GAPVD1	-2.58403							HS.567460	-3.83986	0.000284
HAGH	-2.5859							HBG1	-3.84241	0.001058
LOC646463	-2.58603							RNF123	-3.85266	0.000265
NFYC	-2.58754							TGM2	-3.86038	0.000239
C13ORF18	-2.58845							CHSY1	-3.8735	0.000326
F11R	-2.5888							ROD1	-3.88165	0.001575
ZFP36	-2.591							STAU1	-3.89235
EPB41	-2.59306							SLC25A39	-3.90525	6.1e-05
BRF2	-2.59353							NCOA4	-3.91557	0.000119
SOD2	-2.59448							DPF2	-3.92882
PRKCB1	-2.5955							NDEL1	-3.96396
LOC284988	-2.59642							MAP4K4	-4.02027	1.9e-05
HS.567460	-2.59875	--						SERTAD2	-4.02719	3.4e-05
CYP11A1	-2.60249	0.010858						RHD	-4.10582	8e-06
TRIP12	-2.60376							HS.57079	-4.15937	0.000121
PITPNA	-2.60495							CREBBP	-4.16159	0.000184
NPTN	-2.60687							LOC400890	-4.24486	3.9e-05
SERPINA1	-2.60745							NCOA1	-4.26603	0.000156
C5ORF21	-2.60901							TRIB1	-4.40813	6.4e-05
CDC2L6	-2.61053							MYADM	-4.42461	3.4e-05
TNFRSF10B	-2.61218							NFE2	-4.62089	2.3e-05
LOC645659	-2.61273							PCBP2	-4.65764	1.3e-05
PSAP	-2.61508
TM9SF2	-2.61681
JARID2	-2.61783
ACSL1	-2.62436
HS.132545	-2.62873
HIST1H2BK	-2.62899
DAZAP2	-2.63206
ATG2A	-2.63253
ISCA1	-2.63361
LOC399942	-2.63737
HK1	-2.63772
RHOB	-2.63889
CLDN14	-2.64108
HS.311855	-2.64167
NCF2	-2.64265
LPIN2	-2.6432	--
LOC730820	-2.64377
LPCAT1	-2.64866	--
RAB21	-2.64877
SLC35A2	-2.65017
HS.584216	-2.65097	--
NR3C1	-2.65209
LOC643206	-2.6528
C10ORF4	-2.65372
TST	-2.65495
CDC42SE1	-2.65941
MANSC1	-2.66066
TNS1	-2.663
SRF	-2.66339
EFHD2	-2.6638
TAS2R38	-2.66439
VIM	-2.66709
AHSA1	-2.66825
PRSS7	-2.66862
FTL	-2.67039
PHF2	-2.67199
USP6NL	-2.67216	--
AQP9	-2.67224
CDKN1C	-2.67289
CCNG2	-2.67933
MAPK3	-2.67953
AFF4	-2.68003
YIPF3	-2.68069
SLC2A3	-2.68078
RASSF5	-2.6815
PDPK1	-2.68479
WAC	-2.68486
STXBP5	-2.6858	--
F13A1	-2.68658	--
SIRPA	-2.68717	0.002244
TLE3	-2.68906
ETS2	-2.69034
SNX15	-2.69219
LOC650832	-2.69323
MARCKS	-2.69397
HS.562660	-2.698
BMP6	-2.69986
GYPB	-2.70175
SH3BGRL	-2.70561	--
YWHAG	-2.70754
WDR26	-2.7103	--
BTG2	-2.71048
SLBP	-2.71168
FYB	-2.71349
RIPK5	-2.71435	--
HEMGN	-2.71517
IFITM2	-2.71707
HS.547858	-2.71779
DEDD2	-2.72091
ABCC4	-2.72432	--
VCL	-2.72689
TXNIP	-2.72956
F2RL1	-2.73103	--
RAC1	-2.73619
C18ORF10	-2.73918
SULF2	-2.73946
MPP1	-2.74076
ELOVL5	-2.7418
TMCC2	-2.74344
HNRPK	-2.74533
HIST1H2BE	-2.75095
LOC650749	-2.7527	--
FAM46C	-2.75351
C1ORF55	-2.75513
SNX30	-2.75724
ASPRV1	-2.76419
MCL1	-2.76454
HLA-E	-2.76517
BNIP3L	-2.7725	0.003623
LOC730226	-2.77385
CHMP2A	-2.77825
BPGM	-2.78044	--
BID	-2.78417	--
TMC7	-2.7845	--
ACTR2	-2.79086
ACTB	-2.79093
DYRK1A	-2.79398
SLC6A8	-2.79569
WASPIP	-2.79832
PSMF1	-2.79858	--
CASC3	-2.79967
HS.193406	-2.80436
LOC158381	-2.80531
SCYL1	-2.80704	0.002553
GNG2	-2.80798
PLCG2	-2.81199
ZNF213	-2.81214
TSPAN1	-2.81226
HBB	-2.81259
AMMECR1L	-2.81373
HS.545727	-2.81751	0.001264
EIF2C1	-2.82111
FBXO7	-2.82237
TMOD1	-2.83245	--
ASF1B	-2.836
CEBPB	-2.84597
GABARAPL2	-2.84605
ITGB5	-2.85044
PRR6	-2.85059
CHPT1	-2.85158
HIVEP1	-2.85282
PECAM1	-2.8545
PANX2	-2.86099
LIMS1	-2.86495	0.000325
LYN	-2.86902
CD300LF	-2.86927
RAB1A	-2.86941
CDKN2D	-2.87328
SH2D3C	-2.8733
ZMIZ1	-2.87701
TACC1	-2.87782
KIAA0240	-2.87817
CTDSP2	-2.89119
C22ORF13	-2.8973
PELI2	-2.89817
TFDP1	-2.89851
SLC25A37	-2.9034
TGM2	-2.91031	--
SIRPB1	-2.92245
BASP1	-2.92713
ATP6V1A	-2.92722
LASS2	-2.9293
PCTP	-2.93169	--
ORMDL3	-2.93629	--
FAM117A	-2.94349
FCGR2A	-2.94413	--
ADIPOR1	-2.95342	--
TRIML1	-2.9552	0.000217
ARHGAP30	-2.95969
KIAA1949	-2.95989
STK10	-2.96009
EIF1	-2.96799
GSPT1	-2.96805	--
CCNI	-2.97173	--
OTUD1	-2.97281	0.014708
ICAM3	-2.97352	--
CLTC	-2.98842
CA2	-2.98891	0.001914
HS1BP3	-2.98901
NOV	-2.98941
C20ORF108	-2.98946
SMNDC1	-2.99034
H3F3A	-2.99207
FRAT2	-2.99639	0.002899
HIST2H2BE	-3.00523	0.001022
WBP2	-3.00808	--
UBE2D3	-3.01007
ALOX5AP	-3.01057
RAB5A	-3.01173
FRAT1	-3.01269	--
GP6	-3.02268
STX11	-3.03275
HIST1H1C	-3.03449	0.005154
SOAT1	-3.03479
MXI1	-3.04216	--
GFI1B	-3.04667	--
IFNGR2	-3.04935
M6PRBP1	-3.05517	--
HS.566280	-3.05586
ARF1	-3.0586	--
HIST1H2BD	-3.06032	--
RXRA	-3.06154
CTNNA1	-3.06559	--
IDS	-3.06835
POR	-3.06898
ANTXR2	-3.07358
STK4	-3.07544
RIOK3	-3.0817
PREX1	-3.08608
FOXO4	-3.08723
LRRC25	-3.09448	--
KRAS	-3.09983	0.001535
TMBIM1	-3.10309
CORO1C	-3.10932
VPS35	-3.11605
TAL1	-3.12392
SNAP29	-3.12752
MED25	-3.1295
PILRA	-3.14648
ZDHHC18	-3.1478
PHOSPHO1	-3.14996
RHD	-3.15879	0.000264
WNK1	-3.16253
NUMB	-3.1665	--
MYADM	-3.16668	--
SHOC2	-3.1673	--
CORO1A	-3.17086
TBC1D9	-3.17647	--
CDC34	-3.17738	0.000436
SNAP23	-3.18189
OR2T33	-3.19435	--
ESAM	-3.19946	--
SERTAD2	-3.20218	0.001284
EIF4EBP2	-3.20312	0.000574
UBE2H	-3.20752
PRCP	-3.21122
C17ORF39	-3.2166	--
VPS37C	-3.2176
KIAA0430	-3.22614	0.000149
ATP6V0C	-3.22671
PICALM	-3.23742
HSPA1A	-3.24332
CREBBP	-3.24718	--
MBNL3	-3.24936	--
NUAK2	-3.25244	0.001173
WIPI1	-3.25357
WIPF1	-3.25645
DNAJA4	-3.26655	--
MYLK	-3.27874
SSBP2	-3.28198
WDR40A	-3.29293
HLA-DQB1	-3.29514	--
SAP130	-3.29543	--
NFE2	-3.32207	0.000389
TSC22D1	-3.32429	0.000786
KLF13	-3.33227	0.001079
RAB11FIP1	-3.33773
MAP4K4	-3.34568	--
SGK	-3.34596
ABI1	-3.35062	0.000289
LOC652634	-3.35756	0.003045
TMEM158	-3.35842
TAGLN2	-3.37779	--
IHPK1	-3.37949	--
CDKN1B	-3.39074	--
KIAA0513	-3.3925
LOC654103	-3.40682
PCBP1	-3.42163
PPM1D	-3.42179	0.001999
NINJ1	-3.42647
LOC653778	-3.44629	--
BMP2K	-3.44951
ALS2CR2	-3.46018
PIM1	-3.46259	0.001323
NEDD9	-3.46639
STAU1	-3.47085
PGD	-3.4728
RAC2	-3.48805	3.2e-05
LAMP2	-3.48825	0.00107
TRIOBP	-3.50294	--
OSBPL2	-3.51401
TSG101	-3.53084	0.000171
LITAF	-3.53541	--
GNAS	-3.53642
DPF2	-3.55573
TUBB1	-3.55596	--
USP38	-3.56575	--
LOC400890	-3.56824	--
RNF141	-3.58266	--
PAK2	-3.58963	0.000574
RNF123	-3.59126	--
MAP7	-3.623	--
HS.57079	-3.63053	--
LOC389599	-3.63177	0.000233
HIST1H2BC	-3.63802	0.000547
TREML2	-3.65868
TRIB1	-3.72755	--
FTHL7	-3.73706	0.000309
MKRN1	-3.7468	0.000396
LOC645609	-3.74962	0.000121
YPEL3	-3.76811	--
TNIP1	-3.81418	--
UBAP1	-3.82818	--
RASSF2	-3.84329	--
TGFA	-3.84496
TALDO1	-3.86399	--
TGFBR2	-3.86613	--
RCSD1	-3.86725	6.8e-05
ARF3	-3.90116	--
NDEL1	-3.94336
RAB7A	-3.95933	5.1e-05
SEC14L1	-3.95954	--
CHSY1	-3.96229	0.000203
MTPN	-4.02825	0.001653
ROD1	-4.03162	0.001323
KLF2	-4.04407
NCOA1	-4.07074	--
ZFP36L1	-4.14077	0.001806
ALDH5A1	-4.14913	4.5e-05
SIGLEC10	-4.16262	--
SLC25A39	-4.17081	2.5e-05
EIF1B	-4.18904	4.6e-05
TUBA1A	-4.24827	0.000154
LOC649143	-4.27078	0.000111
HADHB	-4.29582	--
CSDA	-4.31102	7.6e-05
RHOA	-4.332	5.7e-05
LOC440359	-4.34576	5.4e-05
PCBP2	-4.45468	7e-06
NCOA4	-4.58819	5e-06
MAP1LC3B	-4.60595	6e-06
ARPC5	-4.60777	--
