# Supplementary material for: A Transcription Factor Map as Revealed by a Genome-Wide Gene Expression Analysis of Whole-Blood mRNA Transcriptome in Multiple Sclerosis
Source: PLoS One. 2010 Dec 1;5(12):e14176. doi: 10.1371/journal.pone.0014176 (PMC2995726; doi:10.1371/journal.pone.0014176)
Supplement: Figure S2 — Largest clusters. The seventeen largest clusters found by analysis of genes differentially co-expressed over controls and MS. Figure is in GML format. (0.44 MB ZIP) [file pone.0014176.s009.zip]

Archive with 1 entries (1 files):
- S9.C-MS2-print.def.gml
