# Supplementary material for: A Transcription Factor Map as Revealed by a Genome-Wide Gene Expression Analysis of Whole-Blood mRNA Transcriptome in Multiple Sclerosis
Source: PLoS One. 2010 Dec 1;5(12):e14176. doi: 10.1371/journal.pone.0014176 (PMC2995726; doi:10.1371/journal.pone.0014176)
Supplement: Figure S2 — Largest clusters. The seventeen largest clusters found by analysis of genes differentially co-expressed over controls and MS. Figure is in GML format. (0.44 MB ZIP) [file pone.0014176.s009.zip › S9.C-MS2-print.def.gml]

Creator	"yFiles"
Version	"2.6"
graph
[
	hierarchic	1
	label	""
	directed	1
	node
	[
		id	0
		label	"#895"
		graphics
		[
			x	11129.63671875
			y	-2627.65625
			w	4337.5
			h	5714.40234375
			type	"roundrectangle"
			fill	"#CAECFF84"
			outline	"#666699"
			outlineStyle	"dotted"
			topBorderInset	0
			bottomBorderInset	0
			leftBorderInset	0
			rightBorderInset	0
		]
		LabelGraphics
		[
			text	"#895"
			fill	"#99CCFF"
			fontSize	15
			fontName	"Dialog"
			alignment	"right"
			autoSizePolicy	"node_width"
			anchor	"t"
			borderDistance	0.0
		]
		isGroup	1
	]
	node
	[
		id	1
		label	"#4619"
		graphics
		[
			x	4638.6357421875
			y	6840.84375
			w	11789.5
			h	13041.40234375
			type	"roundrectangle"
			fill	"#CAECFF84"
			outline	"#666699"
			outlineStyle	"dotted"
			topBorderInset	0
			bottomBorderInset	0
			leftBorderInset	0
			rightBorderInset	0
		]
		LabelGraphics
		[
			text	"#4619"
			fill	"#99CCFF"
			fontSize	15
			fontName	"Dialog"
			alignment	"right"
			autoSizePolicy	"node_width"
			anchor	"t"
			borderDistance	0.0
		]
		isGroup	1
	]
	node
	[
		id	2
		label	"#1418"
		graphics
		[
			x	4637.88623046875
			y	-2982.65625
			w	8449.0009765625
			h	6444.40234375
			type	"roundrectangle"
			fill	"#CAECFF84"
			outline	"#666699"
			outlineStyle	"dotted"
			topBorderInset	0
			bottomBorderInset	0
			leftBorderInset	0
			rightBorderInset	0
		]
		LabelGraphics
		[
			text	"#1418"
			fill	"#99CCFF"
			fontSize	15
			fontName	"Dialog"
			alignment	"right"
			autoSizePolicy	"node_width"
			anchor	"t"
			borderDistance	0.0
		]
		isGroup	1
	]
	node
	[
		id	3
		label	"#1168"
		graphics
		[
			x	14010.63671875
			y	3595.34375
			w	6737.5
			h	4930.40234375
			type	"roundrectangle"
			fill	"#CAECFF84"
			outline	"#666699"
			outlineStyle	"dotted"
			topBorderInset	0
			bottomBorderInset	0
			leftBorderInset	0
			rightBorderInset	0
		]
		LabelGraphics
		[
			text	"#1168"
			fill	"#99CCFF"
			fontSize	15
			fontName	"Dialog"
			alignment	"right"
			autoSizePolicy	"node_width"
			anchor	"t"
			borderDistance	0.0
		]
		isGroup	1
	]
	node
	[
		id	4
		label	"#286"
		graphics
		[
			x	17002.607421875
			y	8181.5595703125
			w	4646.5
			h	3993.40185546875
			type	"roundrectangle"
			fill	"#CAECFF84"
			outline	"#666699"
			outlineStyle	"dotted"
			topBorderInset	0
			bottomBorderInset	0
			leftBorderInset	0
			rightBorderInset	0
		]
		LabelGraphics
		[
			text	"#286"
			fill	"#99CCFF"
			fontSize	15
			fontName	"Dialog"
			alignment	"right"
			autoSizePolicy	"node_width"
			anchor	"t"
			borderDistance	0.0
		]
		isGroup	1
	]
	node
	[
		id	5
		label	"#732"
		graphics
		[
			x	15770.537109375
			y	-972.064453125
			w	4755.5
			h	3997.833984375
			type	"roundrectangle"
			fill	"#CAECFF84"
			outline	"#666699"
			outlineStyle	"dotted"
			topBorderInset	0
			bottomBorderInset	0
			leftBorderInset	0
			rightBorderInset	0
		]
		LabelGraphics
		[
			text	"#732"
			fill	"#99CCFF"
			fontSize	15
			fontName	"Dialog"
			alignment	"right"
			autoSizePolicy	"node_width"
			anchor	"t"
			borderDistance	0.0
		]
		isGroup	1
	]
	node
	[
		id	6
		label	"#302"
		graphics
		[
			x	9035.63671875
			y	14811.34375
			w	3027.5
			h	2734.40234375
			type	"roundrectangle"
			fill	"#CAECFF84"
			outline	"#666699"
			outlineStyle	"dotted"
			topBorderInset	0
			bottomBorderInset	0
			leftBorderInset	0
			rightBorderInset	0
		]
		LabelGraphics
		[
			text	"#302"
			fill	"#99CCFF"
			fontSize	15
			fontName	"Dialog"
			alignment	"right"
			autoSizePolicy	"node_width"
			anchor	"t"
			borderDistance	0.0
		]
		isGroup	1
	]
	node
	[
		id	7
		label	"#154"
		graphics
		[
			x	19392.67578125
			y	-2917.80908203125
			w	2271.5
			h	2282.40234375
			type	"roundrectangle"
			fill	"#CAECFF84"
			outline	"#666699"
			outlineStyle	"dotted"
			topBorderInset	0
			bottomBorderInset	0
			leftBorderInset	0
			rightBorderInset	0
		]
		LabelGraphics
		[
			text	"#154"
			fill	"#99CCFF"
			fontSize	15
			fontName	"Dialog"
			alignment	"right"
			autoSizePolicy	"node_width"
			anchor	"t"
			borderDistance	0.0
		]
		isGroup	1
	]
	node
	[
		id	8
		label	"#403"
		graphics
		[
			x	12411.09375
			y	13189.8984375
			w	3537.5
			h	3804.40185546875
			type	"roundrectangle"
			fill	"#CAECFF84"
			outline	"#666699"
			outlineStyle	"dotted"
			topBorderInset	0
			bottomBorderInset	0
			leftBorderInset	0
			rightBorderInset	0
		]
		LabelGraphics
		[
			text	"#403"
			fill	"#99CCFF"
			fontSize	15
			fontName	"Dialog"
			alignment	"right"
			autoSizePolicy	"node_width"
			anchor	"t"
			borderDistance	0.0
		]
		isGroup	1
	]
	node
	[
		id	9
		label	"#513"
		graphics
		[
			x	12595.1884765625
			y	8678.34375
			w	3956.5
			h	5016.40234375
			type	"roundrectangle"
			fill	"#CAECFF84"
			outline	"#666699"
			outlineStyle	"dotted"
			topBorderInset	0
			bottomBorderInset	0
			leftBorderInset	0
			rightBorderInset	0
		]
		LabelGraphics
		[
			text	"#513"
			fill	"#99CCFF"
			fontSize	15
			fontName	"Dialog"
			alignment	"right"
			autoSizePolicy	"node_width"
			anchor	"t"
			borderDistance	0.0
		]
		isGroup	1
	]
	node
	[
		id	10
		label	"#175"
		graphics
		[
			x	20643.525390625
			y	7359.2880859375
			w	2433.5
			h	2541.40234375
			type	"roundrectangle"
			fill	"#CAECFF84"
			outline	"#666699"
			outlineStyle	"dotted"
			topBorderInset	0
			bottomBorderInset	0
			leftBorderInset	0
			rightBorderInset	0
		]
		LabelGraphics
		[
			text	"#175"
			fill	"#99CCFF"
			fontSize	15
			fontName	"Dialog"
			alignment	"right"
			autoSizePolicy	"node_width"
			anchor	"t"
			borderDistance	0.0
		]
		isGroup	1
	]
	node
	[
		id	11
		label	"#169"
		graphics
		[
			x	19406.13671875
			y	-274.15625
			w	2254.5
			h	2823.40234375
			type	"roundrectangle"
			fill	"#CAECFF84"
			outline	"#666699"
			outlineStyle	"dotted"
			topBorderInset	0
			bottomBorderInset	0
			leftBorderInset	0
			rightBorderInset	0
		]
		LabelGraphics
		[
			text	"#169"
			fill	"#99CCFF"
			fontSize	15
			fontName	"Dialog"
			alignment	"right"
			autoSizePolicy	"node_width"
			anchor	"t"
			borderDistance	0.0
		]
		isGroup	1
	]
	node
	[
		id	12
		label	"#573"
		graphics
		[
			x	19288.982421875
			y	3617.208251953125
			w	3670.5
			h	4765.40283203125
			type	"roundrectangle"
			fill	"#CAECFF84"
			outline	"#666699"
			outlineStyle	"dotted"
			topBorderInset	0
			bottomBorderInset	0
			leftBorderInset	0
			rightBorderInset	0
		]
		LabelGraphics
		[
			text	"#573"
			fill	"#99CCFF"
			fontSize	15
			fontName	"Dialog"
			alignment	"right"
			autoSizePolicy	"node_width"
			anchor	"t"
			borderDistance	0.0
		]
		isGroup	1
	]
	node
	[
		id	13
		label	"#210"
		graphics
		[
			x	19244.3984375
			y	11348.9111328125
			w	2560.5
			h	2159.40234375
			type	"roundrectangle"
			fill	"#CAECFF84"
			outline	"#666699"
			outlineStyle	"dotted"
			topBorderInset	0
			bottomBorderInset	0
			leftBorderInset	0
			rightBorderInset	0
		]
		LabelGraphics
		[
			text	"#210"
			fill	"#99CCFF"
			fontSize	15
			fontName	"Dialog"
			alignment	"right"
			autoSizePolicy	"node_width"
			anchor	"t"
			borderDistance	0.0
		]
		isGroup	1
	]
	node
	[
		id	14
		label	"#153"
		graphics
		[
			x	6043.13671875
			y	14697.34375
			w	2808.5
			h	2456.40234375
			type	"roundrectangle"
			fill	"#CAECFF84"
			outline	"#666699"
			outlineStyle	"dotted"
			topBorderInset	0
			bottomBorderInset	0
			leftBorderInset	0
			rightBorderInset	0
		]
		LabelGraphics
		[
			text	"#153"
			fill	"#99CCFF"
			fontSize	15
			fontName	"Dialog"
			alignment	"right"
			autoSizePolicy	"node_width"
			anchor	"t"
			borderDistance	0.0
		]
		isGroup	1
	]
	node
	[
		id	15
		label	"#323"
		graphics
		[
			x	14934.88671875
			y	-4609.15625
			w	3071.0
			h	3083.40234375
			type	"roundrectangle"
			fill	"#CAECFF84"
			outline	"#666699"
			outlineStyle	"dotted"
			topBorderInset	0
			bottomBorderInset	0
			leftBorderInset	0
			rightBorderInset	0
		]
		LabelGraphics
		[
			text	"#323"
			fill	"#99CCFF"
			fontSize	15
			fontName	"Dialog"
			alignment	"right"
			autoSizePolicy	"node_width"
			anchor	"t"
			borderDistance	0.0
		]
		isGroup	1
	]
	node
	[
		id	16
		label	"#294"
		graphics
		[
			x	16238.1630859375
			y	12365.052734375
			w	3172.5
			h	4197.40234375
			type	"roundrectangle"
			fill	"#CAECFF84"
			outline	"#666699"
			outlineStyle	"dotted"
			topBorderInset	0
			bottomBorderInset	0
			leftBorderInset	0
			rightBorderInset	0
		]
		LabelGraphics
		[
			text	"#294"
			fill	"#99CCFF"
			fontSize	15
			fontName	"Dialog"
			alignment	"right"
			autoSizePolicy	"node_width"
			anchor	"t"
			borderDistance	0.0
		]
		isGroup	1
	]
	node
	[
		id	17
		label	"A1BG
I:1736007"
		graphics
		[
			x	10508.38671875
			y	-1502.15625
			w	20.0174560546875
			h	20.0174560546875
			type	"rectangle3d"
			fill	"#FCFCFC"
			outline	"#000000"
		]
		LabelGraphics
		[
			text	"A1BG
I:1736007"
			fontSize	12
			fontName	"Dialog"
			anchor	"c"
		]
		LabelGraphics
		[
			text	"0.00"
			fill	"#C0C0C0"
			fontSize	12
			fontStyle	"bold"
			fontName	"Dialog"
			model	"corners"
			anchor	"ne"
		]
		gid	0
	]
	node
	[
		id	18
		label	"AAK1
I:1689211"
		graphics
		[
			x	10562.38671875
			y	-1982.15625
			w	20.0
			h	20.0
			type	"rectangle3d"
			fill	"#FCFCFC"
			outline	"#000000"
		]
		LabelGraphics
		[
			text	"AAK1
I:1689211"
			fontSize	12
			fontName	"Dialog"
			anchor	"c"
		]
		LabelGraphics
		[
			text	"0.00"
			fill	"#C0C0C0"
			fontSize	12
			fontStyle	"bold"
			fontName	"Dialog"
			model	"corners"
			anchor	"ne"
		]
		gid	0
	]
	node
	[
		id	19
		label	"AATK
I:1687609"
		graphics
		[
			x	12286.38671875
			y	-2374.15625
			w	20.0
			h	20.0
			type	"rectangle3d"
			fill	"#FCFCFC"
			outline	"#000000"
		]
		LabelGraphics
		[
			text	"AATK
I:1687609"
			fontSize	12
			fontName	"Dialog"
			anchor	"c"
		]
		LabelGraphics
		[
			text	"0.00"
			fill	"#C0C0C0"
			fontSize	12
			fontStyle	"bold"
			fontName	"Dialog"
			model	"corners"
			anchor	"ne"
		]
		gid	0
	]
	node
	[
		id	20
		label	"ACOT9
I:2367070"
		graphics
		[
			x	11464.38671875
			y	-1818.15625
			w	20.069318771362305
			h	20.069318771362305
			type	"rectangle3d"
			fill	"#FCFCFC"
			outline	"#000000"
		]
		LabelGraphics
		[
			text	"ACOT9
I:2367070"
			fontSize	12
			fontName	"Dialog"
			anchor	"c"
		]
		LabelGraphics
		[
			text	"0.00"
			fill	"#C0C0C0"
			fontSize	12
			fontStyle	"bold"
			fontName	"Dialog"
			model	"corners"
			anchor	"ne"
		]
		gid	0
	]
	node
	[
		id	21
		label	"ACSM5
I:2070792"
		graphics
		[
			x	9798.38671875
			y	-2698.156005859375
			w	20.0
			h	20.0
			type	"rectangle3d"
			fill	"#FCFCFC"
			outline	"#000000"
		]
		LabelGraphics
		[
			text	"ACSM5
I:2070792"
			fontSize	12
			fontName	"Dialog"
			anchor	"c"
		]
		LabelGraphics
		[
			text	"0.00"
			fill	"#C0C0C0"
			fontSize	12
			fontStyle	"bold"
			fontName	"Dialog"
			model	"corners"
			anchor	"ne"
		]
		gid	0
	]
	node
	[
		id	22
		label	"ACVR1B
I:1766723"
		graphics
		[
			x	9971.38671875
			y	-1445.15625
			w	20.0
			h	20.0
			type	"rectangle3d"
			fill	"#FCFCFC"
			outline	"#000000"
		]
		LabelGraphics
		[
			text	"ACVR1B
I:1766723"
			fontSize	12
			fontName	"Dialog"
			anchor	"c"
		]
		LabelGraphics
		[
			text	"0.00"
			fill	"#C0C0C0"
			fontSize	12
			fontStyle	"bold"
			fontName	"Dialog"
			model	"corners"
			anchor	"ne"
		]
		gid	0
	]
	node
	[
		id	23
		label	"ADAMTS10
I:1751168"
		graphics
		[
			x	11519.38671875
			y	-2954.156005859375
			w	20.0174560546875
			h	20.0174560546875
			type	"rectangle3d"
			fill	"#FCFCFC"
			outline	"#000000"
		]
		LabelGraphics
		[
			text	"ADAMTS10
I:1751168"
			fontSize	12
			fontName	"Dialog"
			anchor	"c"
		]
		LabelGraphics
		[
			text	"0.00"
			fill	"#C0C0C0"
			fontSize	12
			fontStyle	"bold"
			fontName	"Dialog"
			model	"corners"
			anchor	"ne"
		]
		gid	0
	]
	node
	[
		id	24
		label	"ADARB1
I:1679797"
		graphics
		[
			x	10296.38671875
			y	-761.15625
			w	20.269763946533203
			h	20.269763946533203
			type	"rectangle3d"
			fill	"#FCFCFC"
			outline	"#000000"
		]
		LabelGraphics
		[
			text	"ADARB1
I:1679797"
			fontSize	12
			fontName	"Dialog"
			anchor	"c"
		]
		LabelGraphics
		[
			text	"0.00"
			fill	"#C0C0C0"
			fontSize	12
			fontStyle	"bold"
			fontName	"Dialog"
			model	"corners"
			anchor	"ne"
		]
		gid	0
	]
	node
	[
		id	25
		label	"AGTR2
I:1775634"
		graphics
		[
			x	11418.38671875
			y	-2857.156005859375
			w	20.0
			h	20.0
			type	"rectangle3d"
			fill	"#FCFCFC"
			outline	"#000000"
		]
		LabelGraphics
		[
			text	"AGTR2
I:1775634"
			fontSize	12
			fontName	"Dialog"
			anchor	"c"
		]
		LabelGraphics
		[
			text	"0.00"
			fill	"#C0C0C0"
			fontSize	12
			fontStyle	"bold"
			fontName	"Dialog"
			model	"corners"
			anchor	"ne"
		]
		gid	0
	]
	node
	[
		id	26
		label	"AGTRAP
I:2307656"
		graphics
		[
			x	10525.38671875
			y	-720.15625
			w	20.12894630432129
			h	20.12894630432129
			type	"rectangle3d"
			fill	"#FCFCFC"
			outline	"#000000"
		]
		LabelGraphics
		[
			text	"AGTRAP
I:2307656"
			fontSize	12
			fontName	"Dialog"
			anchor	"c"
		]
		LabelGraphics
		[
			text	"0.00"
			fill	"#C0C0C0"
			fontSize	12
			fontStyle	"bold"
			fontName	"Dialog"
			model	"corners"
			anchor	"ne"
		]
		gid	0
	]
	node
	[
		id	27
		label	"AHR
I:1812640"
		graphics
		[
			x	9304.38671875
			y	-2183.15625
			w	20.0
			h	20.0
			type	"rectangle3d"
			fill	"#FCFCFC"
			outline	"#000000"
		]
		LabelGraphics
		[
			text	"AHR
I:1812640"
			fontSize	12
			fontName	"Dialog"
			anchor	"c"
		]
		LabelGraphics
		[
			text	"0.00"
			fill	"#C0C0C0"
			fontSize	12
			fontStyle	"bold"
			fontName	"Dialog"
			model	"corners"
			anchor	"ne"
		]
		gid	0
	]
	node
	[
		id	28
		label	"AKR1D1
I:1692661"
		graphics
		[
			x	9911.38671875
			y	-2265.15625
			w	20.0
			h	20.0
			type	"rectangle3d"
			fill	"#FCFCFC"
			outline	"#000000"
		]
		LabelGraphics
		[
			text	"AKR1D1
I:1692661"
			fontSize	12
			fontName	"Dialog"
			anchor	"c"
		]
		LabelGraphics
		[
			text	"0.00"
			fill	"#C0C0C0"
			fontSize	12
			fontStyle	"bold"
			fontName	"Dialog"
			model	"corners"
			anchor	"ne"
		]
		gid	0
	]
	node
	[
		id	29
		label	"ALAD
I:2404657"
		graphics
		[
			x	12043.38671875
			y	-2721.156005859375
			w	20.0
			h	20.0
			type	"rectangle3d"
			fill	"#FCFCFC"
			outline	"#000000"
		]
		LabelGraphics
		[
			text	"ALAD
I:2404657"
			fontSize	12
			fontName	"Dialog"
			anchor	"c"
		]
		LabelGraphics
		[
			text	"0.00"
			fill	"#C0C0C0"
			fontSize	12
			fontStyle	"bold"
			fontName	"Dialog"
			model	"corners"
			anchor	"ne"
		]
		gid	0
	]
	node
	[
		id	30
		label	"ALDH1L2
I:1736539"
		graphics
		[
			x	11641.38671875
			y	-3129.156005859375
			w	20.00873374938965
			h	20.00873374938965
			type	"rectangle3d"
			fill	"#FCFCFC"
			outline	"#000000"
		]
		LabelGraphics
		[
			text	"ALDH1L2
I:1736539"
			fontSize	12
			fontName	"Dialog"
			anchor	"c"
		]
		LabelGraphics
		[
			text	"0.00"
			fill	"#C0C0C0"
			fontSize	12
			fontStyle	"bold"
			fontName	"Dialog"
			model	"corners"
			anchor	"ne"
		]
		gid	0
	]
	node
	[
		id	31
		label	"ALG14
I:1743635"
		graphics
		[
			x	11453.38671875
			y	-2000.15625
			w	20.797691345214844
			h	20.797691345214844
			type	"rectangle3d"
			fill	"#FCFCFC"
			outline	"#000000"
		]
		LabelGraphics
		[
			text	"ALG14
I:1743635"
			fontSize	12
			fontName	"Dialog"
			anchor	"c"
		]
		LabelGraphics
		[
			text	"0.01"
			fill	"#C0C0C0"
			fontSize	12
			fontStyle	"bold"
			fontName	"Dialog"
			model	"corners"
			anchor	"ne"
		]
		gid	0
	]
	node
	[
		id	32
		label	"ALPP
I:1693789"
		graphics
		[
			x	9425.38671875
			y	-2301.15625
			w	20.0
			h	20.0
			type	"rectangle3d"
			fill	"#FCFCFC"
			outline	"#000000"
		]
		LabelGraphics
		[
			text	"ALPP
I:1693789"
			fontSize	12
			fontName	"Dialog"
			anchor	"c"
		]
		LabelGraphics
		[
			text	"0.00"
			fill	"#C0C0C0"
			fontSize	12
			fontStyle	"bold"
			fontName	"Dialog"
			model	"corners"
			anchor	"ne"
		]
		gid	0
	]
	node
	[
		id	33
		label	"ALS2CL
I:1690636"
		graphics
		[
			x	9531.38671875
			y	-208.15625
			w	20.00873374938965
			h	20.00873374938965
			type	"rectangle3d"
			fill	"#FCFCFC"
			outline	"#000000"
		]
		LabelGraphics
		[
			text	"ALS2CL
I:1690636"
			fontSize	12
			fontName	"Dialog"
			anchor	"c"
		]
		LabelGraphics
		[
			text	"0.00"
			fill	"#C0C0C0"
			fontSize	12
			fontStyle	"bold"
			fontName	"Dialog"
			model	"corners"
			anchor	"ne"
		]
		gid	0
	]
	node
	[
		id	34
		label	"AMACR
I:1759670"
		graphics
		[
			x	12613.38671875
			y	-3511.156005859375
			w	20.0
			h	20.0
			type	"rectangle3d"
			fill	"#FCFCFC"
			outline	"#000000"
		]
		LabelGraphics
		[
			text	"AMACR
I:1759670"
			fontSize	12
			fontName	"Dialog"
			anchor	"c"
		]
		LabelGraphics
		[
			text	"0.00"
			fill	"#C0C0C0"
			fontSize	12
			fontStyle	"bold"
			fontName	"Dialog"
			model	"corners"
			anchor	"ne"
		]
		gid	0
	]
	node
	[
		id	35
		label	"AMIGO2
I:1725896"
		graphics
		[
			x	10385.38671875
			y	-3091.156005859375
			w	20.0174560546875
			h	20.0174560546875
			type	"rectangle3d"
			fill	"#FCFCFC"
			outline	"#000000"
		]
		LabelGraphics
		[
			text	"AMIGO2
I:1725896"
			fontSize	12
			fontName	"Dialog"
			anchor	"c"
		]
		LabelGraphics
		[
			text	"0.00"
			fill	"#C0C0C0"
			fontSize	12
			fontStyle	"bold"
			fontName	"Dialog"
			model	"corners"
			anchor	"ne"
		]
		gid	0
	]
	node
	[
		id	36
		label	"ANAPC1
I:1664435"
		graphics
		[
			x	9829.38671875
			y	-1985.15625
			w	20.00873374938965
			h	20.00873374938965
			type	"rectangle3d"
			fill	"#FCFCFC"
			outline	"#000000"
		]
		LabelGraphics
		[
			text	"ANAPC1
I:1664435"
			fontSize	12
			fontName	"Dialog"
			anchor	"c"
		]
		LabelGraphics
		[
			text	"0.00"
			fill	"#C0C0C0"
			fontSize	12
			fontStyle	"bold"
			fontName	"Dialog"
			model	"corners"
			anchor	"ne"
		]
		gid	0
	]
	node
	[
		id	37
		label	"ANGPTL4
I:2386444"
		graphics
		[
			x	12657.38671875
			y	-3743.156005859375
			w	20.00873374938965
			h	20.00873374938965
			type	"rectangle3d"
			fill	"#FCFCFC"
			outline	"#000000"
		]
		LabelGraphics
		[
			text	"ANGPTL4
I:2386444"
			fontSize	12
			fontName	"Dialog"
			anchor	"c"
		]
		LabelGraphics
		[
			text	"0.00"
			fill	"#C0C0C0"
			fontSize	12
			fontStyle	"bold"
			fontName	"Dialog"
			model	"corners"
			anchor	"ne"
		]
		gid	0
	]
	node
	[
		id	38
		label	"ANKRD34B
I:1655766"
		graphics
		[
			x	10897.38671875
			y	-4412.15625
			w	20.0174560546875
			h	20.0174560546875
			type	"rectangle3d"
			fill	"#FCFCFC"
			outline	"#000000"
		]
		LabelGraphics
		[
			text	"ANKRD34B
I:1655766"
			fontSize	12
			fontName	"Dialog"
			anchor	"c"
		]
		LabelGraphics
		[
			text	"0.00"
			fill	"#C0C0C0"
			fontSize	12
			fontStyle	"bold"
			fontName	"Dialog"
			model	"corners"
			anchor	"ne"
		]
		gid	0
	]
	node
	[
		id	39
		label	"ANP32A
I:1807945"
		graphics
		[
			x	10735.38671875
			y	-4546.15625
			w	20.389320373535156
			h	20.389320373535156
			type	"rectangle3d"
			fill	"#FCFCFC"
			outline	"#000000"
		]
		LabelGraphics
		[
			text	"ANP32A
I:1807945"
			fontSize	12
			fontName	"Dialog"
			anchor	"c"
		]
		LabelGraphics
		[
			text	"0.00"
			fill	"#C0C0C0"
			fontSize	12
			fontStyle	"bold"
			fontName	"Dialog"
			model	"corners"
			anchor	"ne"
		]
		gid	0
	]
	node
	[
		id	40
		label	"ANXA2P1
I:2041101"
		graphics
		[
			x	10211.38671875
			y	-3938.15625
			w	20.03484535217285
			h	20.03484535217285
			type	"rectangle3d"
			fill	"#FCFCFC"
			outline	"#000000"
		]
		LabelGraphics
		[
			text	"ANXA2P1
I:2041101"
			fontSize	12
			fontName	"Dialog"
			anchor	"c"
		]
		LabelGraphics
		[
			text	"0.00"
			fill	"#C0C0C0"
			fontSize	12
			fontStyle	"bold"
			fontName	"Dialog"
			model	"corners"
			anchor	"ne"
		]
		gid	0
	]
	node
	[
		id	41
		label	"AOF1
I:1781537"
		graphics
		[
			x	10270.38671875
			y	-316.15625
			w	20.0
			h	20.0
			type	"rectangle3d"
			fill	"#FCFCFC"
			outline	"#000000"
		]
		LabelGraphics
		[
			text	"AOF1
I:1781537"
			fontSize	12
			fontName	"Dialog"
			anchor	"c"
		]
		LabelGraphics
		[
			text	"0.00"
			fill	"#C0C0C0"
			fontSize	12
			fontStyle	"bold"
			fontName	"Dialog"
			model	"corners"
			anchor	"ne"
		]
		gid	0
	]
	node
	[
		id	42
		label	"AP3B1
I:1768867"
		graphics
		[
			x	9836.38671875
			y	-3291.156005859375
			w	20.06072235107422
			h	20.06072235107422
			type	"rectangle3d"
			fill	"#FCFCFC"
			outline	"#000000"
		]
		LabelGraphics
		[
			text	"AP3B1
I:1768867"
			fontSize	12
			fontName	"Dialog"
			anchor	"c"
		]
		LabelGraphics
		[
			text	"0.00"
			fill	"#C0C0C0"
			fontSize	12
			fontStyle	"bold"
			fontName	"Dialog"
			model	"corners"
			anchor	"ne"
		]
		gid	0
	]
	node
	[
		id	43
		label	"AP4M1
I:1779512"
		graphics
		[
			x	10135.38671875
			y	-1236.15625
			w	20.0
			h	20.0
			type	"rectangle3d"
			fill	"#FCFCFC"
			outline	"#000000"
		]
		LabelGraphics
		[
			text	"AP4M1
I:1779512"
			fontSize	12
			fontName	"Dialog"
			anchor	"c"
		]
		LabelGraphics
		[
			text	"0.00"
			fill	"#C0C0C0"
			fontSize	12
			fontStyle	"bold"
			fontName	"Dialog"
			model	"corners"
			anchor	"ne"
		]
		gid	0
	]
	node
	[
		id	44
		label	"APOL1
I:1761793"
		graphics
		[
			x	11428.38671875
			y	-1452.15625
			w	20.04351043701172
			h	20.04351043701172
			type	"rectangle3d"
			fill	"#FCFCFC"
			outline	"#000000"
		]
		LabelGraphics
		[
			text	"APOL1
I:1761793"
			fontSize	12
			fontName	"Dialog"
			anchor	"c"
		]
		LabelGraphics
		[
			text	"0.00"
			fill	"#C0C0C0"
			fontSize	12
			fontStyle	"bold"
			fontName	"Dialog"
			model	"corners"
			anchor	"ne"
		]
		gid	0
	]
	node
	[
		id	45
		label	"ARFGAP2
I:1769250"
		graphics
		[
			x	11771.38671875
			y	-2877.156005859375
			w	20.017446517944336
			h	20.017446517944336
			type	"rectangle3d"
			fill	"#FCFCFC"
			outline	"#000000"
		]
		LabelGraphics
		[
			text	"ARFGAP2
I:1769250"
			fontSize	12
			fontName	"Dialog"
			anchor	"c"
		]
		LabelGraphics
		[
			text	"0.00"
			fill	"#C0C0C0"
			fontSize	12
			fontStyle	"bold"
			fontName	"Dialog"
			model	"corners"
			anchor	"ne"
		]
		gid	0
	]
	node
	[
		id	46
		label	"ARHGAP8
I:2342851"
		graphics
		[
			x	9993.38671875
			y	-1540.15625
			w	20.0
			h	20.0
			type	"rectangle3d"
			fill	"#FCFCFC"
			outline	"#000000"
		]
		LabelGraphics
		[
			text	"ARHGAP8
I:2342851"
			fontSize	12
			fontName	"Dialog"
			anchor	"c"
		]
		LabelGraphics
		[
			text	"0.00"
			fill	"#C0C0C0"
			fontSize	12
			fontStyle	"bold"
			fontName	"Dialog"
			model	"corners"
			anchor	"ne"
		]
		gid	0
	]
	node
	[
		id	47
		label	"ARHGAP9
I:1663916"
		graphics
		[
			x	12532.38671875
			y	-3175.156005859375
			w	20.1209659576416
			h	20.1209659576416
			type	"rectangle3d"
			fill	"#FCFCFC"
			outline	"#000000"
		]
		LabelGraphics
		[
			text	"ARHGAP9
I:1663916"
			fontSize	12
			fontName	"Dialog"
			anchor	"c"
		]
		LabelGraphics
		[
			text	"0.00"
			fill	"#C0C0C0"
			fontSize	12
			fontStyle	"bold"
			fontName	"Dialog"
			model	"corners"
			anchor	"ne"
		]
		gid	0
	]
	node
	[
		id	48
		label	"ARHGDIB
I:1678143"
		graphics
		[
			x	11895.38671875
			y	-3755.156005859375
			w	20.0
			h	20.0
			type	"rectangle3d"
			fill	"#FCFCFC"
			outline	"#000000"
		]
		LabelGraphics
		[
			text	"ARHGDIB
I:1678143"
			fontSize	12
			fontName	"Dialog"
			anchor	"c"
		]
		LabelGraphics
		[
			text	"0.00"
			fill	"#C0C0C0"
			fontSize	12
			fontStyle	"bold"
			fontName	"Dialog"
			model	"corners"
			anchor	"ne"
		]
		gid	0
	]
	node
	[
		id	49
		label	"ARHGEF19
I:1808999"
		graphics
		[
			x	10519.38671875
			y	-1607.15625
			w	20.0
			h	20.0
			type	"rectangle3d"
			fill	"#FCFCFC"
			outline	"#000000"
		]
		LabelGraphics
		[
			text	"ARHGEF19
I:1808999"
			fontSize	12
			fontName	"Dialog"
			anchor	"c"
		]
		LabelGraphics
		[
			text	"0.00"
			fill	"#C0C0C0"
			fontSize	12
			fontStyle	"bold"
			fontName	"Dialog"
			model	"corners"
			anchor	"ne"
		]
		gid	0
	]
	node
	[
		id	50
		label	"ARID1A
I:1734496"
		graphics
		[
			x	10319.38671875
			y	-1606.15625
			w	20.0
			h	20.0
			type	"rectangle3d"
			fill	"#FCFCFC"
			outline	"#000000"
		]
		LabelGraphics
		[
			text	"ARID1A
I:1734496"
			fontSize	12
			fontName	"Dialog"
			anchor	"c"
		]
		LabelGraphics
		[
			text	"0.00"
			fill	"#C0C0C0"
			fontSize	12
			fontStyle	"bold"
			fontName	"Dialog"
			model	"corners"
			anchor	"ne"
		]
		gid	0
	]
	node
	[
		id	51
		label	"ARL16
I:1679917"
		graphics
		[
			x	9790.38671875
			y	-2196.15625
			w	20.0
			h	20.0
			type	"rectangle3d"
			fill	"#FCFCFC"
			outline	"#000000"
		]
		LabelGraphics
		[
			text	"ARL16
I:1679917"
			fontSize	12
			fontName	"Dialog"
			anchor	"c"
		]
		LabelGraphics
		[
			text	"0.00"
			fill	"#C0C0C0"
			fontSize	12
			fontStyle	"bold"
			fontName	"Dialog"
			model	"corners"
			anchor	"ne"
		]
		gid	0
	]
	node
	[
		id	52
		label	"ARMCX5
I:1741156"
		graphics
		[
			x	10980.38671875
			y	-4740.15625
			w	20.0
			h	20.0
			type	"rectangle3d"
			fill	"#FCFCFC"
			outline	"#000000"
		]
		LabelGraphics
		[
			text	"ARMCX5
I:1741156"
			fontSize	12
			fontName	"Dialog"
			anchor	"c"
		]
		LabelGraphics
		[
			text	"0.00"
			fill	"#C0C0C0"
			fontSize	12
			fontStyle	"bold"
			fontName	"Dialog"
			model	"corners"
			anchor	"ne"
		]
		gid	0
	]
	node
	[
		id	53
		label	"ASL
I:2379393"
		graphics
		[
			x	10073.38671875
			y	-2270.15625
			w	20.0
			h	20.0
			type	"rectangle3d"
			fill	"#FCFCFC"
			outline	"#000000"
		]
		LabelGraphics
		[
			text	"ASL
I:2379393"
			fontSize	12
			fontName	"Dialog"
			anchor	"c"
		]
		LabelGraphics
		[
			text	"0.00"
			fill	"#C0C0C0"
			fontSize	12
			fontStyle	"bold"
			fontName	"Dialog"
			model	"corners"
			anchor	"ne"
		]
		gid	0
	]
	node
	[
		id	54
		label	"ASPH
I:2352934"
		graphics
		[
			x	11544.38671875
			y	-1453.15625
			w	20.0
			h	20.0
			type	"rectangle3d"
			fill	"#FCFCFC"
			outline	"#000000"
		]
		LabelGraphics
		[
			text	"ASPH
I:2352934"
			fontSize	12
			fontName	"Dialog"
			anchor	"c"
		]
		LabelGraphics
		[
			text	"0.00"
			fill	"#C0C0C0"
			fontSize	12
			fontStyle	"bold"
			fontName	"Dialog"
			model	"corners"
			anchor	"ne"
		]
		gid	0
	]
	node
	[
		id	55
		label	"ATAD3B
I:2131936"
		graphics
		[
			x	10677.38671875
			y	-2592.15625
			w	20.0
			h	20.0
			type	"rectangle3d"
			fill	"#FCFCFC"
			outline	"#000000"
		]
		LabelGraphics
		[
			text	"ATAD3B
I:2131936"
			fontSize	12
			fontName	"Dialog"
			anchor	"c"
		]
		LabelGraphics
		[
			text	"0.00"
			fill	"#C0C0C0"
			fontSize	12
			fontStyle	"bold"
			fontName	"Dialog"
			model	"corners"
			anchor	"ne"
		]
		gid	0
	]
	node
	[
		id	56
		label	"ATF3
I:1661109"
		graphics
		[
			x	9976.38671875
			y	-1984.15625
			w	20.0
			h	20.0
			type	"rectangle3d"
			fill	"#FCFCFC"
			outline	"#000000"
		]
		LabelGraphics
		[
			text	"ATF3
I:1661109"
			fontSize	12
			fontName	"Dialog"
			anchor	"c"
		]
		LabelGraphics
		[
			text	"0.00"
			fill	"#C0C0C0"
			fontSize	12
			fontStyle	"bold"
			fontName	"Dialog"
			model	"corners"
			anchor	"ne"
		]
		gid	0
	]
	node
	[
		id	57
		label	"ATF5
I:1669113"
		graphics
		[
			x	10624.38671875
			y	-4168.15625
			w	20.0
			h	20.0
			type	"rectangle3d"
			fill	"#FCFCFC"
			outline	"#000000"
		]
		LabelGraphics
		[
			text	"ATF5
I:1669113"
			fontSize	12
			fontName	"Dialog"
			anchor	"c"
		]
		LabelGraphics
		[
			text	"0.00"
			fill	"#C0C0C0"
			fontSize	12
			fontStyle	"bold"
			fontName	"Dialog"
			model	"corners"
			anchor	"ne"
		]
		gid	0
	]
	node
	[
		id	58
		label	"ATF7IP
I:1716435"
		graphics
		[
			x	10383.38671875
			y	-1880.15625
			w	20.026161193847656
			h	20.026161193847656
			type	"rectangle3d"
			fill	"#FCFCFC"
			outline	"#000000"
		]
		LabelGraphics
		[
			text	"ATF7IP
I:1716435"
			fontSize	12
			fontName	"Dialog"
			anchor	"c"
		]
		LabelGraphics
		[
			text	"0.00"
			fill	"#C0C0C0"
			fontSize	12
			fontStyle	"bold"
			fontName	"Dialog"
			model	"corners"
			anchor	"ne"
		]
		gid	0
	]
	node
	[
		id	59
		label	"ATHL1
I:1794707"
		graphics
		[
			x	10883.38671875
			y	-2384.15625
			w	20.0
			h	20.0
			type	"rectangle3d"
			fill	"#FCFCFC"
			outline	"#000000"
		]
		LabelGraphics
		[
			text	"ATHL1
I:1794707"
			fontSize	12
			fontName	"Dialog"
			anchor	"c"
		]
		LabelGraphics
		[
			text	"0.00"
			fill	"#C0C0C0"
			fontSize	12
			fontStyle	"bold"
			fontName	"Dialog"
			model	"corners"
			anchor	"ne"
		]
		gid	0
	]
	node
	[
		id	60
		label	"ATP2A1
I:1709541"
		graphics
		[
			x	12524.38671875
			y	-2381.15625
			w	20.0
			h	20.0
			type	"rectangle3d"
			fill	"#FCFCFC"
			outline	"#000000"
		]
		LabelGraphics
		[
			text	"ATP2A1
I:1709541"
			fontSize	12
			fontName	"Dialog"
			anchor	"c"
		]
		LabelGraphics
		[
			text	"0.00"
			fill	"#C0C0C0"
			fontSize	12
			fontStyle	"bold"
			fontName	"Dialog"
			model	"corners"
			anchor	"ne"
		]
		gid	0
	]
	node
	[
		id	61
		label	"ATP5SL
I:1809027"
		graphics
		[
			x	11146.38671875
			y	-4672.15625
			w	20.00873374938965
			h	20.00873374938965
			type	"rectangle3d"
			fill	"#FCFCFC"
			outline	"#000000"
		]
		LabelGraphics
		[
			text	"ATP5SL
I:1809027"
			fontSize	12
			fontName	"Dialog"
			anchor	"c"
		]
		LabelGraphics
		[
			text	"0.00"
			fill	"#C0C0C0"
			fontSize	12
			fontStyle	"bold"
			fontName	"Dialog"
			model	"corners"
			anchor	"ne"
		]
		gid	0
	]
	node
	[
		id	62
		label	"ATP6V1E1
I:2339779"
		graphics
		[
			x	9911.38671875
			y	-3165.156005859375
			w	20.069318771362305
			h	20.069318771362305
			type	"rectangle3d"
			fill	"#FCFCFC"
			outline	"#000000"
		]
		LabelGraphics
		[
			text	"ATP6V1E1
I:2339779"
			fontSize	12
			fontName	"Dialog"
			anchor	"c"
		]
		LabelGraphics
		[
			text	"0.00"
			fill	"#C0C0C0"
			fontSize	12
			fontStyle	"bold"
			fontName	"Dialog"
			model	"corners"
			anchor	"ne"
		]
		gid	0
	]
	node
	[
		id	63
		label	"AVIL
I:1674265"
		graphics
		[
			x	11123.38671875
			y	-4359.15625
			w	20.03484535217285
			h	20.03484535217285
			type	"rectangle3d"
			fill	"#FCFCFC"
			outline	"#000000"
		]
		LabelGraphics
		[
			text	"AVIL
I:1674265"
			fontSize	12
			fontName	"Dialog"
			anchor	"c"
		]
		LabelGraphics
		[
			text	"0.00"
			fill	"#C0C0C0"
			fontSize	12
			fontStyle	"bold"
			fontName	"Dialog"
			model	"corners"
			anchor	"ne"
		]
		gid	0
	]
	node
	[
		id	64
		label	"B4GALT1
I:1766221"
		graphics
		[
			x	12124.38671875
			y	-2750.156005859375
			w	20.0
			h	20.0
			type	"rectangle3d"
			fill	"#FCFCFC"
			outline	"#000000"
		]
		LabelGraphics
		[
			text	"B4GALT1
I:1766221"
			fontSize	12
			fontName	"Dialog"
			anchor	"c"
		]
		LabelGraphics
		[
			text	"0.00"
			fill	"#C0C0C0"
			fontSize	12
			fontStyle	"bold"
			fontName	"Dialog"
			model	"corners"
			anchor	"ne"
		]
		gid	0
	]
	node
	[
		id	65
		label	"BBS7
I:1776656"
		graphics
		[
			x	12421.38671875
			y	-1423.15625
			w	20.0
			h	20.0
			type	"rectangle3d"
			fill	"#FCFCFC"
			outline	"#000000"
		]
		LabelGraphics
		[
			text	"BBS7
I:1776656"
			fontSize	12
			fontName	"Dialog"
			anchor	"c"
		]
		LabelGraphics
		[
			text	"0.00"
			fill	"#C0C0C0"
			fontSize	12
			fontStyle	"bold"
			fontName	"Dialog"
			model	"corners"
			anchor	"ne"
		]
		gid	0
	]
	node
	[
		id	66
		label	"BCAR3
I:1763638"
		graphics
		[
			x	10964.38671875
			y	-2393.15625
			w	20.0
			h	20.0
			type	"rectangle3d"
			fill	"#FCFCFC"
			outline	"#000000"
		]
		LabelGraphics
		[
			text	"BCAR3
I:1763638"
			fontSize	12
			fontName	"Dialog"
			anchor	"c"
		]
		LabelGraphics
		[
			text	"0.00"
			fill	"#C0C0C0"
			fontSize	12
			fontStyle	"bold"
			fontName	"Dialog"
			model	"corners"
			anchor	"ne"
		]
		gid	0
	]
	node
	[
		id	67
		label	"BCL6
I:1737314"
		graphics
		[
			x	12451.38671875
			y	-3244.156005859375
			w	20.0
			h	20.0
			type	"rectangle3d"
			fill	"#FCFCFC"
			outline	"#000000"
		]
		LabelGraphics
		[
			text	"BCL6
I:1737314"
			fontSize	12
			fontName	"Dialog"
			anchor	"c"
		]
		LabelGraphics
		[
			text	"0.00"
			fill	"#C0C0C0"
			fontSize	12
			fontStyle	"bold"
			fontName	"Dialog"
			model	"corners"
			anchor	"ne"
		]
		gid	0
	]
	node
	[
		id	68
		label	"BECN1
I:1744822"
		graphics
		[
			x	10464.38671875
			y	-1891.15625
			w	20.0
			h	20.0
			type	"rectangle3d"
			fill	"#FCFCFC"
			outline	"#000000"
		]
		LabelGraphics
		[
			text	"BECN1
I:1744822"
			fontSize	12
			fontName	"Dialog"
			anchor	"c"
		]
		LabelGraphics
		[
			text	"0.00"
			fill	"#C0C0C0"
			fontSize	12
			fontStyle	"bold"
			fontName	"Dialog"
			model	"corners"
			anchor	"ne"
		]
		gid	0
	]
	node
	[
		id	69
		label	"BEX4
I:2351638"
		graphics
		[
			x	10284.38671875
			y	-2832.156005859375
			w	20.077974319458008
			h	20.077974319458008
			type	"rectangle3d"
			fill	"#FCFCFC"
			outline	"#000000"
		]
		LabelGraphics
		[
			text	"BEX4
I:2351638"
			fontSize	12
			fontName	"Dialog"
			anchor	"c"
		]
		LabelGraphics
		[
			text	"0.00"
			fill	"#C0C0C0"
			fontSize	12
			fontStyle	"bold"
			fontName	"Dialog"
			model	"corners"
			anchor	"ne"
		]
		gid	0
	]
	node
	[
		id	70
		label	"BIN2
I:1726342"
		graphics
		[
			x	10777.38671875
			y	-5055.15625
			w	20.0
			h	20.0
			type	"rectangle3d"
			fill	"#FCFCFC"
			outline	"#000000"
		]
		LabelGraphics
		[
			text	"BIN2
I:1726342"
			fontSize	12
			fontName	"Dialog"
			anchor	"c"
		]
		LabelGraphics
		[
			text	"0.00"
			fill	"#C0C0C0"
			fontSize	12
			fontStyle	"bold"
			fontName	"Dialog"
			model	"corners"
			anchor	"ne"
		]
		gid	0
	]
	node
	[
		id	71
		label	"BMS1
I:1772713"
		graphics
		[
			x	10889.38671875
			y	-3394.156005859375
			w	20.0
			h	20.0
			type	"rectangle3d"
			fill	"#FCFCFC"
			outline	"#000000"
		]
		LabelGraphics
		[
			text	"BMS1
I:1772713"
			fontSize	12
			fontName	"Dialog"
			anchor	"c"
		]
		LabelGraphics
		[
			text	"0.00"
			fill	"#C0C0C0"
			fontSize	12
			fontStyle	"bold"
			fontName	"Dialog"
			model	"corners"
			anchor	"ne"
		]
		gid	0
	]
	node
	[
		id	72
		label	"BRDG1
I:1781085"
		graphics
		[
			x	11261.38671875
			y	-3495.156005859375
			w	20.0
			h	20.0
			type	"rectangle3d"
			fill	"#FCFCFC"
			outline	"#000000"
		]
		LabelGraphics
		[
			text	"BRDG1
I:1781085"
			fontSize	12
			fontName	"Dialog"
			anchor	"c"
		]
		LabelGraphics
		[
			text	"0.00"
			fill	"#C0C0C0"
			fontSize	12
			fontStyle	"bold"
			fontName	"Dialog"
			model	"corners"
			anchor	"ne"
		]
		gid	0
	]
	node
	[
		id	73
		label	"C10ORF129
I:1784933"
		graphics
		[
			x	11537.38671875
			y	-2756.156005859375
			w	20.0
			h	20.0
			type	"rectangle3d"
			fill	"#FCFCFC"
			outline	"#000000"
		]
		LabelGraphics
		[
			text	"C10ORF129
I:1784933"
			fontSize	12
			fontName	"Dialog"
			anchor	"c"
		]
		LabelGraphics
		[
			text	"0.00"
			fill	"#C0C0C0"
			fontSize	12
			fontStyle	"bold"
			fontName	"Dialog"
			model	"corners"
			anchor	"ne"
		]
		gid	0
	]
	node
	[
		id	74
		label	"C10ORF28
I:2158594"
		graphics
		[
			x	11438.38671875
			y	-3040.156005859375
			w	20.07815933227539
			h	20.07815933227539
			type	"rectangle3d"
			fill	"#FCFCFC"
			outline	"#000000"
		]
		LabelGraphics
		[
			text	"C10ORF28
I:2158594"
			fontSize	12
			fontName	"Dialog"
			anchor	"c"
		]
		LabelGraphics
		[
			text	"0.00"
			fill	"#C0C0C0"
			fontSize	12
			fontStyle	"bold"
			fontName	"Dialog"
			model	"corners"
			anchor	"ne"
		]
		gid	0
	]
	node
	[
		id	75
		label	"C10ORF54
I:2205963"
		graphics
		[
			x	11725.38671875
			y	-3704.156005859375
			w	20.129297256469727
			h	20.129297256469727
			type	"rectangle3d"
			fill	"#FCFCFC"
			outline	"#000000"
		]
		LabelGraphics
		[
			text	"C10ORF54
I:2205963"
			fontSize	12
			fontName	"Dialog"
			anchor	"c"
		]
		LabelGraphics
		[
			text	"0.00"
			fill	"#C0C0C0"
			fontSize	12
			fontStyle	"bold"
			fontName	"Dialog"
			model	"corners"
			anchor	"ne"
		]
		gid	0
	]
	node
	[
		id	76
		label	"C11ORF59
I:1815878"
		graphics
		[
			x	11215.38671875
			y	-2782.156005859375
			w	20.0
			h	20.0
			type	"rectangle3d"
			fill	"#FCFCFC"
			outline	"#000000"
		]
		LabelGraphics
		[
			text	"C11ORF59
I:1815878"
			fontSize	12
			fontName	"Dialog"
			anchor	"c"
		]
		LabelGraphics
		[
			text	"0.00"
			fill	"#C0C0C0"
			fontSize	12
			fontStyle	"bold"
			fontName	"Dialog"
			model	"corners"
			anchor	"ne"
		]
		gid	0
	]
	node
	[
		id	77
		label	"C12ORF60
I:2234710"
		graphics
		[
			x	10195.38671875
			y	-2287.15625
			w	20.00873374938965
			h	20.00873374938965
			type	"rectangle3d"
			fill	"#FCFCFC"
			outline	"#000000"
		]
		LabelGraphics
		[
			text	"C12ORF60
I:2234710"
			fontSize	12
			fontName	"Dialog"
			anchor	"c"
		]
		LabelGraphics
		[
			text	"0.00"
			fill	"#C0C0C0"
			fontSize	12
			fontStyle	"bold"
			fontName	"Dialog"
			model	"corners"
			anchor	"ne"
		]
		gid	0
	]
	node
	[
		id	78
		label	"C14ORF100
I:1700276"
		graphics
		[
			x	12023.38671875
			y	-3342.156005859375
			w	20.060829162597656
			h	20.060829162597656
			type	"rectangle3d"
			fill	"#FCFCFC"
			outline	"#000000"
		]
		LabelGraphics
		[
			text	"C14ORF100
I:1700276"
			fontSize	12
			fontName	"Dialog"
			anchor	"c"
		]
		LabelGraphics
		[
			text	"0.00"
			fill	"#C0C0C0"
			fontSize	12
			fontStyle	"bold"
			fontName	"Dialog"
			model	"corners"
			anchor	"ne"
		]
		gid	0
	]
	node
	[
		id	79
		label	"C14ORF156
I:1661945"
		graphics
		[
			x	10241.38671875
			y	-3131.156005859375
			w	20.0
			h	20.0
			type	"rectangle3d"
			fill	"#FCFCFC"
			outline	"#000000"
		]
		LabelGraphics
		[
			text	"C14ORF156
I:1661945"
			fontSize	12
			fontName	"Dialog"
			anchor	"c"
		]
		LabelGraphics
		[
			text	"0.00"
			fill	"#C0C0C0"
			fontSize	12
			fontStyle	"bold"
			fontName	"Dialog"
			model	"corners"
			anchor	"ne"
		]
		gid	0
	]
	node
	[
		id	80
		label	"C14ORF179
I:1756877"
		graphics
		[
			x	10897.38671875
			y	-4503.15625
			w	20.0
			h	20.0
			type	"rectangle3d"
			fill	"#FCFCFC"
			outline	"#000000"
		]
		LabelGraphics
		[
			text	"C14ORF179
I:1756877"
			fontSize	12
			fontName	"Dialog"
			anchor	"c"
		]
		LabelGraphics
		[
			text	"0.00"
			fill	"#C0C0C0"
			fontSize	12
			fontStyle	"bold"
			fontName	"Dialog"
			model	"corners"
			anchor	"ne"
		]
		gid	0
	]
	node
	[
		id	81
		label	"C15ORF20
I:1737699"
		graphics
		[
			x	11393.38671875
			y	-5067.15625
			w	20.0174560546875
			h	20.0174560546875
			type	"rectangle3d"
			fill	"#FCFCFC"
			outline	"#000000"
		]
		LabelGraphics
		[
			text	"C15ORF20
I:1737699"
			fontSize	12
			fontName	"Dialog"
			anchor	"c"
		]
		LabelGraphics
		[
			text	"0.00"
			fill	"#C0C0C0"
			fontSize	12
			fontStyle	"bold"
			fontName	"Dialog"
			model	"corners"
			anchor	"ne"
		]
		gid	0
	]
	node
	[
		id	82
		label	"C16ORF54
I:1681032"
		graphics
		[
			x	9917.38671875
			y	-3256.156005859375
			w	20.0
			h	20.0
			type	"rectangle3d"
			fill	"#FCFCFC"
			outline	"#000000"
		]
		LabelGraphics
		[
			text	"C16ORF54
I:1681032"
			fontSize	12
			fontName	"Dialog"
			anchor	"c"
		]
		LabelGraphics
		[
			text	"0.00"
			fill	"#C0C0C0"
			fontSize	12
			fontStyle	"bold"
			fontName	"Dialog"
			model	"corners"
			anchor	"ne"
		]
		gid	0
	]
	node
	[
		id	83
		label	"C16ORF57
I:1765880"
		graphics
		[
			x	10160.38671875
			y	-3101.156005859375
			w	20.373916625976562
			h	20.373916625976562
			type	"rectangle3d"
			fill	"#FCFCFC"
			outline	"#000000"
		]
		LabelGraphics
		[
			text	"C16ORF57
I:1765880"
			fontSize	12
			fontName	"Dialog"
			anchor	"c"
		]
		LabelGraphics
		[
			text	"0.00"
			fill	"#C0C0C0"
			fontSize	12
			fontStyle	"bold"
			fontName	"Dialog"
			model	"corners"
			anchor	"ne"
		]
		gid	0
	]
	node
	[
		id	84
		label	"C17ORF49
I:1763688"
		graphics
		[
			x	10601.38671875
			y	-3602.156005859375
			w	20.0
			h	20.0
			type	"rectangle3d"
			fill	"#FCFCFC"
			outline	"#000000"
		]
		LabelGraphics
		[
			text	"C17ORF49
I:1763688"
			fontSize	12
			fontName	"Dialog"
			anchor	"c"
		]
		LabelGraphics
		[
			text	"0.00"
			fill	"#C0C0C0"
			fontSize	12
			fontStyle	"bold"
			fontName	"Dialog"
			model	"corners"
			anchor	"ne"
		]
		gid	0
	]
	node
	[
		id	85
		label	"C18ORF21
I:1805998"
		graphics
		[
			x	10383.38671875
			y	-1789.15625
			w	20.0
			h	20.0
			type	"rectangle3d"
			fill	"#FCFCFC"
			outline	"#000000"
		]
		LabelGraphics
		[
			text	"C18ORF21
I:1805998"
			fontSize	12
			fontName	"Dialog"
			anchor	"c"
		]
		LabelGraphics
		[
			text	"0.00"
			fill	"#C0C0C0"
			fontSize	12
			fontStyle	"bold"
			fontName	"Dialog"
			model	"corners"
			anchor	"ne"
		]
		gid	0
	]
	node
	[
		id	86
		label	"C18ORF37
I:1730294"
		graphics
		[
			x	11018.38671875
			y	-3513.156005859375
			w	20.0
			h	20.0
			type	"rectangle3d"
			fill	"#FCFCFC"
			outline	"#000000"
		]
		LabelGraphics
		[
			text	"C18ORF37
I:1730294"
			fontSize	12
			fontName	"Dialog"
			anchor	"c"
		]
		LabelGraphics
		[
			text	"0.00"
			fill	"#C0C0C0"
			fontSize	12
			fontStyle	"bold"
			fontName	"Dialog"
			model	"corners"
			anchor	"ne"
		]
		gid	0
	]
	node
	[
		id	87
		label	"C18ORF45
I:1690442"
		graphics
		[
			x	12694.38671875
			y	-3446.156005859375
			w	20.214733123779297
			h	20.214733123779297
			type	"rectangle3d"
			fill	"#FCFCFC"
			outline	"#000000"
		]
		LabelGraphics
		[
			text	"C18ORF45
I:1690442"
			fontSize	12
			fontName	"Dialog"
			anchor	"c"
		]
		LabelGraphics
		[
			text	"0.00"
			fill	"#C0C0C0"
			fontSize	12
			fontStyle	"bold"
			fontName	"Dialog"
			model	"corners"
			anchor	"ne"
		]
		gid	0
	]
	node
	[
		id	88
		label	"C19ORF52
I:1726181"
		graphics
		[
			x	11051.38671875
			y	-3331.156005859375
			w	20.0
			h	20.0
			type	"rectangle3d"
			fill	"#FCFCFC"
			outline	"#000000"
		]
		LabelGraphics
		[
			text	"C19ORF52
I:1726181"
			fontSize	12
			fontName	"Dialog"
			anchor	"c"
		]
		LabelGraphics
		[
			text	"0.00"
			fill	"#C0C0C0"
			fontSize	12
			fontStyle	"bold"
			fontName	"Dialog"
			model	"corners"
			anchor	"ne"
		]
		gid	0
	]
	node
	[
		id	89
		label	"C1ORF104
I:2114185"
		graphics
		[
			x	10018.38671875
			y	-492.15625
			w	20.094989776611328
			h	20.094989776611328
			type	"rectangle3d"
			fill	"#FCFCFC"
			outline	"#000000"
		]
		LabelGraphics
		[
			text	"C1ORF104
I:2114185"
			fontSize	12
			fontName	"Dialog"
			anchor	"c"
		]
		LabelGraphics
		[
			text	"0.00"
			fill	"#C0C0C0"
			fontSize	12
			fontStyle	"bold"
			fontName	"Dialog"
			model	"corners"
			anchor	"ne"
		]
		gid	0
	]
	node
	[
		id	90
		label	"C1ORF123
I:2082130"
		graphics
		[
			x	11786.38671875
			y	-2786.156005859375
			w	20.00873374938965
			h	20.00873374938965
			type	"rectangle3d"
			fill	"#FCFCFC"
			outline	"#000000"
		]
		LabelGraphics
		[
			text	"C1ORF123
I:2082130"
			fontSize	12
			fontName	"Dialog"
			anchor	"c"
		]
		LabelGraphics
		[
			text	"0.00"
			fill	"#C0C0C0"
			fontSize	12
			fontStyle	"bold"
			fontName	"Dialog"
			model	"corners"
			anchor	"ne"
		]
		gid	0
	]
	node
	[
		id	91
		label	"C1ORF162
I:1754894"
		graphics
		[
			x	11331.38671875
			y	-2089.15625
			w	20.0
			h	20.0
			type	"rectangle3d"
			fill	"#FCFCFC"
			outline	"#000000"
		]
		LabelGraphics
		[
			text	"C1ORF162
I:1754894"
			fontSize	12
			fontName	"Dialog"
			anchor	"c"
		]
		LabelGraphics
		[
			text	"0.00"
			fill	"#C0C0C0"
			fontSize	12
			fontStyle	"bold"
			fontName	"Dialog"
			model	"corners"
			anchor	"ne"
		]
		gid	0
	]
	node
	[
		id	92
		label	"C1ORF92
I:1681923"
		graphics
		[
			x	12451.38671875
			y	-3062.156005859375
			w	20.0
			h	20.0
			type	"rectangle3d"
			fill	"#FCFCFC"
			outline	"#000000"
		]
		LabelGraphics
		[
			text	"C1ORF92
I:1681923"
			fontSize	12
			fontName	"Dialog"
			anchor	"c"
		]
		LabelGraphics
		[
			text	"0.00"
			fill	"#C0C0C0"
			fontSize	12
			fontStyle	"bold"
			fontName	"Dialog"
			model	"corners"
			anchor	"ne"
		]
		gid	0
	]
	node
	[
		id	93
		label	"C1QTNF8
I:1695740"
		graphics
		[
			x	9471.38671875
			y	-3054.156005859375
			w	20.0
			h	20.0
			type	"rectangle3d"
			fill	"#FCFCFC"
			outline	"#000000"
		]
		LabelGraphics
		[
			text	"C1QTNF8
I:1695740"
			fontSize	12
			fontName	"Dialog"
			anchor	"c"
		]
		LabelGraphics
		[
			text	"0.00"
			fill	"#C0C0C0"
			fontSize	12
			fontStyle	"bold"
			fontName	"Dialog"
			model	"corners"
			anchor	"ne"
		]
		gid	0
	]
	node
	[
		id	94
		label	"C20ORF11
I:1755909"
		graphics
		[
			x	10477.38671875
			y	-993.15625
			w	20.0
			h	20.0
			type	"rectangle3d"
			fill	"#FCFCFC"
			outline	"#000000"
		]
		LabelGraphics
		[
			text	"C20ORF11
I:1755909"
			fontSize	12
			fontName	"Dialog"
			anchor	"c"
		]
		LabelGraphics
		[
			text	"0.00"
			fill	"#C0C0C0"
			fontSize	12
			fontStyle	"bold"
			fontName	"Dialog"
			model	"corners"
			anchor	"ne"
		]
		gid	0
	]
	node
	[
		id	95
		label	"C21ORF122
I:1749424"
		graphics
		[
			x	9748.38671875
			y	-1992.15625
			w	20.0
			h	20.0
			type	"rectangle3d"
			fill	"#FCFCFC"
			outline	"#000000"
		]
		LabelGraphics
		[
			text	"C21ORF122
I:1749424"
			fontSize	12
			fontName	"Dialog"
			anchor	"c"
		]
		LabelGraphics
		[
			text	"0.00"
			fill	"#C0C0C0"
			fontSize	12
			fontStyle	"bold"
			fontName	"Dialog"
			model	"corners"
			anchor	"ne"
		]
		gid	0
	]
	node
	[
		id	96
		label	"C21ORF67
I:1808602"
		graphics
		[
			x	12557.38671875
			y	-2759.156005859375
			w	20.0174560546875
			h	20.0174560546875
			type	"rectangle3d"
			fill	"#FCFCFC"
			outline	"#000000"
		]
		LabelGraphics
		[
			text	"C21ORF67
I:1808602"
			fontSize	12
			fontName	"Dialog"
			anchor	"c"
		]
		LabelGraphics
		[
			text	"0.00"
			fill	"#C0C0C0"
			fontSize	12
			fontStyle	"bold"
			fontName	"Dialog"
			model	"corners"
			anchor	"ne"
		]
		gid	0
	]
	node
	[
		id	97
		label	"C2ORF48
I:1720833"
		graphics
		[
			x	10154.38671875
			y	-2196.15625
			w	20.0
			h	20.0
			type	"rectangle3d"
			fill	"#FCFCFC"
			outline	"#000000"
		]
		LabelGraphics
		[
			text	"C2ORF48
I:1720833"
			fontSize	12
			fontName	"Dialog"
			anchor	"c"
		]
		LabelGraphics
		[
			text	"0.00"
			fill	"#C0C0C0"
			fontSize	12
			fontStyle	"bold"
			fontName	"Dialog"
			model	"corners"
			anchor	"ne"
		]
		gid	0
	]
	node
	[
		id	98
		label	"C5ORF22
I:1796595"
		graphics
		[
			x	10964.38671875
			y	-2302.15625
			w	20.0
			h	20.0
			type	"rectangle3d"
			fill	"#FCFCFC"
			outline	"#000000"
		]
		LabelGraphics
		[
			text	"C5ORF22
I:1796595"
			fontSize	12
			fontName	"Dialog"
			anchor	"c"
		]
		LabelGraphics
		[
			text	"0.00"
			fill	"#C0C0C0"
			fontSize	12
			fontStyle	"bold"
			fontName	"Dialog"
			model	"corners"
			anchor	"ne"
		]
		gid	0
	]
	node
	[
		id	99
		label	"C5ORF3
I:1675701"
		graphics
		[
			x	10157.38671875
			y	-1419.15625
			w	20.06072235107422
			h	20.06072235107422
			type	"rectangle3d"
			fill	"#FCFCFC"
			outline	"#000000"
		]
		LabelGraphics
		[
			text	"C5ORF3
I:1675701"
			fontSize	12
			fontName	"Dialog"
			anchor	"c"
		]
		LabelGraphics
		[
			text	"0.00"
			fill	"#C0C0C0"
			fontSize	12
			fontStyle	"bold"
			fontName	"Dialog"
			model	"corners"
			anchor	"ne"
		]
		gid	0
	]
	node
	[
		id	100
		label	"C6ORF35
I:1730629"
		graphics
		[
			x	11369.38671875
			y	-2353.15625
			w	20.0174560546875
			h	20.0174560546875
			type	"rectangle3d"
			fill	"#FCFCFC"
			outline	"#000000"
		]
		LabelGraphics
		[
			text	"C6ORF35
I:1730629"
			fontSize	12
			fontName	"Dialog"
			anchor	"c"
		]
		LabelGraphics
		[
			text	"0.00"
			fill	"#C0C0C0"
			fontSize	12
			fontStyle	"bold"
			fontName	"Dialog"
			model	"corners"
			anchor	"ne"
		]
		gid	0
	]
	node
	[
		id	101
		label	"C6ORF66
I:1659524"
		graphics
		[
			x	12443.38671875
			y	-2470.15625
			w	20.0
			h	20.0
			type	"rectangle3d"
			fill	"#FCFCFC"
			outline	"#000000"
		]
		LabelGraphics
		[
			text	"C6ORF66
I:1659524"
			fontSize	12
			fontName	"Dialog"
			anchor	"c"
		]
		LabelGraphics
		[
			text	"0.00"
			fill	"#C0C0C0"
			fontSize	12
			fontStyle	"bold"
			fontName	"Dialog"
			model	"corners"
			anchor	"ne"
		]
		gid	0
	]
	node
	[
		id	102
		label	"C7ORF28B
I:1663493"
		graphics
		[
			x	9824.38671875
			y	-417.15625
			w	20.06072235107422
			h	20.06072235107422
			type	"rectangle3d"
			fill	"#FCFCFC"
			outline	"#000000"
		]
		LabelGraphics
		[
			text	"C7ORF28B
I:1663493"
			fontSize	12
			fontName	"Dialog"
			anchor	"c"
		]
		LabelGraphics
		[
			text	"0.00"
			fill	"#C0C0C0"
			fontSize	12
			fontStyle	"bold"
			fontName	"Dialog"
			model	"corners"
			anchor	"ne"
		]
		gid	0
	]
	node
	[
		id	103
		label	"C7ORF44
I:2081335"
		graphics
		[
			x	12483.38671875
			y	-965.15625
			w	20.0
			h	20.0
			type	"rectangle3d"
			fill	"#FCFCFC"
			outline	"#000000"
		]
		LabelGraphics
		[
			text	"C7ORF44
I:2081335"
			fontSize	12
			fontName	"Dialog"
			anchor	"c"
		]
		LabelGraphics
		[
			text	"0.00"
			fill	"#C0C0C0"
			fontSize	12
			fontStyle	"bold"
			fontName	"Dialog"
			model	"corners"
			anchor	"ne"
		]
		gid	0
	]
	node
	[
		id	104
		label	"C8ORF13
I:1687213"
		graphics
		[
			x	10800.38671875
			y	-1645.15625
			w	20.034873962402344
			h	20.034873962402344
			type	"rectangle3d"
			fill	"#FCFCFC"
			outline	"#000000"
		]
		LabelGraphics
		[
			text	"C8ORF13
I:1687213"
			fontSize	12
			fontName	"Dialog"
			anchor	"c"
		]
		LabelGraphics
		[
			text	"0.00"
			fill	"#C0C0C0"
			fontSize	12
			fontStyle	"bold"
			fontName	"Dialog"
			model	"corners"
			anchor	"ne"
		]
		gid	0
	]
	node
	[
		id	105
		label	"C8ORF37
I:1676797"
		graphics
		[
			x	9628.38671875
			y	-2334.15625
			w	20.0
			h	20.0
			type	"rectangle3d"
			fill	"#FCFCFC"
			outline	"#000000"
		]
		LabelGraphics
		[
			text	"C8ORF37
I:1676797"
			fontSize	12
			fontName	"Dialog"
			anchor	"c"
		]
		LabelGraphics
		[
			text	"0.00"
			fill	"#C0C0C0"
			fontSize	12
			fontStyle	"bold"
			fontName	"Dialog"
			model	"corners"
			anchor	"ne"
		]
		gid	0
	]
	node
	[
		id	106
		label	"C8ORF38
I:1727618"
		graphics
		[
			x	10883.38671875
			y	-2293.15625
			w	20.18761444091797
			h	20.18761444091797
			type	"rectangle3d"
			fill	"#FCFCFC"
			outline	"#000000"
		]
		LabelGraphics
		[
			text	"C8ORF38
I:1727618"
			fontSize	12
			fontName	"Dialog"
			anchor	"c"
		]
		LabelGraphics
		[
			text	"0.00"
			fill	"#C0C0C0"
			fontSize	12
			fontStyle	"bold"
			fontName	"Dialog"
			model	"corners"
			anchor	"ne"
		]
		gid	0
	]
	node
	[
		id	107
		label	"C8ORF46
I:1657149"
		graphics
		[
			x	10454.38671875
			y	-4813.15625
			w	20.03486442565918
			h	20.03486442565918
			type	"rectangle3d"
			fill	"#FCFCFC"
			outline	"#000000"
		]
		LabelGraphics
		[
			text	"C8ORF46
I:1657149"
			fontSize	12
			fontName	"Dialog"
			anchor	"c"
		]
		LabelGraphics
		[
			text	"0.00"
			fill	"#C0C0C0"
			fontSize	12
			fontStyle	"bold"
			fontName	"Dialog"
			model	"corners"
			anchor	"ne"
		]
		gid	0
	]
	node
	[
		id	108
		label	"C9ORF144
I:1770303"
		graphics
		[
			x	10074.38671875
			y	-1510.15625
			w	20.00873374938965
			h	20.00873374938965
			type	"rectangle3d"
			fill	"#FCFCFC"
			outline	"#000000"
		]
		LabelGraphics
		[
			text	"C9ORF144
I:1770303"
			fontSize	12
			fontName	"Dialog"
			anchor	"c"
		]
		LabelGraphics
		[
			text	"0.00"
			fill	"#C0C0C0"
			fontSize	12
			fontStyle	"bold"
			fontName	"Dialog"
			model	"corners"
			anchor	"ne"
		]
		gid	0
	]
	node
	[
		id	109
		label	"C9ORF164
I:1733221"
		graphics
		[
			x	12003.38671875
			y	-2812.156005859375
			w	20.20501136779785
			h	20.20501136779785
			type	"rectangle3d"
			fill	"#FCFCFC"
			outline	"#000000"
		]
		LabelGraphics
		[
			text	"C9ORF164
I:1733221"
			fontSize	12
			fontName	"Dialog"
			anchor	"c"
		]
		LabelGraphics
		[
			text	"0.00"
			fill	"#C0C0C0"
			fontSize	12
			fontStyle	"bold"
			fontName	"Dialog"
			model	"corners"
			anchor	"ne"
		]
		gid	0
	]
	node
	[
		id	110
		label	"C9ORF32
I:1776598"
		graphics
		[
			x	11659.38671875
			y	-3336.156005859375
			w	20.052223205566406
			h	20.052223205566406
			type	"rectangle3d"
			fill	"#FCFCFC"
			outline	"#000000"
		]
		LabelGraphics
		[
			text	"C9ORF32
I:1776598"
			fontSize	12
			fontName	"Dialog"
			anchor	"c"
		]
		LabelGraphics
		[
			text	"0.00"
			fill	"#C0C0C0"
			fontSize	12
			fontStyle	"bold"
			fontName	"Dialog"
			model	"corners"
			anchor	"ne"
		]
		gid	0
	]
	node
	[
		id	111
		label	"C9ORF80
I:2079098"
		graphics
		[
			x	9992.38671875
			y	-2287.15625
			w	20.285959243774414
			h	20.285959243774414
			type	"rectangle3d"
			fill	"#FCFCFC"
			outline	"#000000"
		]
		LabelGraphics
		[
			text	"C9ORF80
I:2079098"
			fontSize	12
			fontName	"Dialog"
			anchor	"c"
		]
		LabelGraphics
		[
			text	"0.00"
			fill	"#C0C0C0"
			fontSize	12
			fontStyle	"bold"
			fontName	"Dialog"
			model	"corners"
			anchor	"ne"
		]
		gid	0
	]
	node
	[
		id	112
		label	"C9ORF86
I:1760628"
		graphics
		[
			x	9887.38671875
			y	-1892.15625
			w	20.0
			h	20.0
			type	"rectangle3d"
			fill	"#FCFCFC"
			outline	"#000000"
		]
		LabelGraphics
		[
			text	"C9ORF86
I:1760628"
			fontSize	12
			fontName	"Dialog"
			anchor	"c"
		]
		LabelGraphics
		[
			text	"0.00"
			fill	"#C0C0C0"
			fontSize	12
			fontStyle	"bold"
			fontName	"Dialog"
			model	"corners"
			anchor	"ne"
		]
		gid	0
	]
	node
	[
		id	113
		label	"CABLES1
I:1653001"
		graphics
		[
			x	11051.38671875
			y	-5027.15625
			w	20.026140213012695
			h	20.026140213012695
			type	"rectangle3d"
			fill	"#FCFCFC"
			outline	"#000000"
		]
		LabelGraphics
		[
			text	"CABLES1
I:1653001"
			fontSize	12
			fontName	"Dialog"
			anchor	"c"
		]
		LabelGraphics
		[
			text	"0.00"
			fill	"#C0C0C0"
			fontSize	12
			fontStyle	"bold"
			fontName	"Dialog"
			model	"corners"
			anchor	"ne"
		]
		gid	0
	]
	node
	[
		id	114
		label	"CACNA2D2
I:1711049"
		graphics
		[
			x	10932.38671875
			y	-2712.156005859375
			w	20.0
			h	20.0
			type	"rectangle3d"
			fill	"#FCFCFC"
			outline	"#000000"
		]
		LabelGraphics
		[
			text	"CACNA2D2
I:1711049"
			fontSize	12
			fontName	"Dialog"
			anchor	"c"
		]
		LabelGraphics
		[
			text	"0.00"
			fill	"#C0C0C0"
			fontSize	12
			fontStyle	"bold"
			fontName	"Dialog"
			model	"corners"
			anchor	"ne"
		]
		gid	0
	]
	node
	[
		id	115
		label	"CALD1
I:2324002"
		graphics
		[
			x	9993.38671875
			y	15.84375
			w	20.017446517944336
			h	20.017446517944336
			type	"rectangle3d"
			fill	"#FCFCFC"
			outline	"#000000"
		]
		LabelGraphics
		[
			text	"CALD1
I:2324002"
			fontSize	12
			fontName	"Dialog"
			anchor	"c"
		]
		LabelGraphics
		[
			text	"0.00"
			fill	"#C0C0C0"
			fontSize	12
			fontStyle	"bold"
			fontName	"Dialog"
			model	"corners"
			anchor	"ne"
		]
		gid	0
	]
	node
	[
		id	116
		label	"CAMK1
I:2140990"
		graphics
		[
			x	11452.38671875
			y	-2414.15625
			w	20.0
			h	20.0
			type	"rectangle3d"
			fill	"#FCFCFC"
			outline	"#000000"
		]
		LabelGraphics
		[
			text	"CAMK1
I:2140990"
			fontSize	12
			fontName	"Dialog"
			anchor	"c"
		]
		LabelGraphics
		[
			text	"0.00"
			fill	"#C0C0C0"
			fontSize	12
			fontStyle	"bold"
			fontName	"Dialog"
			model	"corners"
			anchor	"ne"
		]
		gid	0
	]
	node
	[
		id	117
		label	"CAP1
I:1797604"
		graphics
		[
			x	11962.38671875
			y	-2924.156005859375
			w	20.03484535217285
			h	20.03484535217285
			type	"rectangle3d"
			fill	"#FCFCFC"
			outline	"#000000"
		]
		LabelGraphics
		[
			text	"CAP1
I:1797604"
			fontSize	12
			fontName	"Dialog"
			anchor	"c"
		]
		LabelGraphics
		[
			text	"0.00"
			fill	"#C0C0C0"
			fontSize	12
			fontStyle	"bold"
			fontName	"Dialog"
			model	"corners"
			anchor	"ne"
		]
		gid	0
	]
	node
	[
		id	118
		label	"CAPZA1
I:1680722"
		graphics
		[
			x	11049.38671875
			y	-4008.15625
			w	20.0
			h	20.0
			type	"rectangle3d"
			fill	"#FCFCFC"
			outline	"#000000"
		]
		LabelGraphics
		[
			text	"CAPZA1
I:1680722"
			fontSize	12
			fontName	"Dialog"
			anchor	"c"
		]
		LabelGraphics
		[
			text	"0.00"
			fill	"#C0C0C0"
			fontSize	12
			fontStyle	"bold"
			fontName	"Dialog"
			model	"corners"
			anchor	"ne"
		]
		gid	0
	]
	node
	[
		id	119
		label	"CASP5
I:1722158"
		graphics
		[
			x	9584.38671875
			y	-3290.156005859375
			w	20.0
			h	20.0
			type	"rectangle3d"
			fill	"#FCFCFC"
			outline	"#000000"
		]
		LabelGraphics
		[
			text	"CASP5
I:1722158"
			fontSize	12
			fontName	"Dialog"
			anchor	"c"
		]
		LabelGraphics
		[
			text	"0.00"
			fill	"#C0C0C0"
			fontSize	12
			fontStyle	"bold"
			fontName	"Dialog"
			model	"corners"
			anchor	"ne"
		]
		gid	0
	]
	node
	[
		id	120
		label	"CAV2
I:1735220"
		graphics
		[
			x	11668.38671875
			y	-2863.156005859375
			w	20.0
			h	20.0
			type	"rectangle3d"
			fill	"#FCFCFC"
			outline	"#000000"
		]
		LabelGraphics
		[
			text	"CAV2
I:1735220"
			fontSize	12
			fontName	"Dialog"
			anchor	"c"
		]
		LabelGraphics
		[
			text	"0.00"
			fill	"#C0C0C0"
			fontSize	12
			fontStyle	"bold"
			fontName	"Dialog"
			model	"corners"
			anchor	"ne"
		]
		gid	0
	]
	node
	[
		id	121
		label	"CCBL1
I:1764096"
		graphics
		[
			x	10459.38671875
			y	-1262.15625
			w	20.0
			h	20.0
			type	"rectangle3d"
			fill	"#FCFCFC"
			outline	"#000000"
		]
		LabelGraphics
		[
			text	"CCBL1
I:1764096"
			fontSize	12
			fontName	"Dialog"
			anchor	"c"
		]
		LabelGraphics
		[
			text	"0.00"
			fill	"#C0C0C0"
			fontSize	12
			fontStyle	"bold"
			fontName	"Dialog"
			model	"corners"
			anchor	"ne"
		]
		gid	0
	]
	node
	[
		id	122
		label	"CCDC112
I:1761101"
		graphics
		[
			x	12124.38671875
			y	-2841.156005859375
			w	20.04353904724121
			h	20.04353904724121
			type	"rectangle3d"
			fill	"#FCFCFC"
			outline	"#000000"
		]
		LabelGraphics
		[
			text	"CCDC112
I:1761101"
			fontSize	12
			fontName	"Dialog"
			anchor	"c"
		]
		LabelGraphics
		[
			text	"0.00"
			fill	"#C0C0C0"
			fontSize	12
			fontStyle	"bold"
			fontName	"Dialog"
			model	"corners"
			anchor	"ne"
		]
		gid	0
	]
	node
	[
		id	123
		label	"CCDC117
I:2059606"
		graphics
		[
			x	12358.38671875
			y	-1088.15625
			w	20.034814834594727
			h	20.034814834594727
			type	"rectangle3d"
			fill	"#FCFCFC"
			outline	"#000000"
		]
		LabelGraphics
		[
			text	"CCDC117
I:2059606"
			fontSize	12
			fontName	"Dialog"
			anchor	"c"
		]
		LabelGraphics
		[
			text	"0.00"
			fill	"#C0C0C0"
			fontSize	12
			fontStyle	"bold"
			fontName	"Dialog"
			model	"corners"
			anchor	"ne"
		]
		gid	0
	]
	node
	[
		id	124
		label	"CCDC33
I:1681136"
		graphics
		[
			x	11780.38671875
			y	-3480.156005859375
			w	20.00873374938965
			h	20.00873374938965
			type	"rectangle3d"
			fill	"#FCFCFC"
			outline	"#000000"
		]
		LabelGraphics
		[
			text	"CCDC33
I:1681136"
			fontSize	12
			fontName	"Dialog"
			anchor	"c"
		]
		LabelGraphics
		[
			text	"0.00"
			fill	"#C0C0C0"
			fontSize	12
			fontStyle	"bold"
			fontName	"Dialog"
			model	"corners"
			anchor	"ne"
		]
		gid	0
	]
	node
	[
		id	125
		label	"CCNB2
I:1801939"
		graphics
		[
			x	10051.38671875
			y	-1866.15625
			w	20.00873374938965
			h	20.00873374938965
			type	"rectangle3d"
			fill	"#FCFCFC"
			outline	"#000000"
		]
		LabelGraphics
		[
			text	"CCNB2
I:1801939"
			fontSize	12
			fontName	"Dialog"
			anchor	"c"
		]
		LabelGraphics
		[
			text	"0.00"
			fill	"#C0C0C0"
			fontSize	12
			fontStyle	"bold"
			fontName	"Dialog"
			model	"corners"
			anchor	"ne"
		]
		gid	0
	]
	node
	[
		id	126
		label	"CD160
I:1742001"
		graphics
		[
			x	10446.38671875
			y	-2870.156005859375
			w	20.112319946289062
			h	20.112319946289062
			type	"rectangle3d"
			fill	"#FCFCFC"
			outline	"#000000"
		]
		LabelGraphics
		[
			text	"CD160
I:1742001"
			fontSize	12
			fontName	"Dialog"
			anchor	"c"
		]
		LabelGraphics
		[
			text	"0.00"
			fill	"#C0C0C0"
			fontSize	12
			fontStyle	"bold"
			fontName	"Dialog"
			model	"corners"
			anchor	"ne"
		]
		gid	0
	]
	node
	[
		id	127
		label	"CD24
I:1805519"
		graphics
		[
			x	9889.38671875
			y	-4536.15625
			w	20.0609073638916
			h	20.0609073638916
			type	"rectangle3d"
			fill	"#FCFCFC"
			outline	"#000000"
		]
		LabelGraphics
		[
			text	"CD24
I:1805519"
			fontSize	12
			fontName	"Dialog"
			anchor	"c"
		]
		LabelGraphics
		[
			text	"0.00"
			fill	"#C0C0C0"
			fontSize	12
			fontStyle	"bold"
			fontName	"Dialog"
			model	"corners"
			anchor	"ne"
		]
		gid	0
	]
	node
	[
		id	128
		label	"CD300A
I:1693552"
		graphics
		[
			x	11861.38671875
			y	-3492.156005859375
			w	20.00873374938965
			h	20.00873374938965
			type	"rectangle3d"
			fill	"#FCFCFC"
			outline	"#000000"
		]
		LabelGraphics
		[
			text	"CD300A
I:1693552"
			fontSize	12
			fontName	"Dialog"
			anchor	"c"
		]
		LabelGraphics
		[
			text	"0.00"
			fill	"#C0C0C0"
			fontSize	12
			fontStyle	"bold"
			fontName	"Dialog"
			model	"corners"
			anchor	"ne"
		]
		gid	0
	]
	node
	[
		id	129
		label	"CD300C
I:1701906"
		graphics
		[
			x	11250.38671875
			y	-2156.15625
			w	20.800683975219727
			h	20.800683975219727
			type	"rectangle3d"
			fill	"#FCFCFC"
			outline	"#000000"
		]
		LabelGraphics
		[
			text	"CD300C
I:1701906"
			fontSize	12
			fontName	"Dialog"
			anchor	"c"
		]
		LabelGraphics
		[
			text	"0.01"
			fill	"#C0C0C0"
			fontSize	12
			fontStyle	"bold"
			fontName	"Dialog"
			model	"corners"
			anchor	"ne"
		]
		gid	0
	]
	node
	[
		id	130
		label	"CD300LB
I:1782741"
		graphics
		[
			x	12294.38671875
			y	-2659.156005859375
			w	20.0
			h	20.0
			type	"rectangle3d"
			fill	"#FCFCFC"
			outline	"#000000"
		]
		LabelGraphics
		[
			text	"CD300LB
I:1782741"
			fontSize	12
			fontName	"Dialog"
			anchor	"c"
		]
		LabelGraphics
		[
			text	"0.00"
			fill	"#C0C0C0"
			fontSize	12
			fontStyle	"bold"
			fontName	"Dialog"
			model	"corners"
			anchor	"ne"
		]
		gid	0
	]
	node
	[
		id	131
		label	"CD300LG
I:2174804"
		graphics
		[
			x	11342.38671875
			y	-2584.15625
			w	20.0
			h	20.0
			type	"rectangle3d"
			fill	"#FCFCFC"
			outline	"#000000"
		]
		LabelGraphics
		[
			text	"CD300LG
I:2174804"
			fontSize	12
			fontName	"Dialog"
			anchor	"c"
		]
		LabelGraphics
		[
			text	"0.00"
			fill	"#C0C0C0"
			fontSize	12
			fontStyle	"bold"
			fontName	"Dialog"
			model	"corners"
			anchor	"ne"
		]
		gid	0
	]
	node
	[
		id	132
		label	"CD40
I:1779257"
		graphics
		[
			x	10493.38671875
			y	-4060.15625
			w	20.017446517944336
			h	20.017446517944336
			type	"rectangle3d"
			fill	"#FCFCFC"
			outline	"#000000"
		]
		LabelGraphics
		[
			text	"CD40
I:1779257"
			fontSize	12
			fontName	"Dialog"
			anchor	"c"
		]
		LabelGraphics
		[
			text	"0.00"
			fill	"#C0C0C0"
			fontSize	12
			fontStyle	"bold"
			fontName	"Dialog"
			model	"corners"
			anchor	"ne"
		]
		gid	0
	]
	node
	[
		id	133
		label	"CD44
I:1803429"
		graphics
		[
			x	12297.38671875
			y	-1188.15625
			w	20.060829162597656
			h	20.060829162597656
			type	"rectangle3d"
			fill	"#FCFCFC"
			outline	"#000000"
		]
		LabelGraphics
		[
			text	"CD44
I:1803429"
			fontSize	12
			fontName	"Dialog"
			anchor	"c"
		]
		LabelGraphics
		[
			text	"0.00"
			fill	"#C0C0C0"
			fontSize	12
			fontStyle	"bold"
			fontName	"Dialog"
			model	"corners"
			anchor	"ne"
		]
		gid	0
	]
	node
	[
		id	134
		label	"CD55
I:1800540"
		graphics
		[
			x	10899.38671875
			y	-4818.15625
			w	20.0
			h	20.0
			type	"rectangle3d"
			fill	"#FCFCFC"
			outline	"#000000"
		]
		LabelGraphics
		[
			text	"CD55
I:1800540"
			fontSize	12
			fontName	"Dialog"
			anchor	"c"
		]
		LabelGraphics
		[
			text	"0.00"
			fill	"#C0C0C0"
			fontSize	12
			fontStyle	"bold"
			fontName	"Dialog"
			model	"corners"
			anchor	"ne"
		]
		gid	0
	]
	node
	[
		id	135
		label	"CD9
I:1695423"
		graphics
		[
			x	9653.38671875
			y	-327.15625
			w	20.04347038269043
			h	20.04347038269043
			type	"rectangle3d"
			fill	"#FCFCFC"
			outline	"#000000"
		]
		LabelGraphics
		[
			text	"CD9
I:1695423"
			fontSize	12
			fontName	"Dialog"
			anchor	"c"
		]
		LabelGraphics
		[
			text	"0.00"
			fill	"#C0C0C0"
			fontSize	12
			fontStyle	"bold"
			fontName	"Dialog"
			model	"corners"
			anchor	"ne"
		]
		gid	0
	]
	node
	[
		id	136
		label	"CDC14C
I:1751463"
		graphics
		[
			x	12348.38671875
			y	-2564.15625
			w	20.0
			h	20.0
			type	"rectangle3d"
			fill	"#FCFCFC"
			outline	"#000000"
		]
		LabelGraphics
		[
			text	"CDC14C
I:1751463"
			fontSize	12
			fontName	"Dialog"
			anchor	"c"
		]
		LabelGraphics
		[
			text	"0.00"
			fill	"#C0C0C0"
			fontSize	12
			fontStyle	"bold"
			fontName	"Dialog"
			model	"corners"
			anchor	"ne"
		]
		gid	0
	]
	node
	[
		id	137
		label	"CDC2
I:1747911"
		graphics
		[
			x	10608.38671875
			y	-2770.156005859375
			w	20.0
			h	20.0
			type	"rectangle3d"
			fill	"#FCFCFC"
			outline	"#000000"
		]
		LabelGraphics
		[
			text	"CDC2
I:1747911"
			fontSize	12
			fontName	"Dialog"
			anchor	"c"
		]
		LabelGraphics
		[
			text	"0.00"
			fill	"#C0C0C0"
			fontSize	12
			fontStyle	"bold"
			fontName	"Dialog"
			model	"corners"
			anchor	"ne"
		]
		gid	0
	]
	node
	[
		id	138
		label	"CENTA2
I:1763000"
		graphics
		[
			x	10400.38671875
			y	-2062.15625
			w	20.00873374938965
			h	20.00873374938965
			type	"rectangle3d"
			fill	"#FCFCFC"
			outline	"#000000"
		]
		LabelGraphics
		[
			text	"CENTA2
I:1763000"
			fontSize	12
			fontName	"Dialog"
			anchor	"c"
		]
		LabelGraphics
		[
			text	"0.00"
			fill	"#C0C0C0"
			fontSize	12
			fontStyle	"bold"
			fontName	"Dialog"
			model	"corners"
			anchor	"ne"
		]
		gid	0
	]
	node
	[
		id	139
		label	"CENTD1
I:1767541"
		graphics
		[
			x	10373.38671875
			y	-3928.15625
			w	20.052154541015625
			h	20.052154541015625
			type	"rectangle3d"
			fill	"#FCFCFC"
			outline	"#000000"
		]
		LabelGraphics
		[
			text	"CENTD1
I:1767541"
			fontSize	12
			fontName	"Dialog"
			anchor	"c"
		]
		LabelGraphics
		[
			text	"0.00"
			fill	"#C0C0C0"
			fontSize	12
			fontStyle	"bold"
			fontName	"Dialog"
			model	"corners"
			anchor	"ne"
		]
		gid	0
	]
	node
	[
		id	140
		label	"CEP110
I:1758778"
		graphics
		[
			x	10427.38671875
			y	-1509.15625
			w	20.0
			h	20.0
			type	"rectangle3d"
			fill	"#FCFCFC"
			outline	"#000000"
		]
		LabelGraphics
		[
			text	"CEP110
I:1758778"
			fontSize	12
			fontName	"Dialog"
			anchor	"c"
		]
		LabelGraphics
		[
			text	"0.00"
			fill	"#C0C0C0"
			fontSize	12
			fontStyle	"bold"
			fontName	"Dialog"
			model	"corners"
			anchor	"ne"
		]
		gid	0
	]
	node
	[
		id	141
		label	"CEP152
I:2199676"
		graphics
		[
			x	10810.38671875
			y	-2484.15625
			w	22.25684356689453
			h	22.25684356689453
			type	"rectangle3d"
			fill	"#FCFBF7"
			outline	"#000000"
		]
		LabelGraphics
		[
			text	"CEP152
I:2199676"
			fontSize	12
			fontName	"Dialog"
			anchor	"c"
		]
		LabelGraphics
		[
			text	"0.03"
			fill	"#C0C0C0"
			fontSize	12
			fontStyle	"bold"
			fontName	"Dialog"
			model	"corners"
			anchor	"ne"
		]
		gid	0
	]
	node
	[
		id	142
		label	"CETN2
I:1695645"
		graphics
		[
			x	10527.38671875
			y	-2828.156005859375
			w	20.034814834594727
			h	20.034814834594727
			type	"rectangle3d"
			fill	"#FCFCFC"
			outline	"#000000"
		]
		LabelGraphics
		[
			text	"CETN2
I:1695645"
			fontSize	12
			fontName	"Dialog"
			anchor	"c"
		]
		LabelGraphics
		[
			text	"0.00"
			fill	"#C0C0C0"
			fontSize	12
			fontStyle	"bold"
			fontName	"Dialog"
			model	"corners"
			anchor	"ne"
		]
		gid	0
	]
	node
	[
		id	143
		label	"CETP
I:1681882"
		graphics
		[
			x	10632.38671875
			y	-517.15625
			w	20.086814880371094
			h	20.086814880371094
			type	"rectangle3d"
			fill	"#FCFCFC"
			outline	"#000000"
		]
		LabelGraphics
		[
			text	"CETP
I:1681882"
			fontSize	12
			fontName	"Dialog"
			anchor	"c"
		]
		LabelGraphics
		[
			text	"0.00"
			fill	"#C0C0C0"
			fontSize	12
			fontStyle	"bold"
			fontName	"Dialog"
			model	"corners"
			anchor	"ne"
		]
		gid	0
	]
	node
	[
		id	144
		label	"CFB
I:1774287"
		graphics
		[
			x	10096.38671875
			y	-305.15625
			w	20.10382080078125
			h	20.10382080078125
			type	"rectangle3d"
			fill	"#FCFCFC"
			outline	"#000000"
		]
		LabelGraphics
		[
			text	"CFB
I:1774287"
			fontSize	12
			fontName	"Dialog"
			anchor	"c"
		]
		LabelGraphics
		[
			text	"0.00"
			fill	"#C0C0C0"
			fontSize	12
			fontStyle	"bold"
			fontName	"Dialog"
			model	"corners"
			anchor	"ne"
		]
		gid	0
	]
	node
	[
		id	145
		label	"CFDP1
I:1800837"
		graphics
		[
			x	12857.38671875
			y	-1283.15625
			w	20.0
			h	20.0
			type	"rectangle3d"
			fill	"#FCFCFC"
			outline	"#000000"
		]
		LabelGraphics
		[
			text	"CFDP1
I:1800837"
			fontSize	12
			fontName	"Dialog"
			anchor	"c"
		]
		LabelGraphics
		[
			text	"0.00"
			fill	"#C0C0C0"
			fontSize	12
			fontStyle	"bold"
			fontName	"Dialog"
			model	"corners"
			anchor	"ne"
		]
		gid	0
	]
	node
	[
		id	146
		label	"CHCHD7
I:2324375"
		graphics
		[
			x	10464.38671875
			y	-1789.15625
			w	20.78122329711914
			h	20.78122329711914
			type	"rectangle3d"
			fill	"#FCFCFC"
			outline	"#000000"
		]
		LabelGraphics
		[
			text	"CHCHD7
I:2324375"
			fontSize	12
			fontName	"Dialog"
			anchor	"c"
		]
		LabelGraphics
		[
			text	"0.01"
			fill	"#C0C0C0"
			fontSize	12
			fontStyle	"bold"
			fontName	"Dialog"
			model	"corners"
			anchor	"ne"
		]
		gid	0
	]
	node
	[
		id	147
		label	"CHN2
I:1774110"
		graphics
		[
			x	11372.38671875
			y	-1998.15625
			w	20.0
			h	20.0
			type	"rectangle3d"
			fill	"#FCFCFC"
			outline	"#000000"
		]
		LabelGraphics
		[
			text	"CHN2
I:1774110"
			fontSize	12
			fontName	"Dialog"
			anchor	"c"
		]
		LabelGraphics
		[
			text	"0.00"
			fill	"#C0C0C0"
			fontSize	12
			fontStyle	"bold"
			fontName	"Dialog"
			model	"corners"
			anchor	"ne"
		]
		gid	0
	]
	node
	[
		id	148
		label	"CHST7
I:1732831"
		graphics
		[
			x	11208.38671875
			y	-4415.15625
			w	20.017446517944336
			h	20.017446517944336
			type	"rectangle3d"
			fill	"#FCFCFC"
			outline	"#000000"
		]
		LabelGraphics
		[
			text	"CHST7
I:1732831"
			fontSize	12
			fontName	"Dialog"
			anchor	"c"
		]
		LabelGraphics
		[
			text	"0.00"
			fill	"#C0C0C0"
			fontSize	12
			fontStyle	"bold"
			fontName	"Dialog"
			model	"corners"
			anchor	"ne"
		]
		gid	0
	]
	node
	[
		id	149
		label	"CHUK
I:1677041"
		graphics
		[
			x	9982.38671875
			y	-166.15625
			w	20.0
			h	20.0
			type	"rectangle3d"
			fill	"#FCFCFC"
			outline	"#000000"
		]
		LabelGraphics
		[
			text	"CHUK
I:1677041"
			fontSize	12
			fontName	"Dialog"
			anchor	"c"
		]
		LabelGraphics
		[
			text	"0.00"
			fill	"#C0C0C0"
			fontSize	12
			fontStyle	"bold"
			fontName	"Dialog"
			model	"corners"
			anchor	"ne"
		]
		gid	0
	]
	node
	[
		id	150
		label	"CIP29
I:1680967"
		graphics
		[
			x	10079.38671875
			y	-3155.156005859375
			w	20.0
			h	20.0
			type	"rectangle3d"
			fill	"#FCFCFC"
			outline	"#000000"
		]
		LabelGraphics
		[
			text	"CIP29
I:1680967"
			fontSize	12
			fontName	"Dialog"
			anchor	"c"
		]
		LabelGraphics
		[
			text	"0.00"
			fill	"#C0C0C0"
			fontSize	12
			fontStyle	"bold"
			fontName	"Dialog"
			model	"corners"
			anchor	"ne"
		]
		gid	0
	]
	node
	[
		id	151
		label	"CLDN5
I:1728197"
		graphics
		[
			x	10750.38671875
			y	-3047.156005859375
			w	20.0
			h	20.0
			type	"rectangle3d"
			fill	"#FCFCFC"
			outline	"#000000"
		]
		LabelGraphics
		[
			text	"CLDN5
I:1728197"
			fontSize	12
			fontName	"Dialog"
			anchor	"c"
		]
		LabelGraphics
		[
			text	"0.00"
			fill	"#C0C0C0"
			fontSize	12
			fontStyle	"bold"
			fontName	"Dialog"
			model	"corners"
			anchor	"ne"
		]
		gid	0
	]
	node
	[
		id	152
		label	"CLEC1B
I:1745103"
		graphics
		[
			x	10889.38671875
			y	-3121.156005859375
			w	20.0
			h	20.0
			type	"rectangle3d"
			fill	"#FCFCFC"
			outline	"#000000"
		]
		LabelGraphics
		[
			text	"CLEC1B
I:1745103"
			fontSize	12
			fontName	"Dialog"
			anchor	"c"
		]
		LabelGraphics
		[
			text	"0.00"
			fill	"#C0C0C0"
			fontSize	12
			fontStyle	"bold"
			fontName	"Dialog"
			model	"corners"
			anchor	"ne"
		]
		gid	0
	]
	node
	[
		id	153
		label	"CLN6
I:1776267"
		graphics
		[
			x	12964.38671875
			y	-3732.156005859375
			w	20.0
			h	20.0
			type	"rectangle3d"
			fill	"#FCFCFC"
			outline	"#000000"
		]
		LabelGraphics
		[
			text	"CLN6
I:1776267"
			fontSize	12
			fontName	"Dialog"
			anchor	"c"
		]
		LabelGraphics
		[
			text	"0.00"
			fill	"#C0C0C0"
			fontSize	12
			fontStyle	"bold"
			fontName	"Dialog"
			model	"corners"
			anchor	"ne"
		]
		gid	0
	]
	node
	[
		id	154
		label	"CLTA
I:1687171"
		graphics
		[
			x	11722.38671875
			y	-3150.156005859375
			w	20.0
			h	20.0
			type	"rectangle3d"
			fill	"#FCFCFC"
			outline	"#000000"
		]
		LabelGraphics
		[
			text	"CLTA
I:1687171"
			fontSize	12
			fontName	"Dialog"
			anchor	"c"
		]
		LabelGraphics
		[
			text	"0.00"
			fill	"#C0C0C0"
			fontSize	12
			fontStyle	"bold"
			fontName	"Dialog"
			model	"corners"
			anchor	"ne"
		]
		gid	0
	]
	node
	[
		id	155
		label	"CNOT8
I:2174612"
		graphics
		[
			x	10808.38671875
			y	-5419.15625
			w	20.0
			h	20.0
			type	"rectangle3d"
			fill	"#FCFCFC"
			outline	"#000000"
		]
		LabelGraphics
		[
			text	"CNOT8
I:2174612"
			fontSize	12
			fontName	"Dialog"
			anchor	"c"
		]
		LabelGraphics
		[
			text	"0.00"
			fill	"#C0C0C0"
			fontSize	12
			fontStyle	"bold"
			fontName	"Dialog"
			model	"corners"
			anchor	"ne"
		]
		gid	0
	]
	node
	[
		id	156
		label	"COL4A3
I:1662731"
		graphics
		[
			x	11129.38671875
			y	-1974.15625
			w	20.00873374938965
			h	20.00873374938965
			type	"rectangle3d"
			fill	"#FCFCFC"
			outline	"#000000"
		]
		LabelGraphics
		[
			text	"COL4A3
I:1662731"
			fontSize	12
			fontName	"Dialog"
			anchor	"c"
		]
		LabelGraphics
		[
			text	"0.00"
			fill	"#C0C0C0"
			fontSize	12
			fontStyle	"bold"
			fontName	"Dialog"
			model	"corners"
			anchor	"ne"
		]
		gid	0
	]
	node
	[
		id	157
		label	"COL6A2
I:1809928"
		graphics
		[
			x	12716.38671875
			y	-3834.15625
			w	20.0
			h	20.0
			type	"rectangle3d"
			fill	"#FCFCFC"
			outline	"#000000"
		]
		LabelGraphics
		[
			text	"COL6A2
I:1809928"
			fontSize	12
			fontName	"Dialog"
			anchor	"c"
		]
		LabelGraphics
		[
			text	"0.00"
			fill	"#C0C0C0"
			fontSize	12
			fontStyle	"bold"
			fontName	"Dialog"
			model	"corners"
			anchor	"ne"
		]
		gid	0
	]
	node
	[
		id	158
		label	"COX15
I:1718309"
		graphics
		[
			x	10964.38671875
			y	-2211.15625
			w	20.04353904724121
			h	20.04353904724121
			type	"rectangle3d"
			fill	"#FCFCFC"
			outline	"#000000"
		]
		LabelGraphics
		[
			text	"COX15
I:1718309"
			fontSize	12
			fontName	"Dialog"
			anchor	"c"
		]
		LabelGraphics
		[
			text	"0.00"
			fill	"#C0C0C0"
			fontSize	12
			fontStyle	"bold"
			fontName	"Dialog"
			model	"corners"
			anchor	"ne"
		]
		gid	0
	]
	node
	[
		id	159
		label	"COX17
I:2187718"
		graphics
		[
			x	10322.38671875
			y	-3182.156005859375
			w	20.0
			h	20.0
			type	"rectangle3d"
			fill	"#FCFCFC"
			outline	"#000000"
		]
		LabelGraphics
		[
			text	"COX17
I:2187718"
			fontSize	12
			fontName	"Dialog"
			anchor	"c"
		]
		LabelGraphics
		[
			text	"0.00"
			fill	"#C0C0C0"
			fontSize	12
			fontStyle	"bold"
			fontName	"Dialog"
			model	"corners"
			anchor	"ne"
		]
		gid	0
	]
	node
	[
		id	160
		label	"COX18
I:1752006"
		graphics
		[
			x	11126.38671875
			y	-2396.15625
			w	20.00873374938965
			h	20.00873374938965
			type	"rectangle3d"
			fill	"#FCFCFC"
			outline	"#000000"
		]
		LabelGraphics
		[
			text	"COX18
I:1752006"
			fontSize	12
			fontName	"Dialog"
			anchor	"c"
		]
		LabelGraphics
		[
			text	"0.00"
			fill	"#C0C0C0"
			fontSize	12
			fontStyle	"bold"
			fontName	"Dialog"
			model	"corners"
			anchor	"ne"
		]
		gid	0
	]
	node
	[
		id	161
		label	"COX6B1
I:2154671"
		graphics
		[
			x	11294.38671875
			y	-3222.156005859375
			w	20.0
			h	20.0
			type	"rectangle3d"
			fill	"#FCFCFC"
			outline	"#000000"
		]
		LabelGraphics
		[
			text	"COX6B1
I:2154671"
			fontSize	12
			fontName	"Dialog"
			anchor	"c"
		]
		LabelGraphics
		[
			text	"0.00"
			fill	"#C0C0C0"
			fontSize	12
			fontStyle	"bold"
			fontName	"Dialog"
			model	"corners"
			anchor	"ne"
		]
		gid	0
	]
	node
	[
		id	162
		label	"CPSF4
I:2357260"
		graphics
		[
			x	10797.38671875
			y	-4082.15625
			w	20.0
			h	20.0
			type	"rectangle3d"
			fill	"#FCFCFC"
			outline	"#000000"
		]
		LabelGraphics
		[
			text	"CPSF4
I:2357260"
			fontSize	12
			fontName	"Dialog"
			anchor	"c"
		]
		LabelGraphics
		[
			text	"0.00"
			fill	"#C0C0C0"
			fontSize	12
			fontStyle	"bold"
			fontName	"Dialog"
			model	"corners"
			anchor	"ne"
		]
		gid	0
	]
	node
	[
		id	163
		label	"CPVL
I:2400759"
		graphics
		[
			x	11777.38671875
			y	-2037.15625
			w	20.0
			h	20.0
			type	"rectangle3d"
			fill	"#FCFCFC"
			outline	"#000000"
		]
		LabelGraphics
		[
			text	"CPVL
I:2400759"
			fontSize	12
			fontName	"Dialog"
			anchor	"c"
		]
		LabelGraphics
		[
			text	"0.00"
			fill	"#C0C0C0"
			fontSize	12
			fontStyle	"bold"
			fontName	"Dialog"
			model	"corners"
			anchor	"ne"
		]
		gid	0
	]
	node
	[
		id	164
		label	"CRELD1
I:1659541"
		graphics
		[
			x	11046.38671875
			y	-3849.15625
			w	20.00873374938965
			h	20.00873374938965
			type	"rectangle3d"
			fill	"#FCFCFC"
			outline	"#000000"
		]
		LabelGraphics
		[
			text	"CRELD1
I:1659541"
			fontSize	12
			fontName	"Dialog"
			anchor	"c"
		]
		LabelGraphics
		[
			text	"0.00"
			fill	"#C0C0C0"
			fontSize	12
			fontStyle	"bold"
			fontName	"Dialog"
			model	"corners"
			anchor	"ne"
		]
		gid	0
	]
	node
	[
		id	165
		label	"CRISPLD2
I:1790689"
		graphics
		[
			x	12005.38671875
			y	-3039.156005859375
			w	20.00873374938965
			h	20.00873374938965
			type	"rectangle3d"
			fill	"#FCFCFC"
			outline	"#000000"
		]
		LabelGraphics
		[
			text	"CRISPLD2
I:1790689"
			fontSize	12
			fontName	"Dialog"
			anchor	"c"
		]
		LabelGraphics
		[
			text	"0.00"
			fill	"#C0C0C0"
			fontSize	12
			fontStyle	"bold"
			fontName	"Dialog"
			model	"corners"
			anchor	"ne"
		]
		gid	0
	]
	node
	[
		id	166
		label	"CRLS1
I:1737685"
		graphics
		[
			x	10311.38671875
			y	-2410.15625
			w	20.0
			h	20.0
			type	"rectangle3d"
			fill	"#FCFCFC"
			outline	"#000000"
		]
		LabelGraphics
		[
			text	"CRLS1
I:1737685"
			fontSize	12
			fontName	"Dialog"
			anchor	"c"
		]
		LabelGraphics
		[
			text	"0.00"
			fill	"#C0C0C0"
			fontSize	12
			fontStyle	"bold"
			fontName	"Dialog"
			model	"corners"
			anchor	"ne"
		]
		gid	0
	]
	node
	[
		id	167
		label	"CRY1
I:1760593"
		graphics
		[
			x	12248.38671875
			y	-3193.156005859375
			w	20.026140213012695
			h	20.026140213012695
			type	"rectangle3d"
			fill	"#FCFCFC"
			outline	"#000000"
		]
		LabelGraphics
		[
			text	"CRY1
I:1760593"
			fontSize	12
			fontName	"Dialog"
			anchor	"c"
		]
		LabelGraphics
		[
			text	"0.00"
			fill	"#C0C0C0"
			fontSize	12
			fontStyle	"bold"
			fontName	"Dialog"
			model	"corners"
			anchor	"ne"
		]
		gid	0
	]
	node
	[
		id	168
		label	"CRYZL1
I:1795407"
		graphics
		[
			x	9005.38671875
			y	-2279.15625
			w	20.0
			h	20.0
			type	"rectangle3d"
			fill	"#FCFCFC"
			outline	"#000000"
		]
		LabelGraphics
		[
			text	"CRYZL1
I:1795407"
			fontSize	12
			fontName	"Dialog"
			anchor	"c"
		]
		LabelGraphics
		[
			text	"0.00"
			fill	"#C0C0C0"
			fontSize	12
			fontStyle	"bold"
			fontName	"Dialog"
			model	"corners"
			anchor	"ne"
		]
		gid	0
	]
	node
	[
		id	169
		label	"CSF1R
I:1686623"
		graphics
		[
			x	11545.38671875
			y	-1818.15625
			w	20.02617073059082
			h	20.02617073059082
			type	"rectangle3d"
			fill	"#FCFCFC"
			outline	"#000000"
		]
		LabelGraphics
		[
			text	"CSF1R
I:1686623"
			fontSize	12
			fontName	"Dialog"
			anchor	"c"
		]
		LabelGraphics
		[
			text	"0.00"
			fill	"#C0C0C0"
			fontSize	12
			fontStyle	"bold"
			fontName	"Dialog"
			model	"corners"
			anchor	"ne"
		]
		gid	0
	]
	node
	[
		id	170
		label	"CSNK1D
I:1720708"
		graphics
		[
			x	12442.38671875
			y	-2561.15625
			w	20.0
			h	20.0
			type	"rectangle3d"
			fill	"#FCFCFC"
			outline	"#000000"
		]
		LabelGraphics
		[
			text	"CSNK1D
I:1720708"
			fontSize	12
			fontName	"Dialog"
			anchor	"c"
		]
		LabelGraphics
		[
			text	"0.00"
			fill	"#C0C0C0"
			fontSize	12
			fontStyle	"bold"
			fontName	"Dialog"
			model	"corners"
			anchor	"ne"
		]
		gid	0
	]
	node
	[
		id	171
		label	"CT47.7
I:2057196"
		graphics
		[
			x	11943.38671875
			y	-3937.15625
			w	20.00873374938965
			h	20.00873374938965
			type	"rectangle3d"
			fill	"#FCFCFC"
			outline	"#000000"
		]
		LabelGraphics
		[
			text	"CT47.7
I:2057196"
			fontSize	12
			fontName	"Dialog"
			anchor	"c"
		]
		LabelGraphics
		[
			text	"0.00"
			fill	"#C0C0C0"
			fontSize	12
			fontStyle	"bold"
			fontName	"Dialog"
			model	"corners"
			anchor	"ne"
		]
		gid	0
	]
	node
	[
		id	172
		label	"CTF1
I:1661804"
		graphics
		[
			x	9924.38671875
			y	-478.15625
			w	20.08660888671875
			h	20.08660888671875
			type	"rectangle3d"
			fill	"#FCFCFC"
			outline	"#000000"
		]
		LabelGraphics
		[
			text	"CTF1
I:1661804"
			fontSize	12
			fontName	"Dialog"
			anchor	"c"
		]
		LabelGraphics
		[
			text	"0.00"
			fill	"#C0C0C0"
			fontSize	12
			fontStyle	"bold"
			fontName	"Dialog"
			model	"corners"
			anchor	"ne"
		]
		gid	0
	]
	node
	[
		id	173
		label	"CTGLF4
I:2120103"
		graphics
		[
			x	10627.38671875
			y	-4636.15625
			w	20.0
			h	20.0
			type	"rectangle3d"
			fill	"#FCFCFC"
			outline	"#000000"
		]
		LabelGraphics
		[
			text	"CTGLF4
I:2120103"
			fontSize	12
			fontName	"Dialog"
			anchor	"c"
		]
		LabelGraphics
		[
			text	"0.00"
			fill	"#C0C0C0"
			fontSize	12
			fontStyle	"bold"
			fontName	"Dialog"
			model	"corners"
			anchor	"ne"
		]
		gid	0
	]
	node
	[
		id	174
		label	"CTRC
I:1748730"
		graphics
		[
			x	12188.38671875
			y	-1500.15625
			w	20.0
			h	20.0
			type	"rectangle3d"
			fill	"#FCFCFC"
			outline	"#000000"
		]
		LabelGraphics
		[
			text	"CTRC
I:1748730"
			fontSize	12
			fontName	"Dialog"
			anchor	"c"
		]
		LabelGraphics
		[
			text	"0.00"
			fill	"#C0C0C0"
			fontSize	12
			fontStyle	"bold"
			fontName	"Dialog"
			model	"corners"
			anchor	"ne"
		]
		gid	0
	]
	node
	[
		id	175
		label	"CUZD1
I:1734909"
		graphics
		[
			x	10373.38671875
			y	-3820.15625
			w	20.0
			h	20.0
			type	"rectangle3d"
			fill	"#FCFCFC"
			outline	"#000000"
		]
		LabelGraphics
		[
			text	"CUZD1
I:1734909"
			fontSize	12
			fontName	"Dialog"
			anchor	"c"
		]
		LabelGraphics
		[
			text	"0.00"
			fill	"#C0C0C0"
			fontSize	12
			fontStyle	"bold"
			fontName	"Dialog"
			model	"corners"
			anchor	"ne"
		]
		gid	0
	]
	node
	[
		id	176
		label	"CXXC1
I:1691276"
		graphics
		[
			x	10712.38671875
			y	-4338.15625
			w	20.0
			h	20.0
			type	"rectangle3d"
			fill	"#FCFCFC"
			outline	"#000000"
		]
		LabelGraphics
		[
			text	"CXXC1
I:1691276"
			fontSize	12
			fontName	"Dialog"
			anchor	"c"
		]
		LabelGraphics
		[
			text	"0.00"
			fill	"#C0C0C0"
			fontSize	12
			fontStyle	"bold"
			fontName	"Dialog"
			model	"corners"
			anchor	"ne"
		]
		gid	0
	]
	node
	[
		id	177
		label	"CYB5D1
I:1670925"
		graphics
		[
			x	11068.38671875
			y	-2120.15625
			w	20.017446517944336
			h	20.017446517944336
			type	"rectangle3d"
			fill	"#FCFCFC"
			outline	"#000000"
		]
		LabelGraphics
		[
			text	"CYB5D1
I:1670925"
			fontSize	12
			fontName	"Dialog"
			anchor	"c"
		]
		LabelGraphics
		[
			text	"0.00"
			fill	"#C0C0C0"
			fontSize	12
			fontStyle	"bold"
			fontName	"Dialog"
			model	"corners"
			anchor	"ne"
		]
		gid	0
	]
	node
	[
		id	178
		label	"DAD1
I:1731619"
		graphics
		[
			x	10301.38671875
			y	-2727.156005859375
			w	20.0
			h	20.0
			type	"rectangle3d"
			fill	"#FCFCFC"
			outline	"#000000"
		]
		LabelGraphics
		[
			text	"DAD1
I:1731619"
			fontSize	12
			fontName	"Dialog"
			anchor	"c"
		]
		LabelGraphics
		[
			text	"0.00"
			fill	"#C0C0C0"
			fontSize	12
			fontStyle	"bold"
			fontName	"Dialog"
			model	"corners"
			anchor	"ne"
		]
		gid	0
	]
	node
	[
		id	179
		label	"DC36
I:1652417"
		graphics
		[
			x	10849.38671875
			y	-3303.156005859375
			w	20.0
			h	20.0
			type	"rectangle3d"
			fill	"#FCFCFC"
			outline	"#000000"
		]
		LabelGraphics
		[
			text	"DC36
I:1652417"
			fontSize	12
			fontName	"Dialog"
			anchor	"c"
		]
		LabelGraphics
		[
			text	"0.00"
			fill	"#C0C0C0"
			fontSize	12
			fontStyle	"bold"
			fontName	"Dialog"
			model	"corners"
			anchor	"ne"
		]
		gid	0
	]
	node
	[
		id	180
		label	"DCTN2
I:1662232"
		graphics
		[
			x	11962.38671875
			y	-2696.156005859375
			w	20.017446517944336
			h	20.017446517944336
			type	"rectangle3d"
			fill	"#FCFCFC"
			outline	"#000000"
		]
		LabelGraphics
		[
			text	"DCTN2
I:1662232"
			fontSize	12
			fontName	"Dialog"
			anchor	"c"
		]
		LabelGraphics
		[
			text	"0.00"
			fill	"#C0C0C0"
			fontSize	12
			fontStyle	"bold"
			fontName	"Dialog"
			model	"corners"
			anchor	"ne"
		]
		gid	0
	]
	node
	[
		id	181
		label	"DDX55
I:1797425"
		graphics
		[
			x	10925.38671875
			y	-3667.156005859375
			w	20.03484535217285
			h	20.03484535217285
			type	"rectangle3d"
			fill	"#FCFCFC"
			outline	"#000000"
		]
		LabelGraphics
		[
			text	"DDX55
I:1797425"
			fontSize	12
			fontName	"Dialog"
			anchor	"c"
		]
		LabelGraphics
		[
			text	"0.00"
			fill	"#C0C0C0"
			fontSize	12
			fontStyle	"bold"
			fontName	"Dialog"
			model	"corners"
			anchor	"ne"
		]
		gid	0
	]
	node
	[
		id	182
		label	"DEDD2
I:1768031"
		graphics
		[
			x	10886.38671875
			y	-1838.15625
			w	20.0
			h	20.0
			type	"rectangle3d"
			fill	"#FCFCFC"
			outline	"#000000"
		]
		LabelGraphics
		[
			text	"DEDD2
I:1768031"
			fontSize	12
			fontName	"Dialog"
			anchor	"c"
		]
		LabelGraphics
		[
			text	"0.00"
			fill	"#C0C0C0"
			fontSize	12
			fontStyle	"bold"
			fontName	"Dialog"
			model	"corners"
			anchor	"ne"
		]
		gid	0
	]
	node
	[
		id	183
		label	"DEGS1
I:1667430"
		graphics
		[
			x	12137.38671875
			y	-3569.156005859375
			w	20.0
			h	20.0
			type	"rectangle3d"
			fill	"#FCFCFC"
			outline	"#000000"
		]
		LabelGraphics
		[
			text	"DEGS1
I:1667430"
			fontSize	12
			fontName	"Dialog"
			anchor	"c"
		]
		LabelGraphics
		[
			text	"0.00"
			fill	"#C0C0C0"
			fontSize	12
			fontStyle	"bold"
			fontName	"Dialog"
			model	"corners"
			anchor	"ne"
		]
		gid	0
	]
	node
	[
		id	184
		label	"DGKA
I:1661544"
		graphics
		[
			x	10481.38671875
			y	-1982.15625
			w	20.04351043701172
			h	20.04351043701172
			type	"rectangle3d"
			fill	"#FCFCFC"
			outline	"#000000"
		]
		LabelGraphics
		[
			text	"DGKA
I:1661544"
			fontSize	12
			fontName	"Dialog"
			anchor	"c"
		]
		LabelGraphics
		[
			text	"0.00"
			fill	"#C0C0C0"
			fontSize	12
			fontStyle	"bold"
			fontName	"Dialog"
			model	"corners"
			anchor	"ne"
		]
		gid	0
	]
	node
	[
		id	185
		label	"DGKK
I:1707799"
		graphics
		[
			x	10445.38671875
			y	-4722.15625
			w	20.00873374938965
			h	20.00873374938965
			type	"rectangle3d"
			fill	"#FCFCFC"
			outline	"#000000"
		]
		LabelGraphics
		[
			text	"DGKK
I:1707799"
			fontSize	12
			fontName	"Dialog"
			anchor	"c"
		]
		LabelGraphics
		[
			text	"0.00"
			fill	"#C0C0C0"
			fontSize	12
			fontStyle	"bold"
			fontName	"Dialog"
			model	"corners"
			anchor	"ne"
		]
		gid	0
	]
	node
	[
		id	186
		label	"DHX35
I:1733667"
		graphics
		[
			x	11924.38671875
			y	-3267.156005859375
			w	20.00873374938965
			h	20.00873374938965
			type	"rectangle3d"
			fill	"#FCFCFC"
			outline	"#000000"
		]
		LabelGraphics
		[
			text	"DHX35
I:1733667"
			fontSize	12
			fontName	"Dialog"
			anchor	"c"
		]
		LabelGraphics
		[
			text	"0.00"
			fill	"#C0C0C0"
			fontSize	12
			fontStyle	"bold"
			fontName	"Dialog"
			model	"corners"
			anchor	"ne"
		]
		gid	0
	]
	node
	[
		id	187
		label	"DIP2B
I:2180352"
		graphics
		[
			x	10120.38671875
			y	-3283.156005859375
			w	20.00873374938965
			h	20.00873374938965
			type	"rectangle3d"
			fill	"#FCFCFC"
			outline	"#000000"
		]
		LabelGraphics
		[
			text	"DIP2B
I:2180352"
			fontSize	12
			fontName	"Dialog"
			anchor	"c"
		]
		LabelGraphics
		[
			text	"0.00"
			fill	"#C0C0C0"
			fontSize	12
			fontStyle	"bold"
			fontName	"Dialog"
			model	"corners"
			anchor	"ne"
		]
		gid	0
	]
	node
	[
		id	188
		label	"DISP1
I:1695745"
		graphics
		[
			x	11857.38671875
			y	-3583.156005859375
			w	20.0
			h	20.0
			type	"rectangle3d"
			fill	"#FCFCFC"
			outline	"#000000"
		]
		LabelGraphics
		[
			text	"DISP1
I:1695745"
			fontSize	12
			fontName	"Dialog"
			anchor	"c"
		]
		LabelGraphics
		[
			text	"0.00"
			fill	"#C0C0C0"
			fontSize	12
			fontStyle	"bold"
			fontName	"Dialog"
			model	"corners"
			anchor	"ne"
		]
		gid	0
	]
	node
	[
		id	189
		label	"DKFZP686O24166
I:1669972"
		graphics
		[
			x	11016.38671875
			y	-3758.15625
			w	20.017446517944336
			h	20.017446517944336
			type	"rectangle3d"
			fill	"#FCFCFC"
			outline	"#000000"
		]
		LabelGraphics
		[
			text	"DKFZP686O24166
I:1669972"
			fontSize	12
			fontName	"Dialog"
			anchor	"c"
		]
		LabelGraphics
		[
			text	"0.00"
			fill	"#C0C0C0"
			fontSize	12
			fontStyle	"bold"
			fontName	"Dialog"
			model	"corners"
			anchor	"ne"
		]
		gid	0
	]
	node
	[
		id	190
		label	"DMRTA2
I:1699491"
		graphics
		[
			x	10052.38671875
			y	-1371.15625
			w	20.052242279052734
			h	20.052242279052734
			type	"rectangle3d"
			fill	"#FCFCFC"
			outline	"#000000"
		]
		LabelGraphics
		[
			text	"DMRTA2
I:1699491"
			fontSize	12
			fontName	"Dialog"
			anchor	"c"
		]
		LabelGraphics
		[
			text	"0.00"
			fill	"#C0C0C0"
			fontSize	12
			fontStyle	"bold"
			fontName	"Dialog"
			model	"corners"
			anchor	"ne"
		]
		gid	0
	]
	node
	[
		id	191
		label	"DNAH1
I:1685052"
		graphics
		[
			x	10378.38671875
			y	-1216.15625
			w	20.026140213012695
			h	20.026140213012695
			type	"rectangle3d"
			fill	"#FCFCFC"
			outline	"#000000"
		]
		LabelGraphics
		[
			text	"DNAH1
I:1685052"
			fontSize	12
			fontName	"Dialog"
			anchor	"c"
		]
		LabelGraphics
		[
			text	"0.00"
			fill	"#C0C0C0"
			fontSize	12
			fontStyle	"bold"
			fontName	"Dialog"
			model	"corners"
			anchor	"ne"
		]
		gid	0
	]
	node
	[
		id	192
		label	"DNAJC1
I:1683234"
		graphics
		[
			x	11881.38671875
			y	-2924.156005859375
			w	20.0
			h	20.0
			type	"rectangle3d"
			fill	"#FCFCFC"
			outline	"#000000"
		]
		LabelGraphics
		[
			text	"DNAJC1
I:1683234"
			fontSize	12
			fontName	"Dialog"
			anchor	"c"
		]
		LabelGraphics
		[
			text	"0.00"
			fill	"#C0C0C0"
			fontSize	12
			fontStyle	"bold"
			fontName	"Dialog"
			model	"corners"
			anchor	"ne"
		]
		gid	0
	]
	node
	[
		id	193
		label	"DNAJC15
I:1812666"
		graphics
		[
			x	10733.38671875
			y	-1738.15625
			w	20.0
			h	20.0
			type	"rectangle3d"
			fill	"#FCFCFC"
			outline	"#000000"
		]
		LabelGraphics
		[
			text	"DNAJC15
I:1812666"
			fontSize	12
			fontName	"Dialog"
			anchor	"c"
		]
		LabelGraphics
		[
			text	"0.00"
			fill	"#C0C0C0"
			fontSize	12
			fontStyle	"bold"
			fontName	"Dialog"
			model	"corners"
			anchor	"ne"
		]
		gid	0
	]
	node
	[
		id	194
		label	"DNAJC8
I:1698258"
		graphics
		[
			x	10039.38671875
			y	-3300.156005859375
			w	20.026140213012695
			h	20.026140213012695
			type	"rectangle3d"
			fill	"#FCFCFC"
			outline	"#000000"
		]
		LabelGraphics
		[
			text	"DNAJC8
I:1698258"
			fontSize	12
			fontName	"Dialog"
			anchor	"c"
		]
		LabelGraphics
		[
			text	"0.00"
			fill	"#C0C0C0"
			fontSize	12
			fontStyle	"bold"
			fontName	"Dialog"
			model	"corners"
			anchor	"ne"
		]
		gid	0
	]
	node
	[
		id	195
		label	"DNAJC9
I:1799516"
		graphics
		[
			x	10925.38671875
			y	-3506.156005859375
			w	20.0
			h	20.0
			type	"rectangle3d"
			fill	"#FCFCFC"
			outline	"#000000"
		]
		LabelGraphics
		[
			text	"DNAJC9
I:1799516"
			fontSize	12
			fontName	"Dialog"
			anchor	"c"
		]
		LabelGraphics
		[
			text	"0.00"
			fill	"#C0C0C0"
			fontSize	12
			fontStyle	"bold"
			fontName	"Dialog"
			model	"corners"
			anchor	"ne"
		]
		gid	0
	]
	node
	[
		id	196
		label	"DOK4
I:1774261"
		graphics
		[
			x	10462.38671875
			y	-4242.15625
			w	20.0
			h	20.0
			type	"rectangle3d"
			fill	"#FCFCFC"
			outline	"#000000"
		]
		LabelGraphics
		[
			text	"DOK4
I:1774261"
			fontSize	12
			fontName	"Dialog"
			anchor	"c"
		]
		LabelGraphics
		[
			text	"0.00"
			fill	"#C0C0C0"
			fontSize	12
			fontStyle	"bold"
			fontName	"Dialog"
			model	"corners"
			anchor	"ne"
		]
		gid	0
	]
	node
	[
		id	197
		label	"DPM3
I:2402674"
		graphics
		[
			x	10541.38671875
			y	-2079.15625
			w	20.0
			h	20.0
			type	"rectangle3d"
			fill	"#FCFCFC"
			outline	"#000000"
		]
		LabelGraphics
		[
			text	"DPM3
I:2402674"
			fontSize	12
			fontName	"Dialog"
			anchor	"c"
		]
		LabelGraphics
		[
			text	"0.00"
			fill	"#C0C0C0"
			fontSize	12
			fontStyle	"bold"
			fontName	"Dialog"
			model	"corners"
			anchor	"ne"
		]
		gid	0
	]
	node
	[
		id	198
		label	"DRG1
I:1658259"
		graphics
		[
			x	10041.38671875
			y	-3010.156005859375
			w	20.0
			h	20.0
			type	"rectangle3d"
			fill	"#FCFCFC"
			outline	"#000000"
		]
		LabelGraphics
		[
			text	"DRG1
I:1658259"
			fontSize	12
			fontName	"Dialog"
			anchor	"c"
		]
		LabelGraphics
		[
			text	"0.00"
			fill	"#C0C0C0"
			fontSize	12
			fontStyle	"bold"
			fontName	"Dialog"
			model	"corners"
			anchor	"ne"
		]
		gid	0
	]
	node
	[
		id	199
		label	"DVL2
I:1652163"
		graphics
		[
			x	12573.38671875
			y	-3787.15625
			w	20.0
			h	20.0
			type	"rectangle3d"
			fill	"#FCFCFC"
			outline	"#000000"
		]
		LabelGraphics
		[
			text	"DVL2
I:1652163"
			fontSize	12
			fontName	"Dialog"
			anchor	"c"
		]
		LabelGraphics
		[
			text	"0.00"
			fill	"#C0C0C0"
			fontSize	12
			fontStyle	"bold"
			fontName	"Dialog"
			model	"corners"
			anchor	"ne"
		]
		gid	0
	]
	node
	[
		id	200
		label	"ECGF1
I:2109708"
		graphics
		[
			x	10397.38671875
			y	-2154.15625
			w	20.0
			h	20.0
			type	"rectangle3d"
			fill	"#FCFCFC"
			outline	"#000000"
		]
		LabelGraphics
		[
			text	"ECGF1
I:2109708"
			fontSize	12
			fontName	"Dialog"
			anchor	"c"
		]
		LabelGraphics
		[
			text	"0.00"
			fill	"#C0C0C0"
			fontSize	12
			fontStyle	"bold"
			fontName	"Dialog"
			model	"corners"
			anchor	"ne"
		]
		gid	0
	]
	node
	[
		id	201
		label	"EDC4
I:1665212"
		graphics
		[
			x	10540.38671875
			y	-1294.15625
			w	20.0
			h	20.0
			type	"rectangle3d"
			fill	"#FCFCFC"
			outline	"#000000"
		]
		LabelGraphics
		[
			text	"EDC4
I:1665212"
			fontSize	12
			fontName	"Dialog"
			anchor	"c"
		]
		LabelGraphics
		[
			text	"0.00"
			fill	"#C0C0C0"
			fontSize	12
			fontStyle	"bold"
			fontName	"Dialog"
			model	"corners"
			anchor	"ne"
		]
		gid	0
	]
	node
	[
		id	202
		label	"EEFSEC
I:1732375"
		graphics
		[
			x	10475.38671875
			y	-2565.15625
			w	20.0
			h	20.0
			type	"rectangle3d"
			fill	"#FCFCFC"
			outline	"#000000"
		]
		LabelGraphics
		[
			text	"EEFSEC
I:1732375"
			fontSize	12
			fontName	"Dialog"
			anchor	"c"
		]
		LabelGraphics
		[
			text	"0.00"
			fill	"#C0C0C0"
			fontSize	12
			fontStyle	"bold"
			fontName	"Dialog"
			model	"corners"
			anchor	"ne"
		]
		gid	0
	]
	node
	[
		id	203
		label	"EIF1AD
I:1717834"
		graphics
		[
			x	11231.38671875
			y	-4930.15625
			w	20.04351043701172
			h	20.04351043701172
			type	"rectangle3d"
			fill	"#FCFCFC"
			outline	"#000000"
		]
		LabelGraphics
		[
			text	"EIF1AD
I:1717834"
			fontSize	12
			fontName	"Dialog"
			anchor	"c"
		]
		LabelGraphics
		[
			text	"0.00"
			fill	"#C0C0C0"
			fontSize	12
			fontStyle	"bold"
			fontName	"Dialog"
			model	"corners"
			anchor	"ne"
		]
		gid	0
	]
	node
	[
		id	204
		label	"EIF1AX
I:1770895"
		graphics
		[
			x	10763.38671875
			y	-3598.156005859375
			w	20.026161193847656
			h	20.026161193847656
			type	"rectangle3d"
			fill	"#FCFCFC"
			outline	"#000000"
		]
		LabelGraphics
		[
			text	"EIF1AX
I:1770895"
			fontSize	12
			fontName	"Dialog"
			anchor	"c"
		]
		LabelGraphics
		[
			text	"0.00"
			fill	"#C0C0C0"
			fontSize	12
			fontStyle	"bold"
			fontName	"Dialog"
			model	"corners"
			anchor	"ne"
		]
		gid	0
	]
	node
	[
		id	205
		label	"EIF2B5
I:1688534"
		graphics
		[
			x	11321.38671875
			y	-4923.15625
			w	20.0
			h	20.0
			type	"rectangle3d"
			fill	"#FCFCFC"
			outline	"#000000"
		]
		LabelGraphics
		[
			text	"EIF2B5
I:1688534"
			fontSize	12
			fontName	"Dialog"
			anchor	"c"
		]
		LabelGraphics
		[
			text	"0.00"
			fill	"#C0C0C0"
			fontSize	12
			fontStyle	"bold"
			fontName	"Dialog"
			model	"corners"
			anchor	"ne"
		]
		gid	0
	]
	node
	[
		id	206
		label	"EIF2S3
I:1665717"
		graphics
		[
			x	9634.38671875
			y	-3422.156005859375
			w	20.0
			h	20.0
			type	"rectangle3d"
			fill	"#FCFCFC"
			outline	"#000000"
		]
		LabelGraphics
		[
			text	"EIF2S3
I:1665717"
			fontSize	12
			fontName	"Dialog"
			anchor	"c"
		]
		LabelGraphics
		[
			text	"0.00"
			fill	"#C0C0C0"
			fontSize	12
			fontStyle	"bold"
			fontName	"Dialog"
			model	"corners"
			anchor	"ne"
		]
		gid	0
	]
	node
	[
		id	207
		label	"ELL2
I:1655930"
		graphics
		[
			x	12676.38671875
			y	-1141.15625
			w	20.0
			h	20.0
			type	"rectangle3d"
			fill	"#FCFCFC"
			outline	"#000000"
		]
		LabelGraphics
		[
			text	"ELL2
I:1655930"
			fontSize	12
			fontName	"Dialog"
			anchor	"c"
		]
		LabelGraphics
		[
			text	"0.00"
			fill	"#C0C0C0"
			fontSize	12
			fontStyle	"bold"
			fontName	"Dialog"
			model	"corners"
			anchor	"ne"
		]
		gid	0
	]
	node
	[
		id	208
		label	"ELOVL7
I:1740213"
		graphics
		[
			x	10750.38671875
			y	-4657.15625
			w	20.0
			h	20.0
			type	"rectangle3d"
			fill	"#FCFCFC"
			outline	"#000000"
		]
		LabelGraphics
		[
			text	"ELOVL7
I:1740213"
			fontSize	12
			fontName	"Dialog"
			anchor	"c"
		]
		LabelGraphics
		[
			text	"0.00"
			fill	"#C0C0C0"
			fontSize	12
			fontStyle	"bold"
			fontName	"Dialog"
			model	"corners"
			anchor	"ne"
		]
		gid	0
	]
	node
	[
		id	209
		label	"EMR1
I:1780601"
		graphics
		[
			x	12329.38671875
			y	-3283.156005859375
			w	20.419675827026367
			h	20.419675827026367
			type	"rectangle3d"
			fill	"#FCFCFC"
			outline	"#000000"
		]
		LabelGraphics
		[
			text	"EMR1
I:1780601"
			fontSize	12
			fontName	"Dialog"
			anchor	"c"
		]
		LabelGraphics
		[
			text	"0.01"
			fill	"#C0C0C0"
			fontSize	12
			fontStyle	"bold"
			fontName	"Dialog"
			model	"corners"
			anchor	"ne"
		]
		gid	0
	]
	node
	[
		id	210
		label	"EPC1
I:1746276"
		graphics
		[
			x	9932.38671875
			y	-1354.15625
			w	20.0
			h	20.0
			type	"rectangle3d"
			fill	"#FCFCFC"
			outline	"#000000"
		]
		LabelGraphics
		[
			text	"EPC1
I:1746276"
			fontSize	12
			fontName	"Dialog"
			anchor	"c"
		]
		LabelGraphics
		[
			text	"0.00"
			fill	"#C0C0C0"
			fontSize	12
			fontStyle	"bold"
			fontName	"Dialog"
			model	"corners"
			anchor	"ne"
		]
		gid	0
	]
	node
	[
		id	211
		label	"EPS8L3
I:2384152"
		graphics
		[
			x	13068.38671875
			y	-3641.156005859375
			w	20.04353904724121
			h	20.04353904724121
			type	"rectangle3d"
			fill	"#FCFCFC"
			outline	"#000000"
		]
		LabelGraphics
		[
			text	"EPS8L3
I:2384152"
			fontSize	12
			fontName	"Dialog"
			anchor	"c"
		]
		LabelGraphics
		[
			text	"0.00"
			fill	"#C0C0C0"
			fontSize	12
			fontStyle	"bold"
			fontName	"Dialog"
			model	"corners"
			anchor	"ne"
		]
		gid	0
	]
	node
	[
		id	212
		label	"EPSTI1
I:2388547"
		graphics
		[
			x	13224.38671875
			y	-3145.156005859375
			w	20.0
			h	20.0
			type	"rectangle3d"
			fill	"#FCFCFC"
			outline	"#000000"
		]
		LabelGraphics
		[
			text	"EPSTI1
I:2388547"
			fontSize	12
			fontName	"Dialog"
			anchor	"c"
		]
		LabelGraphics
		[
			text	"0.00"
			fill	"#C0C0C0"
			fontSize	12
			fontStyle	"bold"
			fontName	"Dialog"
			model	"corners"
			anchor	"ne"
		]
		gid	0
	]
	node
	[
		id	213
		label	"ERC1
I:1660547"
		graphics
		[
			x	12653.38671875
			y	-3225.156005859375
			w	20.0
			h	20.0
			type	"rectangle3d"
			fill	"#FCFCFC"
			outline	"#000000"
		]
		LabelGraphics
		[
			text	"ERC1
I:1660547"
			fontSize	12
			fontName	"Dialog"
			anchor	"c"
		]
		LabelGraphics
		[
			text	"0.00"
			fill	"#C0C0C0"
			fontSize	12
			fontStyle	"bold"
			fontName	"Dialog"
			model	"corners"
			anchor	"ne"
		]
		gid	0
	]
	node
	[
		id	214
		label	"ERMAP
I:1785387"
		graphics
		[
			x	10235.38671875
			y	-2118.15625
			w	20.00873374938965
			h	20.00873374938965
			type	"rectangle3d"
			fill	"#FCFCFC"
			outline	"#000000"
		]
		LabelGraphics
		[
			text	"ERMAP
I:1785387"
			fontSize	12
			fontName	"Dialog"
			anchor	"c"
		]
		LabelGraphics
		[
			text	"0.00"
			fill	"#C0C0C0"
			fontSize	12
			fontStyle	"bold"
			fontName	"Dialog"
			model	"corners"
			anchor	"ne"
		]
		gid	0
	]
	node
	[
		id	215
		label	"ESR2
I:2390457"
		graphics
		[
			x	10317.38671875
			y	-4149.15625
			w	20.0
			h	20.0
			type	"rectangle3d"
			fill	"#FCFCFC"
			outline	"#000000"
		]
		LabelGraphics
		[
			text	"ESR2
I:2390457"
			fontSize	12
			fontName	"Dialog"
			anchor	"c"
		]
		LabelGraphics
		[
			text	"0.00"
			fill	"#C0C0C0"
			fontSize	12
			fontStyle	"bold"
			fontName	"Dialog"
			model	"corners"
			anchor	"ne"
		]
		gid	0
	]
	node
	[
		id	216
		label	"ESRRAP2
I:2046896"
		graphics
		[
			x	11178.38671875
			y	-2691.156005859375
			w	20.0
			h	20.0
			type	"rectangle3d"
			fill	"#FCFCFC"
			outline	"#000000"
		]
		LabelGraphics
		[
			text	"ESRRAP2
I:2046896"
			fontSize	12
			fontName	"Dialog"
			anchor	"c"
		]
		LabelGraphics
		[
			text	"0.00"
			fill	"#C0C0C0"
			fontSize	12
			fontStyle	"bold"
			fontName	"Dialog"
			model	"corners"
			anchor	"ne"
		]
		gid	0
	]
	node
	[
		id	217
		label	"ETV3L
I:1702657"
		graphics
		[
			x	10631.38671875
			y	-4350.15625
			w	20.0
			h	20.0
			type	"rectangle3d"
			fill	"#FCFCFC"
			outline	"#000000"
		]
		LabelGraphics
		[
			text	"ETV3L
I:1702657"
			fontSize	12
			fontName	"Dialog"
			anchor	"c"
		]
		LabelGraphics
		[
			text	"0.00"
			fill	"#C0C0C0"
			fontSize	12
			fontStyle	"bold"
			fontName	"Dialog"
			model	"corners"
			anchor	"ne"
		]
		gid	0
	]
	node
	[
		id	218
		label	"EVPL
I:1727288"
		graphics
		[
			x	11608.38671875
			y	-3903.15625
			w	20.0
			h	20.0
			type	"rectangle3d"
			fill	"#FCFCFC"
			outline	"#000000"
		]
		LabelGraphics
		[
			text	"EVPL
I:1727288"
			fontSize	12
			fontName	"Dialog"
			anchor	"c"
		]
		LabelGraphics
		[
			text	"0.00"
			fill	"#C0C0C0"
			fontSize	12
			fontStyle	"bold"
			fontName	"Dialog"
			model	"corners"
			anchor	"ne"
		]
		gid	0
	]
	node
	[
		id	219
		label	"EXOC4
I:2394750"
		graphics
		[
			x	10238.38671875
			y	-1521.15625
			w	20.095224380493164
			h	20.095224380493164
			type	"rectangle3d"
			fill	"#FCFCFC"
			outline	"#000000"
		]
		LabelGraphics
		[
			text	"EXOC4
I:2394750"
			fontSize	12
			fontName	"Dialog"
			anchor	"c"
		]
		LabelGraphics
		[
			text	"0.00"
			fill	"#C0C0C0"
			fontSize	12
			fontStyle	"bold"
			fontName	"Dialog"
			model	"corners"
			anchor	"ne"
		]
		gid	0
	]
	node
	[
		id	220
		label	"EXOSC6
I:1670218"
		graphics
		[
			x	10299.38671875
			y	-943.15625
			w	20.0
			h	20.0
			type	"rectangle3d"
			fill	"#FCFCFC"
			outline	"#000000"
		]
		LabelGraphics
		[
			text	"EXOSC6
I:1670218"
			fontSize	12
			fontName	"Dialog"
			anchor	"c"
		]
		LabelGraphics
		[
			text	"0.00"
			fill	"#C0C0C0"
			fontSize	12
			fontStyle	"bold"
			fontName	"Dialog"
			model	"corners"
			anchor	"ne"
		]
		gid	0
	]
	node
	[
		id	221
		label	"EYA2
I:2353129"
		graphics
		[
			x	9846.38671875
			y	-3462.156005859375
			w	20.0
			h	20.0
			type	"rectangle3d"
			fill	"#FCFCFC"
			outline	"#000000"
		]
		LabelGraphics
		[
			text	"EYA2
I:2353129"
			fontSize	12
			fontName	"Dialog"
			anchor	"c"
		]
		LabelGraphics
		[
			text	"0.00"
			fill	"#C0C0C0"
			fontSize	12
			fontStyle	"bold"
			fontName	"Dialog"
			model	"corners"
			anchor	"ne"
		]
		gid	0
	]
	node
	[
		id	222
		label	"FAH
I:1781536"
		graphics
		[
			x	9811.38671875
			y	-1259.15625
			w	20.0
			h	20.0
			type	"rectangle3d"
			fill	"#FCFCFC"
			outline	"#000000"
		]
		LabelGraphics
		[
			text	"FAH
I:1781536"
			fontSize	12
			fontName	"Dialog"
			anchor	"c"
		]
		LabelGraphics
		[
			text	"0.00"
			fill	"#C0C0C0"
			fontSize	12
			fontStyle	"bold"
			fontName	"Dialog"
			model	"corners"
			anchor	"ne"
		]
		gid	0
	]
	node
	[
		id	223
		label	"FAM115A
I:1805968"
		graphics
		[
			x	9709.38671875
			y	-2399.15625
			w	20.0
			h	20.0
			type	"rectangle3d"
			fill	"#FCFCFC"
			outline	"#000000"
		]
		LabelGraphics
		[
			text	"FAM115A
I:1805968"
			fontSize	12
			fontName	"Dialog"
			anchor	"c"
		]
		LabelGraphics
		[
			text	"0.00"
			fill	"#C0C0C0"
			fontSize	12
			fontStyle	"bold"
			fontName	"Dialog"
			model	"corners"
			anchor	"ne"
		]
		gid	0
	]
	node
	[
		id	224
		label	"FAM20C
I:1683165"
		graphics
		[
			x	9727.38671875
			y	-4537.15625
			w	20.00873374938965
			h	20.00873374938965
			type	"rectangle3d"
			fill	"#FCFCFC"
			outline	"#000000"
		]
		LabelGraphics
		[
			text	"FAM20C
I:1683165"
			fontSize	12
			fontName	"Dialog"
			anchor	"c"
		]
		LabelGraphics
		[
			text	"0.00"
			fill	"#C0C0C0"
			fontSize	12
			fontStyle	"bold"
			fontName	"Dialog"
			model	"corners"
			anchor	"ne"
		]
		gid	0
	]
	node
	[
		id	225
		label	"FAM27L
I:1749083"
		graphics
		[
			x	10614.38671875
			y	-4533.15625
			w	20.08671760559082
			h	20.08671760559082
			type	"rectangle3d"
			fill	"#FCFCFC"
			outline	"#000000"
		]
		LabelGraphics
		[
			text	"FAM27L
I:1749083"
			fontSize	12
			fontName	"Dialog"
			anchor	"c"
		]
		LabelGraphics
		[
			text	"0.00"
			fill	"#C0C0C0"
			fontSize	12
			fontStyle	"bold"
			fontName	"Dialog"
			model	"corners"
			anchor	"ne"
		]
		gid	0
	]
	node
	[
		id	226
		label	"FAM39DP
I:1723657"
		graphics
		[
			x	10079.38671875
			y	-3392.156005859375
			w	20.0174560546875
			h	20.0174560546875
			type	"rectangle3d"
			fill	"#FCFCFC"
			outline	"#000000"
		]
		LabelGraphics
		[
			text	"FAM39DP
I:1723657"
			fontSize	12
			fontName	"Dialog"
			anchor	"c"
		]
		LabelGraphics
		[
			text	"0.00"
			fill	"#C0C0C0"
			fontSize	12
			fontStyle	"bold"
			fontName	"Dialog"
			model	"corners"
			anchor	"ne"
		]
		gid	0
	]
	node
	[
		id	227
		label	"FAM57A
I:1673899"
		graphics
		[
			x	11941.38671875
			y	-2012.15625
			w	20.0
			h	20.0
			type	"rectangle3d"
			fill	"#FCFCFC"
			outline	"#000000"
		]
		LabelGraphics
		[
			text	"FAM57A
I:1673899"
			fontSize	12
			fontName	"Dialog"
			anchor	"c"
		]
		LabelGraphics
		[
			text	"0.00"
			fill	"#C0C0C0"
			fontSize	12
			fontStyle	"bold"
			fontName	"Dialog"
			model	"corners"
			anchor	"ne"
		]
		gid	0
	]
	node
	[
		id	228
		label	"FAM5B
I:1778844"
		graphics
		[
			x	11781.38671875
			y	-3900.15625
			w	20.0
			h	20.0
			type	"rectangle3d"
			fill	"#FCFCFC"
			outline	"#000000"
		]
		LabelGraphics
		[
			text	"FAM5B
I:1778844"
			fontSize	12
			fontName	"Dialog"
			anchor	"c"
		]
		LabelGraphics
		[
			text	"0.00"
			fill	"#C0C0C0"
			fontSize	12
			fontStyle	"bold"
			fontName	"Dialog"
			model	"corners"
			anchor	"ne"
		]
		gid	0
	]
	node
	[
		id	229
		label	"FAM90A6P
I:1697056"
		graphics
		[
			x	11697.38671875
			y	-2131.15625
			w	20.00873374938965
			h	20.00873374938965
			type	"rectangle3d"
			fill	"#FCFCFC"
			outline	"#000000"
		]
		LabelGraphics
		[
			text	"FAM90A6P
I:1697056"
			fontSize	12
			fontName	"Dialog"
			anchor	"c"
		]
		LabelGraphics
		[
			text	"0.00"
			fill	"#C0C0C0"
			fontSize	12
			fontStyle	"bold"
			fontName	"Dialog"
			model	"corners"
			anchor	"ne"
		]
		gid	0
	]
	node
	[
		id	230
		label	"FBXO6
I:1701455"
		graphics
		[
			x	11493.38671875
			y	-2099.15625
			w	20.00873374938965
			h	20.00873374938965
			type	"rectangle3d"
			fill	"#FCFCFC"
			outline	"#000000"
		]
		LabelGraphics
		[
			text	"FBXO6
I:1701455"
			fontSize	12
			fontName	"Dialog"
			anchor	"c"
		]
		LabelGraphics
		[
			text	"0.00"
			fill	"#C0C0C0"
			fontSize	12
			fontStyle	"bold"
			fontName	"Dialog"
			model	"corners"
			anchor	"ne"
		]
		gid	0
	]
	node
	[
		id	231
		label	"FBXW5
I:1805662"
		graphics
		[
			x	10641.38671875
			y	-426.15625
			w	20.0
			h	20.0
			type	"rectangle3d"
			fill	"#FCFCFC"
			outline	"#000000"
		]
		LabelGraphics
		[
			text	"FBXW5
I:1805662"
			fontSize	12
			fontName	"Dialog"
			anchor	"c"
		]
		LabelGraphics
		[
			text	"0.00"
			fill	"#C0C0C0"
			fontSize	12
			fontStyle	"bold"
			fontName	"Dialog"
			model	"corners"
			anchor	"ne"
		]
		gid	0
	]
	node
	[
		id	232
		label	"FCGR1B
I:2391051"
		graphics
		[
			x	11375.38671875
			y	-3340.156005859375
			w	20.0
			h	20.0
			type	"rectangle3d"
			fill	"#FCFCFC"
			outline	"#000000"
		]
		LabelGraphics
		[
			text	"FCGR1B
I:2391051"
			fontSize	12
			fontName	"Dialog"
			anchor	"c"
		]
		LabelGraphics
		[
			text	"0.00"
			fill	"#C0C0C0"
			fontSize	12
			fontStyle	"bold"
			fontName	"Dialog"
			model	"corners"
			anchor	"ne"
		]
		gid	0
	]
	node
	[
		id	233
		label	"FCRL3
I:1699599"
		graphics
		[
			x	9875.38671875
			y	-4646.15625
			w	20.00873374938965
			h	20.00873374938965
			type	"rectangle3d"
			fill	"#FCFCFC"
			outline	"#000000"
		]
		LabelGraphics
		[
			text	"FCRL3
I:1699599"
			fontSize	12
			fontName	"Dialog"
			anchor	"c"
		]
		LabelGraphics
		[
			text	"0.00"
			fill	"#C0C0C0"
			fontSize	12
			fontStyle	"bold"
			fontName	"Dialog"
			model	"corners"
			anchor	"ne"
		]
		gid	0
	]
	node
	[
		id	234
		label	"FECH
I:1774091"
		graphics
		[
			x	12694.38671875
			y	-3558.156005859375
			w	20.0
			h	20.0
			type	"rectangle3d"
			fill	"#FCFCFC"
			outline	"#000000"
		]
		LabelGraphics
		[
			text	"FECH
I:1774091"
			fontSize	12
			fontName	"Dialog"
			anchor	"c"
		]
		LabelGraphics
		[
			text	"0.00"
			fill	"#C0C0C0"
			fontSize	12
			fontStyle	"bold"
			fontName	"Dialog"
			model	"corners"
			anchor	"ne"
		]
		gid	0
	]
	node
	[
		id	235
		label	"FEM1A
I:1719985"
		graphics
		[
			x	10955.38671875
			y	-4320.15625
			w	20.0
			h	20.0
			type	"rectangle3d"
			fill	"#FCFCFC"
			outline	"#000000"
		]
		LabelGraphics
		[
			text	"FEM1A
I:1719985"
			fontSize	12
			fontName	"Dialog"
			anchor	"c"
		]
		LabelGraphics
		[
			text	"0.00"
			fill	"#C0C0C0"
			fontSize	12
			fontStyle	"bold"
			fontName	"Dialog"
			model	"corners"
			anchor	"ne"
		]
		gid	0
	]
	node
	[
		id	236
		label	"FIG4
I:1800889"
		graphics
		[
			x	10628.38671875
			y	-2962.156005859375
			w	20.575212478637695
			h	20.575212478637695
			type	"rectangle3d"
			fill	"#FCFCFC"
			outline	"#000000"
		]
		LabelGraphics
		[
			text	"FIG4
I:1800889"
			fontSize	12
			fontName	"Dialog"
			anchor	"c"
		]
		LabelGraphics
		[
			text	"0.01"
			fill	"#C0C0C0"
			fontSize	12
			fontStyle	"bold"
			fontName	"Dialog"
			model	"corners"
			anchor	"ne"
		]
		gid	0
	]
	node
	[
		id	237
		label	"FILIP1
I:1657039"
		graphics
		[
			x	12576.38671875
			y	-3696.156005859375
			w	20.00873374938965
			h	20.00873374938965
			type	"rectangle3d"
			fill	"#FCFCFC"
			outline	"#000000"
		]
		LabelGraphics
		[
			text	"FILIP1
I:1657039"
			fontSize	12
			fontName	"Dialog"
			anchor	"c"
		]
		LabelGraphics
		[
			text	"0.00"
			fill	"#C0C0C0"
			fontSize	12
			fontStyle	"bold"
			fontName	"Dialog"
			model	"corners"
			anchor	"ne"
		]
		gid	0
	]
	node
	[
		id	238
		label	"FKBP1A
I:1683658"
		graphics
		[
			x	10955.38671875
			y	-1722.15625
			w	20.02617073059082
			h	20.02617073059082
			type	"rectangle3d"
			fill	"#FCFCFC"
			outline	"#000000"
		]
		LabelGraphics
		[
			text	"FKBP1A
I:1683658"
			fontSize	12
			fontName	"Dialog"
			anchor	"c"
		]
		LabelGraphics
		[
			text	"0.00"
			fill	"#C0C0C0"
			fontSize	12
			fontStyle	"bold"
			fontName	"Dialog"
			model	"corners"
			anchor	"ne"
		]
		gid	0
	]
	node
	[
		id	239
		label	"FKBP9L
I:1781585"
		graphics
		[
			x	11923.38671875
			y	-2605.15625
			w	20.00873374938965
			h	20.00873374938965
			type	"rectangle3d"
			fill	"#FCFCFC"
			outline	"#000000"
		]
		LabelGraphics
		[
			text	"FKBP9L
I:1781585"
			fontSize	12
			fontName	"Dialog"
			anchor	"c"
		]
		LabelGraphics
		[
			text	"0.00"
			fill	"#C0C0C0"
			fontSize	12
			fontStyle	"bold"
			fontName	"Dialog"
			model	"corners"
			anchor	"ne"
		]
		gid	0
	]
	node
	[
		id	240
		label	"FLJ11151
I:1662865"
		graphics
		[
			x	10816.38671875
			y	-4446.15625
			w	20.026140213012695
			h	20.026140213012695
			type	"rectangle3d"
			fill	"#FCFCFC"
			outline	"#000000"
		]
		LabelGraphics
		[
			text	"FLJ11151
I:1662865"
			fontSize	12
			fontName	"Dialog"
			anchor	"c"
		]
		LabelGraphics
		[
			text	"0.00"
			fill	"#C0C0C0"
			fontSize	12
			fontStyle	"bold"
			fontName	"Dialog"
			model	"corners"
			anchor	"ne"
		]
		gid	0
	]
	node
	[
		id	241
		label	"FLJ20125
I:1814622"
		graphics
		[
			x	9755.38671875
			y	-3265.156005859375
			w	20.0
			h	20.0
			type	"rectangle3d"
			fill	"#FCFCFC"
			outline	"#000000"
		]
		LabelGraphics
		[
			text	"FLJ20125
I:1814622"
			fontSize	12
			fontName	"Dialog"
			anchor	"c"
		]
		LabelGraphics
		[
			text	"0.00"
			fill	"#C0C0C0"
			fontSize	12
			fontStyle	"bold"
			fontName	"Dialog"
			model	"corners"
			anchor	"ne"
		]
		gid	0
	]
	node
	[
		id	242
		label	"FLJ20273
I:1689046"
		graphics
		[
			x	10793.38671875
			y	-4355.15625
			w	20.0
			h	20.0
			type	"rectangle3d"
			fill	"#FCFCFC"
			outline	"#000000"
		]
		LabelGraphics
		[
			text	"FLJ20273
I:1689046"
			fontSize	12
			fontName	"Dialog"
			anchor	"c"
		]
		LabelGraphics
		[
			text	"0.00"
			fill	"#C0C0C0"
			fontSize	12
			fontStyle	"bold"
			fontName	"Dialog"
			model	"corners"
			anchor	"ne"
		]
		gid	0
	]
	node
	[
		id	243
		label	"FLJ32679
I:2109536"
		graphics
		[
			x	10721.38671875
			y	-2311.15625
			w	20.0
			h	20.0
			type	"rectangle3d"
			fill	"#FCFCFC"
			outline	"#000000"
		]
		LabelGraphics
		[
			text	"FLJ32679
I:2109536"
			fontSize	12
			fontName	"Dialog"
			anchor	"c"
		]
		LabelGraphics
		[
			text	"0.00"
			fill	"#C0C0C0"
			fontSize	12
			fontStyle	"bold"
			fontName	"Dialog"
			model	"corners"
			anchor	"ne"
		]
		gid	0
	]
	node
	[
		id	244
		label	"FLJ37307
I:1723320"
		graphics
		[
			x	9646.38671875
			y	-4568.15625
			w	20.0
			h	20.0
			type	"rectangle3d"
			fill	"#FCFCFC"
			outline	"#000000"
		]
		LabelGraphics
		[
			text	"FLJ37307
I:1723320"
			fontSize	12
			fontName	"Dialog"
			anchor	"c"
		]
		LabelGraphics
		[
			text	"0.00"
			fill	"#C0C0C0"
			fontSize	12
			fontStyle	"bold"
			fontName	"Dialog"
			model	"corners"
			anchor	"ne"
		]
		gid	0
	]
	node
	[
		id	245
		label	"FLJ39632
I:1803559"
		graphics
		[
			x	9911.38671875
			y	-2075.15625
			w	20.03486442565918
			h	20.03486442565918
			type	"rectangle3d"
			fill	"#FCFCFC"
			outline	"#000000"
		]
		LabelGraphics
		[
			text	"FLJ39632
I:1803559"
			fontSize	12
			fontName	"Dialog"
			anchor	"c"
		]
		LabelGraphics
		[
			text	"0.00"
			fill	"#C0C0C0"
			fontSize	12
			fontStyle	"bold"
			fontName	"Dialog"
			model	"corners"
			anchor	"ne"
		]
		gid	0
	]
	node
	[
		id	246
		label	"FLJ39660
I:1771696"
		graphics
		[
			x	11464.38671875
			y	-1344.15625
			w	20.026140213012695
			h	20.026140213012695
			type	"rectangle3d"
			fill	"#FCFCFC"
			outline	"#000000"
		]
		LabelGraphics
		[
			text	"FLJ39660
I:1771696"
			fontSize	12
			fontName	"Dialog"
			anchor	"c"
		]
		LabelGraphics
		[
			text	"0.00"
			fill	"#C0C0C0"
			fontSize	12
			fontStyle	"bold"
			fontName	"Dialog"
			model	"corners"
			anchor	"ne"
		]
		gid	0
	]
	node
	[
		id	247
		label	"FLJ44124
I:2230162"
		graphics
		[
			x	9577.38671875
			y	-2425.15625
			w	20.0
			h	20.0
			type	"rectangle3d"
			fill	"#FCFCFC"
			outline	"#000000"
		]
		LabelGraphics
		[
			text	"FLJ44124
I:2230162"
			fontSize	12
			fontName	"Dialog"
			anchor	"c"
		]
		LabelGraphics
		[
			text	"0.00"
			fill	"#C0C0C0"
			fontSize	12
			fontStyle	"bold"
			fontName	"Dialog"
			model	"corners"
			anchor	"ne"
		]
		gid	0
	]
	node
	[
		id	248
		label	"FLJ45032
I:1774211"
		graphics
		[
			x	12005.38671875
			y	-3176.156005859375
			w	20.189207077026367
			h	20.189207077026367
			type	"rectangle3d"
			fill	"#FCFCFC"
			outline	"#000000"
		]
		LabelGraphics
		[
			text	"FLJ45032
I:1774211"
			fontSize	12
			fontName	"Dialog"
			anchor	"c"
		]
		LabelGraphics
		[
			text	"0.00"
			fill	"#C0C0C0"
			fontSize	12
			fontStyle	"bold"
			fontName	"Dialog"
			model	"corners"
			anchor	"ne"
		]
		gid	0
	]
	node
	[
		id	249
		label	"FLJ46836
I:1670215"
		graphics
		[
			x	11527.38671875
			y	-1636.15625
			w	20.026140213012695
			h	20.026140213012695
			type	"rectangle3d"
			fill	"#FCFCFC"
			outline	"#000000"
		]
		LabelGraphics
		[
			text	"FLJ46836
I:1670215"
			fontSize	12
			fontName	"Dialog"
			anchor	"c"
		]
		LabelGraphics
		[
			text	"0.00"
			fill	"#C0C0C0"
			fontSize	12
			fontStyle	"bold"
			fontName	"Dialog"
			model	"corners"
			anchor	"ne"
		]
		gid	0
	]
	node
	[
		id	250
		label	"FLJ46838
I:1770385"
		graphics
		[
			x	12197.38671875
			y	-3023.156005859375
			w	20.0
			h	20.0
			type	"rectangle3d"
			fill	"#FCFCFC"
			outline	"#000000"
		]
		LabelGraphics
		[
			text	"FLJ46838
I:1770385"
			fontSize	12
			fontName	"Dialog"
			anchor	"c"
		]
		LabelGraphics
		[
			text	"0.00"
			fill	"#C0C0C0"
			fontSize	12
			fontStyle	"bold"
			fontName	"Dialog"
			model	"corners"
			anchor	"ne"
		]
		gid	0
	]
	node
	[
		id	251
		label	"FLJ90086
I:1751351"
		graphics
		[
			x	10552.38671875
			y	-303.15625
			w	20.0
			h	20.0
			type	"rectangle3d"
			fill	"#FCFCFC"
			outline	"#000000"
		]
		LabelGraphics
		[
			text	"FLJ90086
I:1751351"
			fontSize	12
			fontName	"Dialog"
			anchor	"c"
		]
		LabelGraphics
		[
			text	"0.00"
			fill	"#C0C0C0"
			fontSize	12
			fontStyle	"bold"
			fontName	"Dialog"
			model	"corners"
			anchor	"ne"
		]
		gid	0
	]
	node
	[
		id	252
		label	"FNBP1
I:1797342"
		graphics
		[
			x	10393.38671875
			y	-836.15625
			w	20.0
			h	20.0
			type	"rectangle3d"
			fill	"#FCFCFC"
			outline	"#000000"
		]
		LabelGraphics
		[
			text	"FNBP1
I:1797342"
			fontSize	12
			fontName	"Dialog"
			anchor	"c"
		]
		LabelGraphics
		[
			text	"0.00"
			fill	"#C0C0C0"
			fontSize	12
			fontStyle	"bold"
			fontName	"Dialog"
			model	"corners"
			anchor	"ne"
		]
		gid	0
	]
	node
	[
		id	253
		label	"FRYL
I:1798467"
		graphics
		[
			x	10676.38671875
			y	-335.15625
			w	20.026140213012695
			h	20.026140213012695
			type	"rectangle3d"
			fill	"#FCFCFC"
			outline	"#000000"
		]
		LabelGraphics
		[
			text	"FRYL
I:1798467"
			fontSize	12
			fontName	"Dialog"
			anchor	"c"
		]
		LabelGraphics
		[
			text	"0.00"
			fill	"#C0C0C0"
			fontSize	12
			fontStyle	"bold"
			fontName	"Dialog"
			model	"corners"
			anchor	"ne"
		]
		gid	0
	]
	node
	[
		id	254
		label	"FTH1
I:1683146"
		graphics
		[
			x	12104.38671875
			y	-3478.156005859375
			w	20.03486442565918
			h	20.03486442565918
			type	"rectangle3d"
			fill	"#FCFCFC"
			outline	"#000000"
		]
		LabelGraphics
		[
			text	"FTH1
I:1683146"
			fontSize	12
			fontName	"Dialog"
			anchor	"c"
		]
		LabelGraphics
		[
			text	"0.00"
			fill	"#C0C0C0"
			fontSize	12
			fontStyle	"bold"
			fontName	"Dialog"
			model	"corners"
			anchor	"ne"
		]
		gid	0
	]
	node
	[
		id	255
		label	"FTHL3
I:2173835"
		graphics
		[
			x	11040.38671875
			y	-4099.15625
			w	20.0
			h	20.0
			type	"rectangle3d"
			fill	"#FCFCFC"
			outline	"#000000"
		]
		LabelGraphics
		[
			text	"FTHL3
I:2173835"
			fontSize	12
			fontName	"Dialog"
			anchor	"c"
		]
		LabelGraphics
		[
			text	"0.00"
			fill	"#C0C0C0"
			fontSize	12
			fontStyle	"bold"
			fontName	"Dialog"
			model	"corners"
			anchor	"ne"
		]
		gid	0
	]
	node
	[
		id	256
		label	"FTHL8
I:2233401"
		graphics
		[
			x	10988.38671875
			y	-4831.15625
			w	20.138002395629883
			h	20.138002395629883
			type	"rectangle3d"
			fill	"#FCFCFC"
			outline	"#000000"
		]
		LabelGraphics
		[
			text	"FTHL8
I:2233401"
			fontSize	12
			fontName	"Dialog"
			anchor	"c"
		]
		LabelGraphics
		[
			text	"0.00"
			fill	"#C0C0C0"
			fontSize	12
			fontStyle	"bold"
			fontName	"Dialog"
			model	"corners"
			anchor	"ne"
		]
		gid	0
	]
	node
	[
		id	257
		label	"FTSJ3
I:1811692"
		graphics
		[
			x	12776.38671875
			y	-1243.15625
			w	20.0
			h	20.0
			type	"rectangle3d"
			fill	"#FCFCFC"
			outline	"#000000"
		]
		LabelGraphics
		[
			text	"FTSJ3
I:1811692"
			fontSize	12
			fontName	"Dialog"
			anchor	"c"
		]
		LabelGraphics
		[
			text	"0.00"
			fill	"#C0C0C0"
			fontSize	12
			fontStyle	"bold"
			fontName	"Dialog"
			model	"corners"
			anchor	"ne"
		]
		gid	0
	]
	node
	[
		id	258
		label	"FUT4
I:1792072"
		graphics
		[
			x	11545.38671875
			y	-1727.15625
			w	20.0
			h	20.0
			type	"rectangle3d"
			fill	"#FCFCFC"
			outline	"#000000"
		]
		LabelGraphics
		[
			text	"FUT4
I:1792072"
			fontSize	12
			fontName	"Dialog"
			anchor	"c"
		]
		LabelGraphics
		[
			text	"0.00"
			fill	"#C0C0C0"
			fontSize	12
			fontStyle	"bold"
			fontName	"Dialog"
			model	"corners"
			anchor	"ne"
		]
		gid	0
	]
	node
	[
		id	259
		label	"FZD2
I:1653711"
		graphics
		[
			x	11971.38671875
			y	-1635.15625
			w	20.00873374938965
			h	20.00873374938965
			type	"rectangle3d"
			fill	"#FCFCFC"
			outline	"#000000"
		]
		LabelGraphics
		[
			text	"FZD2
I:1653711"
			fontSize	12
			fontName	"Dialog"
			anchor	"c"
		]
		LabelGraphics
		[
			text	"0.00"
			fill	"#C0C0C0"
			fontSize	12
			fontStyle	"bold"
			fontName	"Dialog"
			model	"corners"
			anchor	"ne"
		]
		gid	0
	]
	node
	[
		id	260
		label	"G3BP1
I:2357809"
		graphics
		[
			x	10808.38671875
			y	-3147.156005859375
			w	20.06072235107422
			h	20.06072235107422
			type	"rectangle3d"
			fill	"#FCFCFC"
			outline	"#000000"
		]
		LabelGraphics
		[
			text	"G3BP1
I:2357809"
			fontSize	12
			fontName	"Dialog"
			anchor	"c"
		]
		LabelGraphics
		[
			text	"0.00"
			fill	"#C0C0C0"
			fontSize	12
			fontStyle	"bold"
			fontName	"Dialog"
			model	"corners"
			anchor	"ne"
		]
		gid	0
	]
	node
	[
		id	261
		label	"G3BP2
I:1759622"
		graphics
		[
			x	12277.38671875
			y	-1096.15625
			w	20.0
			h	20.0
			type	"rectangle3d"
			fill	"#FCFCFC"
			outline	"#000000"
		]
		LabelGraphics
		[
			text	"G3BP2
I:1759622"
			fontSize	12
			fontName	"Dialog"
			anchor	"c"
		]
		LabelGraphics
		[
			text	"0.00"
			fill	"#C0C0C0"
			fontSize	12
			fontStyle	"bold"
			fontName	"Dialog"
			model	"corners"
			anchor	"ne"
		]
		gid	0
	]
	node
	[
		id	262
		label	"GAL3ST3
I:1904786"
		graphics
		[
			x	10138.38671875
			y	-4389.15625
			w	20.0
			h	20.0
			type	"rectangle3d"
			fill	"#FCFCFC"
			outline	"#000000"
		]
		LabelGraphics
		[
			text	"GAL3ST3
I:1904786"
			fontSize	12
			fontName	"Dialog"
			anchor	"c"
		]
		LabelGraphics
		[
			text	"0.00"
			fill	"#C0C0C0"
			fontSize	12
			fontStyle	"bold"
			fontName	"Dialog"
			model	"corners"
			anchor	"ne"
		]
		gid	0
	]
	node
	[
		id	263
		label	"GBP1
I:1701114"
		graphics
		[
			x	9992.38671875
			y	-2075.15625
			w	20.0
			h	20.0
			type	"rectangle3d"
			fill	"#FCFCFC"
			outline	"#000000"
		]
		LabelGraphics
		[
			text	"GBP1
I:1701114"
			fontSize	12
			fontName	"Dialog"
			anchor	"c"
		]
		LabelGraphics
		[
			text	"0.00"
			fill	"#C0C0C0"
			fontSize	12
			fontStyle	"bold"
			fontName	"Dialog"
			model	"corners"
			anchor	"ne"
		]
		gid	0
	]
	node
	[
		id	264
		label	"GBP5
I:2114568"
		graphics
		[
			x	12329.38671875
			y	-3374.156005859375
			w	20.0
			h	20.0
			type	"rectangle3d"
			fill	"#FCFCFC"
			outline	"#000000"
		]
		LabelGraphics
		[
			text	"GBP5
I:2114568"
			fontSize	12
			fontName	"Dialog"
			anchor	"c"
		]
		LabelGraphics
		[
			text	"0.00"
			fill	"#C0C0C0"
			fontSize	12
			fontStyle	"bold"
			fontName	"Dialog"
			model	"corners"
			anchor	"ne"
		]
		gid	0
	]
	node
	[
		id	265
		label	"GEMIN8
I:1748116"
		graphics
		[
			x	10400.38671875
			y	-1692.15625
			w	20.0
			h	20.0
			type	"rectangle3d"
			fill	"#FCFCFC"
			outline	"#000000"
		]
		LabelGraphics
		[
			text	"GEMIN8
I:1748116"
			fontSize	12
			fontName	"Dialog"
			anchor	"c"
		]
		LabelGraphics
		[
			text	"0.00"
			fill	"#C0C0C0"
			fontSize	12
			fontStyle	"bold"
			fontName	"Dialog"
			model	"corners"
			anchor	"ne"
		]
		gid	0
	]
	node
	[
		id	266
		label	"GFOD1
I:1778240"
		graphics
		[
			x	10454.38671875
			y	-3945.15625
			w	20.0
			h	20.0
			type	"rectangle3d"
			fill	"#FCFCFC"
			outline	"#000000"
		]
		LabelGraphics
		[
			text	"GFOD1
I:1778240"
			fontSize	12
			fontName	"Dialog"
			anchor	"c"
		]
		LabelGraphics
		[
			text	"0.00"
			fill	"#C0C0C0"
			fontSize	12
			fontStyle	"bold"
			fontName	"Dialog"
			model	"corners"
			anchor	"ne"
		]
		gid	0
	]
	node
	[
		id	267
		label	"GINS4
I:1807501"
		graphics
		[
			x	10525.38671875
			y	-3258.156005859375
			w	20.034854888916016
			h	20.034854888916016
			type	"rectangle3d"
			fill	"#FCFCFC"
			outline	"#000000"
		]
		LabelGraphics
		[
			text	"GINS4
I:1807501"
			fontSize	12
			fontName	"Dialog"
			anchor	"c"
		]
		LabelGraphics
		[
			text	"0.00"
			fill	"#C0C0C0"
			fontSize	12
			fontStyle	"bold"
			fontName	"Dialog"
			model	"corners"
			anchor	"ne"
		]
		gid	0
	]
	node
	[
		id	268
		label	"GJC1
I:1687023"
		graphics
		[
			x	9871.38671875
			y	-2174.15625
			w	20.0
			h	20.0
			type	"rectangle3d"
			fill	"#FCFCFC"
			outline	"#000000"
		]
		LabelGraphics
		[
			text	"GJC1
I:1687023"
			fontSize	12
			fontName	"Dialog"
			anchor	"c"
		]
		LabelGraphics
		[
			text	"0.00"
			fill	"#C0C0C0"
			fontSize	12
			fontStyle	"bold"
			fontName	"Dialog"
			model	"corners"
			anchor	"ne"
		]
		gid	0
	]
	node
	[
		id	269
		label	"GLYAT
I:1668510"
		graphics
		[
			x	9665.38671875
			y	-3331.156005859375
			w	20.0
			h	20.0
			type	"rectangle3d"
			fill	"#FCFCFC"
			outline	"#000000"
		]
		LabelGraphics
		[
			text	"GLYAT
I:1668510"
			fontSize	12
			fontName	"Dialog"
			anchor	"c"
		]
		LabelGraphics
		[
			text	"0.00"
			fill	"#C0C0C0"
			fontSize	12
			fontStyle	"bold"
			fontName	"Dialog"
			model	"corners"
			anchor	"ne"
		]
		gid	0
	]
	node
	[
		id	270
		label	"GMPR2
I:2365595"
		graphics
		[
			x	9765.38671875
			y	-3474.156005859375
			w	20.0
			h	20.0
			type	"rectangle3d"
			fill	"#FCFCFC"
			outline	"#000000"
		]
		LabelGraphics
		[
			text	"GMPR2
I:2365595"
			fontSize	12
			fontName	"Dialog"
			anchor	"c"
		]
		LabelGraphics
		[
			text	"0.00"
			fill	"#C0C0C0"
			fontSize	12
			fontStyle	"bold"
			fontName	"Dialog"
			model	"corners"
			anchor	"ne"
		]
		gid	0
	]
	node
	[
		id	271
		label	"GPR113
I:1762897"
		graphics
		[
			x	10831.38671875
			y	-3030.156005859375
			w	20.188953399658203
			h	20.188953399658203
			type	"rectangle3d"
			fill	"#FCFCFC"
			outline	"#000000"
		]
		LabelGraphics
		[
			text	"GPR113
I:1762897"
			fontSize	12
			fontName	"Dialog"
			anchor	"c"
		]
		LabelGraphics
		[
			text	"0.00"
			fill	"#C0C0C0"
			fontSize	12
			fontStyle	"bold"
			fontName	"Dialog"
			model	"corners"
			anchor	"ne"
		]
		gid	0
	]
	node
	[
		id	272
		label	"GPR137B
I:2121816"
		graphics
		[
			x	11940.38671875
			y	-2103.15625
			w	20.0
			h	20.0
			type	"rectangle3d"
			fill	"#FCFCFC"
			outline	"#000000"
		]
		LabelGraphics
		[
			text	"GPR137B
I:2121816"
			fontSize	12
			fontName	"Dialog"
			anchor	"c"
		]
		LabelGraphics
		[
			text	"0.00"
			fill	"#C0C0C0"
			fontSize	12
			fontStyle	"bold"
			fontName	"Dialog"
			model	"corners"
			anchor	"ne"
		]
		gid	0
	]
	node
	[
		id	273
		label	"GPR20
I:1704464"
		graphics
		[
			x	10129.38671875
			y	-2755.156005859375
			w	20.0
			h	20.0
			type	"rectangle3d"
			fill	"#FCFCFC"
			outline	"#000000"
		]
		LabelGraphics
		[
			text	"GPR20
I:1704464"
			fontSize	12
			fontName	"Dialog"
			anchor	"c"
		]
		LabelGraphics
		[
			text	"0.00"
			fill	"#C0C0C0"
			fontSize	12
			fontStyle	"bold"
			fontName	"Dialog"
			model	"corners"
			anchor	"ne"
		]
		gid	0
	]
	node
	[
		id	274
		label	"GRAMD1A
I:1737157"
		graphics
		[
			x	10814.38671875
			y	-1747.15625
			w	20.04347038269043
			h	20.04347038269043
			type	"rectangle3d"
			fill	"#FCFCFC"
			outline	"#000000"
		]
		LabelGraphics
		[
			text	"GRAMD1A
I:1737157"
			fontSize	12
			fontName	"Dialog"
			anchor	"c"
		]
		LabelGraphics
		[
			text	"0.00"
			fill	"#C0C0C0"
			fontSize	12
			fontStyle	"bold"
			fontName	"Dialog"
			model	"corners"
			anchor	"ne"
		]
		gid	0
	]
	node
	[
		id	275
		label	"GTF2A1
I:1725247"
		graphics
		[
			x	10565.38671875
			y	-3095.156005859375
			w	20.00873374938965
			h	20.00873374938965
			type	"rectangle3d"
			fill	"#FCFCFC"
			outline	"#000000"
		]
		LabelGraphics
		[
			text	"GTF2A1
I:1725247"
			fontSize	12
			fontName	"Dialog"
			anchor	"c"
		]
		LabelGraphics
		[
			text	"0.00"
			fill	"#C0C0C0"
			fontSize	12
			fontStyle	"bold"
			fontName	"Dialog"
			model	"corners"
			anchor	"ne"
		]
		gid	0
	]
	node
	[
		id	276
		label	"GTF2F2
I:1745798"
		graphics
		[
			x	9612.38671875
			y	-3058.156005859375
			w	20.0
			h	20.0
			type	"rectangle3d"
			fill	"#FCFCFC"
			outline	"#000000"
		]
		LabelGraphics
		[
			text	"GTF2F2
I:1745798"
			fontSize	12
			fontName	"Dialog"
			anchor	"c"
		]
		LabelGraphics
		[
			text	"0.00"
			fill	"#C0C0C0"
			fontSize	12
			fontStyle	"bold"
			fontName	"Dialog"
			model	"corners"
			anchor	"ne"
		]
		gid	0
	]
	node
	[
		id	277
		label	"GUSBL2
I:1657288"
		graphics
		[
			x	10559.38671875
			y	-2220.15625
			w	20.0
			h	20.0
			type	"rectangle3d"
			fill	"#FCFCFC"
			outline	"#000000"
		]
		LabelGraphics
		[
			text	"GUSBL2
I:1657288"
			fontSize	12
			fontName	"Dialog"
			anchor	"c"
		]
		LabelGraphics
		[
			text	"0.00"
			fill	"#C0C0C0"
			fontSize	12
			fontStyle	"bold"
			fontName	"Dialog"
			model	"corners"
			anchor	"ne"
		]
		gid	0
	]
	node
	[
		id	278
		label	"GZMH
I:1731233"
		graphics
		[
			x	12410.38671875
			y	-3358.156005859375
			w	20.0
			h	20.0
			type	"rectangle3d"
			fill	"#FCFCFC"
			outline	"#000000"
		]
		LabelGraphics
		[
			text	"GZMH
I:1731233"
			fontSize	12
			fontName	"Dialog"
			anchor	"c"
		]
		LabelGraphics
		[
			text	"0.00"
			fill	"#C0C0C0"
			fontSize	12
			fontStyle	"bold"
			fontName	"Dialog"
			model	"corners"
			anchor	"ne"
		]
		gid	0
	]
	node
	[
		id	279
		label	"HCN4
I:1790810"
		graphics
		[
			x	12451.38671875
			y	-3153.156005859375
			w	20.0
			h	20.0
			type	"rectangle3d"
			fill	"#FCFCFC"
			outline	"#000000"
		]
		LabelGraphics
		[
			text	"HCN4
I:1790810"
			fontSize	12
			fontName	"Dialog"
			anchor	"c"
		]
		LabelGraphics
		[
			text	"0.00"
			fill	"#C0C0C0"
			fontSize	12
			fontStyle	"bold"
			fontName	"Dialog"
			model	"corners"
			anchor	"ne"
		]
		gid	0
	]
	node
	[
		id	280
		label	"HDAC4
I:1764396"
		graphics
		[
			x	10959.38671875
			y	-4038.15625
			w	20.0174560546875
			h	20.0174560546875
			type	"rectangle3d"
			fill	"#FCFCFC"
			outline	"#000000"
		]
		LabelGraphics
		[
			text	"HDAC4
I:1764396"
			fontSize	12
			fontName	"Dialog"
			anchor	"c"
		]
		LabelGraphics
		[
			text	"0.00"
			fill	"#C0C0C0"
			fontSize	12
			fontStyle	"bold"
			fontName	"Dialog"
			model	"corners"
			anchor	"ne"
		]
		gid	0
	]
	node
	[
		id	281
		label	"HEATR2
I:1806647"
		graphics
		[
			x	10577.38671875
			y	-1709.15625
			w	20.0
			h	20.0
			type	"rectangle3d"
			fill	"#FCFCFC"
			outline	"#000000"
		]
		LabelGraphics
		[
			text	"HEATR2
I:1806647"
			fontSize	12
			fontName	"Dialog"
			anchor	"c"
		]
		LabelGraphics
		[
			text	"0.00"
			fill	"#C0C0C0"
			fontSize	12
			fontStyle	"bold"
			fontName	"Dialog"
			model	"corners"
			anchor	"ne"
		]
		gid	0
	]
	node
	[
		id	282
		label	"HERPUD2
I:2066348"
		graphics
		[
			x	10682.38671875
			y	-3511.156005859375
			w	20.00873374938965
			h	20.00873374938965
			type	"rectangle3d"
			fill	"#FCFCFC"
			outline	"#000000"
		]
		LabelGraphics
		[
			text	"HERPUD2
I:2066348"
			fontSize	12
			fontName	"Dialog"
			anchor	"c"
		]
		LabelGraphics
		[
			text	"0.00"
			fill	"#C0C0C0"
			fontSize	12
			fontStyle	"bold"
			fontName	"Dialog"
			model	"corners"
			anchor	"ne"
		]
		gid	0
	]
	node
	[
		id	283
		label	"HHLA3
I:2295957"
		graphics
		[
			x	9546.38671875
			y	-1631.15625
			w	20.0
			h	20.0
			type	"rectangle3d"
			fill	"#FCFCFC"
			outline	"#000000"
		]
		LabelGraphics
		[
			text	"HHLA3
I:2295957"
			fontSize	12
			fontName	"Dialog"
			anchor	"c"
		]
		LabelGraphics
		[
			text	"0.00"
			fill	"#C0C0C0"
			fontSize	12
			fontStyle	"bold"
			fontName	"Dialog"
			model	"corners"
			anchor	"ne"
		]
		gid	0
	]
	node
	[
		id	284
		label	"HIST2H4A
I:2115340"
		graphics
		[
			x	10816.38671875
			y	-1549.15625
			w	20.0
			h	20.0
			type	"rectangle3d"
			fill	"#FCFCFC"
			outline	"#000000"
		]
		LabelGraphics
		[
			text	"HIST2H4A
I:2115340"
			fontSize	12
			fontName	"Dialog"
			anchor	"c"
		]
		LabelGraphics
		[
			text	"0.00"
			fill	"#C0C0C0"
			fontSize	12
			fontStyle	"bold"
			fontName	"Dialog"
			model	"corners"
			anchor	"ne"
		]
		gid	0
	]
	node
	[
		id	285
		label	"HIST3H2A
I:1779648"
		graphics
		[
			x	10190.38671875
			y	-4742.15625
			w	20.0
			h	20.0
			type	"rectangle3d"
			fill	"#FCFCFC"
			outline	"#000000"
		]
		LabelGraphics
		[
			text	"HIST3H2A
I:1779648"
			fontSize	12
			fontName	"Dialog"
			anchor	"c"
		]
		LabelGraphics
		[
			text	"0.00"
			fill	"#C0C0C0"
			fontSize	12
			fontStyle	"bold"
			fontName	"Dialog"
			model	"corners"
			anchor	"ne"
		]
		gid	0
	]
	node
	[
		id	286
		label	"HK2
I:1723486"
		graphics
		[
			x	10790.38671875
			y	-5146.15625
			w	20.03484535217285
			h	20.03484535217285
			type	"rectangle3d"
			fill	"#FCFCFC"
			outline	"#000000"
		]
		LabelGraphics
		[
			text	"HK2
I:1723486"
			fontSize	12
			fontName	"Dialog"
			anchor	"c"
		]
		LabelGraphics
		[
			text	"0.00"
			fill	"#C0C0C0"
			fontSize	12
			fontStyle	"bold"
			fontName	"Dialog"
			model	"corners"
			anchor	"ne"
		]
		gid	0
	]
	node
	[
		id	287
		label	"HLA-DPA1
I:1772218"
		graphics
		[
			x	11481.38671875
			y	-1909.15625
			w	20.0
			h	20.0
			type	"rectangle3d"
			fill	"#FCFCFC"
			outline	"#000000"
		]
		LabelGraphics
		[
			text	"HLA-DPA1
I:1772218"
			fontSize	12
			fontName	"Dialog"
			anchor	"c"
		]
		LabelGraphics
		[
			text	"0.00"
			fill	"#C0C0C0"
			fontSize	12
			fontStyle	"bold"
			fontName	"Dialog"
			model	"corners"
			anchor	"ne"
		]
		gid	0
	]
	node
	[
		id	288
		label	"HLA-DRB5
I:1697499"
		graphics
		[
			x	9737.38671875
			y	-374.15625
			w	20.052106857299805
			h	20.052106857299805
			type	"rectangle3d"
			fill	"#FCFCFC"
			outline	"#000000"
		]
		LabelGraphics
		[
			text	"HLA-DRB5
I:1697499"
			fontSize	12
			fontName	"Dialog"
			anchor	"c"
		]
		LabelGraphics
		[
			text	"0.00"
			fill	"#C0C0C0"
			fontSize	12
			fontStyle	"bold"
			fontName	"Dialog"
			model	"corners"
			anchor	"ne"
		]
		gid	0
	]
	node
	[
		id	289
		label	"HNRNPH2
I:1781764"
		graphics
		[
			x	10796.38671875
			y	-4173.15625
			w	20.0
			h	20.0
			type	"rectangle3d"
			fill	"#FCFCFC"
			outline	"#000000"
		]
		LabelGraphics
		[
			text	"HNRNPH2
I:1781764"
			fontSize	12
			fontName	"Dialog"
			anchor	"c"
		]
		LabelGraphics
		[
			text	"0.00"
			fill	"#C0C0C0"
			fontSize	12
			fontStyle	"bold"
			fontName	"Dialog"
			model	"corners"
			anchor	"ne"
		]
		gid	0
	]
	node
	[
		id	290
		label	"HOPX
I:1735570"
		graphics
		[
			x	11506.38671875
			y	-2858.156005859375
			w	20.0
			h	20.0
			type	"rectangle3d"
			fill	"#FCFCFC"
			outline	"#000000"
		]
		LabelGraphics
		[
			text	"HOPX
I:1735570"
			fontSize	12
			fontName	"Dialog"
			anchor	"c"
		]
		LabelGraphics
		[
			text	"0.00"
			fill	"#C0C0C0"
			fontSize	12
			fontStyle	"bold"
			fontName	"Dialog"
			model	"corners"
			anchor	"ne"
		]
		gid	0
	]
	node
	[
		id	291
		label	"HRH4
I:1810424"
		graphics
		[
			x	9949.38671875
			y	-4001.15625
			w	20.0
			h	20.0
			type	"rectangle3d"
			fill	"#FCFCFC"
			outline	"#000000"
		]
		LabelGraphics
		[
			text	"HRH4
I:1810424"
			fontSize	12
			fontName	"Dialog"
			anchor	"c"
		]
		LabelGraphics
		[
			text	"0.00"
			fill	"#C0C0C0"
			fontSize	12
			fontStyle	"bold"
			fontName	"Dialog"
			model	"corners"
			anchor	"ne"
		]
		gid	0
	]
	node
	[
		id	292
		label	"HS.114322
I:1885464"
		graphics
		[
			x	9970.38671875
			y	-4495.15625
			w	20.069318771362305
			h	20.069318771362305
			type	"rectangle3d"
			fill	"#FCFCFC"
			outline	"#000000"
		]
		LabelGraphics
		[
			text	"HS.114322
I:1885464"
			fontSize	12
			fontName	"Dialog"
			anchor	"c"
		]
		LabelGraphics
		[
			text	"0.00"
			fill	"#C0C0C0"
			fontSize	12
			fontStyle	"bold"
			fontName	"Dialog"
			model	"corners"
			anchor	"ne"
		]
		gid	0
	]
	node
	[
		id	293
		label	"HS.120300
I:1831943"
		graphics
		[
			x	10768.38671875
			y	-3238.156005859375
			w	20.052213668823242
			h	20.052213668823242
			type	"rectangle3d"
			fill	"#FCFCFC"
			outline	"#000000"
		]
		LabelGraphics
		[
			text	"HS.120300
I:1831943"
			fontSize	12
			fontName	"Dialog"
			anchor	"c"
		]
		LabelGraphics
		[
			text	"0.00"
			fill	"#C0C0C0"
			fontSize	12
			fontStyle	"bold"
			fontName	"Dialog"
			model	"corners"
			anchor	"ne"
		]
		gid	0
	]
	node
	[
		id	294
		label	"HS.123474
I:1905075"
		graphics
		[
			x	11375.38671875
			y	-3249.156005859375
			w	20.11271095275879
			h	20.11271095275879
			type	"rectangle3d"
			fill	"#FCFCFC"
			outline	"#000000"
		]
		LabelGraphics
		[
			text	"HS.123474
I:1905075"
			fontSize	12
			fontName	"Dialog"
			anchor	"c"
		]
		LabelGraphics
		[
			text	"0.00"
			fill	"#C0C0C0"
			fontSize	12
			fontStyle	"bold"
			fontName	"Dialog"
			model	"corners"
			anchor	"ne"
		]
		gid	0
	]
	node
	[
		id	295
		label	"HS.126811
I:1898223"
		graphics
		[
			x	12192.38671875
			y	-2386.15625
			w	20.0
			h	20.0
			type	"rectangle3d"
			fill	"#FCFCFC"
			outline	"#000000"
		]
		LabelGraphics
		[
			text	"HS.126811
I:1898223"
			fontSize	12
			fontName	"Dialog"
			anchor	"c"
		]
		LabelGraphics
		[
			text	"0.00"
			fill	"#C0C0C0"
			fontSize	12
			fontStyle	"bold"
			fontName	"Dialog"
			model	"corners"
			anchor	"ne"
		]
		gid	0
	]
	node
	[
		id	296
		label	"HS.133181
I:1912287"
		graphics
		[
			x	10805.38671875
			y	-5328.15625
			w	20.00873374938965
			h	20.00873374938965
			type	"rectangle3d"
			fill	"#FCFCFC"
			outline	"#000000"
		]
		LabelGraphics
		[
			text	"HS.133181
I:1912287"
			fontSize	12
			fontName	"Dialog"
			anchor	"c"
		]
		LabelGraphics
		[
			text	"0.00"
			fill	"#C0C0C0"
			fontSize	12
			fontStyle	"bold"
			fontName	"Dialog"
			model	"corners"
			anchor	"ne"
		]
		gid	0
	]
	node
	[
		id	297
		label	"HS.144312
I:1907649"
		graphics
		[
			x	12023.38671875
			y	-3433.156005859375
			w	20.0
			h	20.0
			type	"rectangle3d"
			fill	"#FCFCFC"
			outline	"#000000"
		]
		LabelGraphics
		[
			text	"HS.144312
I:1907649"
			fontSize	12
			fontName	"Dialog"
			anchor	"c"
		]
		LabelGraphics
		[
			text	"0.00"
			fill	"#C0C0C0"
			fontSize	12
			fontStyle	"bold"
			fontName	"Dialog"
			model	"corners"
			anchor	"ne"
		]
		gid	0
	]
	node
	[
		id	298
		label	"HS.14555
I:1839719"
		graphics
		[
			x	11173.38671875
			y	-3403.156005859375
			w	20.060916900634766
			h	20.060916900634766
			type	"rectangle3d"
			fill	"#FCFCFC"
			outline	"#000000"
		]
		LabelGraphics
		[
			text	"HS.14555
I:1839719"
			fontSize	12
			fontName	"Dialog"
			anchor	"c"
		]
		LabelGraphics
		[
			text	"0.00"
			fill	"#C0C0C0"
			fontSize	12
			fontStyle	"bold"
			fontName	"Dialog"
			model	"corners"
			anchor	"ne"
		]
		gid	0
	]
	node
	[
		id	299
		label	"HS.147102
I:1876331"
		graphics
		[
			x	10226.38671875
			y	-509.15625
			w	20.0
			h	20.0
			type	"rectangle3d"
			fill	"#FCFCFC"
			outline	"#000000"
		]
		LabelGraphics
		[
			text	"HS.147102
I:1876331"
			fontSize	12
			fontName	"Dialog"
			anchor	"c"
		]
		LabelGraphics
		[
			text	"0.00"
			fill	"#C0C0C0"
			fontSize	12
			fontStyle	"bold"
			fontName	"Dialog"
			model	"corners"
			anchor	"ne"
		]
		gid	0
	]
	node
	[
		id	300
		label	"HS.153034
I:1861749"
		graphics
		[
			x	9880.38671875
			y	-1698.15625
			w	20.0
			h	20.0
			type	"rectangle3d"
			fill	"#FCFCFC"
			outline	"#000000"
		]
		LabelGraphics
		[
			text	"HS.153034
I:1861749"
			fontSize	12
			fontName	"Dialog"
			anchor	"c"
		]
		LabelGraphics
		[
			text	"0.00"
			fill	"#C0C0C0"
			fontSize	12
			fontStyle	"bold"
			fontName	"Dialog"
			model	"corners"
			anchor	"ne"
		]
		gid	0
	]
	node
	[
		id	301
		label	"HS.155607
I:1831907"
		graphics
		[
			x	13149.38671875
			y	-3594.156005859375
			w	20.0
			h	20.0
			type	"rectangle3d"
			fill	"#FCFCFC"
			outline	"#000000"
		]
		LabelGraphics
		[
			text	"HS.155607
I:1831907"
			fontSize	12
			fontName	"Dialog"
			anchor	"c"
		]
		LabelGraphics
		[
			text	"0.00"
			fill	"#C0C0C0"
			fontSize	12
			fontStyle	"bold"
			fontName	"Dialog"
			model	"corners"
			anchor	"ne"
		]
		gid	0
	]
	node
	[
		id	302
		label	"HS.156566
I:1858245"
		graphics
		[
			x	12057.38671875
			y	-1626.15625
			w	20.302749633789062
			h	20.302749633789062
			type	"rectangle3d"
			fill	"#FCFCFC"
			outline	"#000000"
		]
		LabelGraphics
		[
			text	"HS.156566
I:1858245"
			fontSize	12
			fontName	"Dialog"
			anchor	"c"
		]
		LabelGraphics
		[
			text	"0.00"
			fill	"#C0C0C0"
			fontSize	12
			fontStyle	"bold"
			fontName	"Dialog"
			model	"corners"
			anchor	"ne"
		]
		gid	0
	]
	node
	[
		id	303
		label	"HS.157382
I:1834022"
		graphics
		[
			x	10474.38671875
			y	-902.15625
			w	20.0
			h	20.0
			type	"rectangle3d"
			fill	"#FCFCFC"
			outline	"#000000"
		]
		LabelGraphics
		[
			text	"HS.157382
I:1834022"
			fontSize	12
			fontName	"Dialog"
			anchor	"c"
		]
		LabelGraphics
		[
			text	"0.00"
			fill	"#C0C0C0"
			fontSize	12
			fontStyle	"bold"
			fontName	"Dialog"
			model	"corners"
			anchor	"ne"
		]
		gid	0
	]
	node
	[
		id	304
		label	"HS.157771
I:1882849"
		graphics
		[
			x	10426.38671875
			y	-3357.156005859375
			w	20.00873374938965
			h	20.00873374938965
			type	"rectangle3d"
			fill	"#FCFCFC"
			outline	"#000000"
		]
		LabelGraphics
		[
			text	"HS.157771
I:1882849"
			fontSize	12
			fontName	"Dialog"
			anchor	"c"
		]
		LabelGraphics
		[
			text	"0.00"
			fill	"#C0C0C0"
			fontSize	12
			fontStyle	"bold"
			fontName	"Dialog"
			model	"corners"
			anchor	"ne"
		]
		gid	0
	]
	node
	[
		id	305
		label	"HS.161914
I:1861083"
		graphics
		[
			x	10145.38671875
			y	-548.15625
			w	20.25592613220215
			h	20.25592613220215
			type	"rectangle3d"
			fill	"#FCFCFC"
			outline	"#000000"
		]
		LabelGraphics
		[
			text	"HS.161914
I:1861083"
			fontSize	12
			fontName	"Dialog"
			anchor	"c"
		]
		LabelGraphics
		[
			text	"0.00"
			fill	"#C0C0C0"
			fontSize	12
			fontStyle	"bold"
			fontName	"Dialog"
			model	"corners"
			anchor	"ne"
		]
		gid	0
	]
	node
	[
		id	306
		label	"HS.170953
I:1829898"
		graphics
		[
			x	10712.38671875
			y	-4247.15625
			w	20.97118377685547
			h	20.97118377685547
			type	"rectangle3d"
			fill	"#FCFBF9"
			outline	"#000000"
		]
		LabelGraphics
		[
			text	"HS.170953
I:1829898"
			fontSize	12
			fontName	"Dialog"
			anchor	"c"
		]
		LabelGraphics
		[
			text	"0.01"
			fill	"#C0C0C0"
			fontSize	12
			fontStyle	"bold"
			fontName	"Dialog"
			model	"corners"
			anchor	"ne"
		]
		gid	0
	]
	node
	[
		id	307
		label	"HS.187293
I:1824196"
		graphics
		[
			x	13241.38671875
			y	-3678.156005859375
			w	20.0
			h	20.0
			type	"rectangle3d"
			fill	"#FCFCFC"
			outline	"#000000"
		]
		LabelGraphics
		[
			text	"HS.187293
I:1824196"
			fontSize	12
			fontName	"Dialog"
			anchor	"c"
		]
		LabelGraphics
		[
			text	"0.00"
			fill	"#C0C0C0"
			fontSize	12
			fontStyle	"bold"
			fontName	"Dialog"
			model	"corners"
			anchor	"ne"
		]
		gid	0
	]
	node
	[
		id	308
		label	"HS.192497
I:1831574"
		graphics
		[
			x	9015.38671875
			y	-2132.15625
			w	20.0
			h	20.0
			type	"rectangle3d"
			fill	"#FCFCFC"
			outline	"#000000"
		]
		LabelGraphics
		[
			text	"HS.192497
I:1831574"
			fontSize	12
			fontName	"Dialog"
			anchor	"c"
		]
		LabelGraphics
		[
			text	"0.00"
			fill	"#C0C0C0"
			fontSize	12
			fontStyle	"bold"
			fontName	"Dialog"
			model	"corners"
			anchor	"ne"
		]
		gid	0
	]
	node
	[
		id	309
		label	"HS.207531
I:1915106"
		graphics
		[
			x	10114.38671875
			y	-2361.15625
			w	20.0
			h	20.0
			type	"rectangle3d"
			fill	"#FCFCFC"
			outline	"#000000"
		]
		LabelGraphics
		[
			text	"HS.207531
I:1915106"
			fontSize	12
			fontName	"Dialog"
			anchor	"c"
		]
		LabelGraphics
		[
			text	"0.00"
			fill	"#C0C0C0"
			fontSize	12
			fontStyle	"bold"
			fontName	"Dialog"
			model	"corners"
			anchor	"ne"
		]
		gid	0
	]
	node
	[
		id	310
		label	"HS.233134
I:1909500"
		graphics
		[
			x	10394.38671875
			y	-2628.156005859375
			w	20.0
			h	20.0
			type	"rectangle3d"
			fill	"#FCFCFC"
			outline	"#000000"
		]
		LabelGraphics
		[
			text	"HS.233134
I:1909500"
			fontSize	12
			fontName	"Dialog"
			anchor	"c"
		]
		LabelGraphics
		[
			text	"0.00"
			fill	"#C0C0C0"
			fontSize	12
			fontStyle	"bold"
			fontName	"Dialog"
			model	"corners"
			anchor	"ne"
		]
		gid	0
	]
	node
	[
		id	311
		label	"HS.244140
I:1894624"
		graphics
		[
			x	10030.38671875
			y	-3984.15625
			w	20.00873374938965
			h	20.00873374938965
			type	"rectangle3d"
			fill	"#FCFCFC"
			outline	"#000000"
		]
		LabelGraphics
		[
			text	"HS.244140
I:1894624"
			fontSize	12
			fontName	"Dialog"
			anchor	"c"
		]
		LabelGraphics
		[
			text	"0.00"
			fill	"#C0C0C0"
			fontSize	12
			fontStyle	"bold"
			fontName	"Dialog"
			model	"corners"
			anchor	"ne"
		]
		gid	0
	]
	node
	[
		id	312
		label	"HS.245405
I:1846162"
		graphics
		[
			x	10858.38671875
			y	-5055.15625
			w	20.0
			h	20.0
			type	"rectangle3d"
			fill	"#FCFCFC"
			outline	"#000000"
		]
		LabelGraphics
		[
			text	"HS.245405
I:1846162"
			fontSize	12
			fontName	"Dialog"
			anchor	"c"
		]
		LabelGraphics
		[
			text	"0.00"
			fill	"#C0C0C0"
			fontSize	12
			fontStyle	"bold"
			fontName	"Dialog"
			model	"corners"
			anchor	"ne"
		]
		gid	0
	]
	node
	[
		id	313
		label	"HS.245791
I:1897973"
		graphics
		[
			x	12286.38671875
			y	-2841.156005859375
			w	20.0
			h	20.0
			type	"rectangle3d"
			fill	"#FCFCFC"
			outline	"#000000"
		]
		LabelGraphics
		[
			text	"HS.245791
I:1897973"
			fontSize	12
			fontName	"Dialog"
			anchor	"c"
		]
		LabelGraphics
		[
			text	"0.00"
			fill	"#C0C0C0"
			fontSize	12
			fontStyle	"bold"
			fontName	"Dialog"
			model	"corners"
			anchor	"ne"
		]
		gid	0
	]
	node
	[
		id	314
		label	"HS.253475
I:1882500"
		graphics
		[
			x	12367.38671875
			y	-2820.156005859375
			w	20.0174560546875
			h	20.0174560546875
			type	"rectangle3d"
			fill	"#FCFCFC"
			outline	"#000000"
		]
		LabelGraphics
		[
			text	"HS.253475
I:1882500"
			fontSize	12
			fontName	"Dialog"
			anchor	"c"
		]
		LabelGraphics
		[
			text	"0.00"
			fill	"#C0C0C0"
			fontSize	12
			fontStyle	"bold"
			fontName	"Dialog"
			model	"corners"
			anchor	"ne"
		]
		gid	0
	]
	node
	[
		id	315
		label	"HS.274593
I:1890871"
		graphics
		[
			x	10484.38671875
			y	-3159.156005859375
			w	20.0
			h	20.0
			type	"rectangle3d"
			fill	"#FCFCFC"
			outline	"#000000"
		]
		LabelGraphics
		[
			text	"HS.274593
I:1890871"
			fontSize	12
			fontName	"Dialog"
			anchor	"c"
		]
		LabelGraphics
		[
			text	"0.00"
			fill	"#C0C0C0"
			fontSize	12
			fontStyle	"bold"
			fontName	"Dialog"
			model	"corners"
			anchor	"ne"
		]
		gid	0
	]
	node
	[
		id	316
		label	"HS.293427
I:1844068"
		graphics
		[
			x	11464.38671875
			y	-3503.156005859375
			w	20.0
			h	20.0
			type	"rectangle3d"
			fill	"#FCFCFC"
			outline	"#000000"
		]
		LabelGraphics
		[
			text	"HS.293427
I:1844068"
			fontSize	12
			fontName	"Dialog"
			anchor	"c"
		]
		LabelGraphics
		[
			text	"0.00"
			fill	"#C0C0C0"
			fontSize	12
			fontStyle	"bold"
			fontName	"Dialog"
			model	"corners"
			anchor	"ne"
		]
		gid	0
	]
	node
	[
		id	317
		label	"HS.296031
I:1827736"
		graphics
		[
			x	12043.38671875
			y	-2903.156005859375
			w	20.060781478881836
			h	20.060781478881836
			type	"rectangle3d"
			fill	"#FCFCFC"
			outline	"#000000"
		]
		LabelGraphics
		[
			text	"HS.296031
I:1827736"
			fontSize	12
			fontName	"Dialog"
			anchor	"c"
		]
		LabelGraphics
		[
			text	"0.00"
			fill	"#C0C0C0"
			fontSize	12
			fontStyle	"bold"
			fontName	"Dialog"
			model	"corners"
			anchor	"ne"
		]
		gid	0
	]
	node
	[
		id	318
		label	"HS.325396
I:1816744"
		graphics
		[
			x	10189.38671875
			y	-360.15625
			w	20.00873374938965
			h	20.00873374938965
			type	"rectangle3d"
			fill	"#FCFCFC"
			outline	"#000000"
		]
		LabelGraphics
		[
			text	"HS.325396
I:1816744"
			fontSize	12
			fontName	"Dialog"
			anchor	"c"
		]
		LabelGraphics
		[
			text	"0.00"
			fill	"#C0C0C0"
			fontSize	12
			fontStyle	"bold"
			fontName	"Dialog"
			model	"corners"
			anchor	"ne"
		]
		gid	0
	]
	node
	[
		id	319
		label	"HS.334029
I:1854105"
		graphics
		[
			x	11036.38671875
			y	-4324.15625
			w	20.04347038269043
			h	20.04347038269043
			type	"rectangle3d"
			fill	"#FCFCFC"
			outline	"#000000"
		]
		LabelGraphics
		[
			text	"HS.334029
I:1854105"
			fontSize	12
			fontName	"Dialog"
			anchor	"c"
		]
		LabelGraphics
		[
			text	"0.00"
			fill	"#C0C0C0"
			fontSize	12
			fontStyle	"bold"
			fontName	"Dialog"
			model	"corners"
			anchor	"ne"
		]
		gid	0
	]
	node
	[
		id	320
		label	"HS.348532
I:1851598"
		graphics
		[
			x	9940.38671875
			y	-2836.156005859375
			w	20.0
			h	20.0
			type	"rectangle3d"
			fill	"#FCFCFC"
			outline	"#000000"
		]
		LabelGraphics
		[
			text	"HS.348532
I:1851598"
			fontSize	12
			fontName	"Dialog"
			anchor	"c"
		]
		LabelGraphics
		[
			text	"0.00"
			fill	"#C0C0C0"
			fontSize	12
			fontStyle	"bold"
			fontName	"Dialog"
			model	"corners"
			anchor	"ne"
		]
		gid	0
	]
	node
	[
		id	321
		label	"HS.365365
I:1844073"
		graphics
		[
			x	10033.38671875
			y	-2179.15625
			w	20.0
			h	20.0
			type	"rectangle3d"
			fill	"#FCFCFC"
			outline	"#000000"
		]
		LabelGraphics
		[
			text	"HS.365365
I:1844073"
			fontSize	12
			fontName	"Dialog"
			anchor	"c"
		]
		LabelGraphics
		[
			text	"0.00"
			fill	"#C0C0C0"
			fontSize	12
			fontStyle	"bold"
			fontName	"Dialog"
			model	"corners"
			anchor	"ne"
		]
		gid	0
	]
	node
	[
		id	322
		label	"HS.371083
I:1873270"
		graphics
		[
			x	10113.38671875
			y	-3980.15625
			w	20.017446517944336
			h	20.017446517944336
			type	"rectangle3d"
			fill	"#FCFCFC"
			outline	"#000000"
		]
		LabelGraphics
		[
			text	"HS.371083
I:1873270"
			fontSize	12
			fontName	"Dialog"
			anchor	"c"
		]
		LabelGraphics
		[
			text	"0.00"
			fill	"#C0C0C0"
			fontSize	12
			fontStyle	"bold"
			fontName	"Dialog"
			model	"corners"
			anchor	"ne"
		]
		gid	0
	]
	node
	[
		id	323
		label	"HS.37204
I:1901532"
		graphics
		[
			x	12552.38671875
			y	-1195.15625
			w	20.0
			h	20.0
			type	"rectangle3d"
			fill	"#FCFCFC"
			outline	"#000000"
		]
		LabelGraphics
		[
			text	"HS.37204
I:1901532"
			fontSize	12
			fontName	"Dialog"
			anchor	"c"
		]
		LabelGraphics
		[
			text	"0.00"
			fill	"#C0C0C0"
			fontSize	12
			fontStyle	"bold"
			fontName	"Dialog"
			model	"corners"
			anchor	"ne"
		]
		gid	0
	]
	node
	[
		id	324
		label	"HS.374255
I:1888740"
		graphics
		[
			x	11586.38671875
			y	-3802.15625
			w	20.0
			h	20.0
			type	"rectangle3d"
			fill	"#FCFCFC"
			outline	"#000000"
		]
		LabelGraphics
		[
			text	"HS.374255
I:1888740"
			fontSize	12
			fontName	"Dialog"
			anchor	"c"
		]
		LabelGraphics
		[
			text	"0.00"
			fill	"#C0C0C0"
			fontSize	12
			fontStyle	"bold"
			fontName	"Dialog"
			model	"corners"
			anchor	"ne"
		]
		gid	0
	]
	node
	[
		id	325
		label	"HS.377257
I:1823112"
		graphics
		[
			x	12370.38671875
			y	-1312.15625
			w	20.0
			h	20.0
			type	"rectangle3d"
			fill	"#FCFCFC"
			outline	"#000000"
		]
		LabelGraphics
		[
			text	"HS.377257
I:1823112"
			fontSize	12
			fontName	"Dialog"
			anchor	"c"
		]
		LabelGraphics
		[
			text	"0.00"
			fill	"#C0C0C0"
			fontSize	12
			fontStyle	"bold"
			fontName	"Dialog"
			model	"corners"
			anchor	"ne"
		]
		gid	0
	]
	node
	[
		id	326
		label	"HS.385784
I:1883745"
		graphics
		[
			x	10398.38671875
			y	-4126.15625
			w	20.00873374938965
			h	20.00873374938965
			type	"rectangle3d"
			fill	"#FCFCFC"
			outline	"#000000"
		]
		LabelGraphics
		[
			text	"HS.385784
I:1883745"
			fontSize	12
			fontName	"Dialog"
			anchor	"c"
		]
		LabelGraphics
		[
			text	"0.00"
			fill	"#C0C0C0"
			fontSize	12
			fontStyle	"bold"
			fontName	"Dialog"
			model	"corners"
			anchor	"ne"
		]
		gid	0
	]
	node
	[
		id	327
		label	"HS.388031
I:1914839"
		graphics
		[
			x	10364.38671875
			y	-4771.15625
			w	20.0
			h	20.0
			type	"rectangle3d"
			fill	"#FCFCFC"
			outline	"#000000"
		]
		LabelGraphics
		[
			text	"HS.388031
I:1914839"
			fontSize	12
			fontName	"Dialog"
			anchor	"c"
		]
		LabelGraphics
		[
			text	"0.00"
			fill	"#C0C0C0"
			fontSize	12
			fontStyle	"bold"
			fontName	"Dialog"
			model	"corners"
			anchor	"ne"
		]
		gid	0
	]
	node
	[
		id	328
		label	"HS.390542
I:1887349"
		graphics
		[
			x	12584.38671875
			y	-2668.156005859375
			w	20.0
			h	20.0
			type	"rectangle3d"
			fill	"#FCFCFC"
			outline	"#000000"
		]
		LabelGraphics
		[
			text	"HS.390542
I:1887349"
			fontSize	12
			fontName	"Dialog"
			anchor	"c"
		]
		LabelGraphics
		[
			text	"0.00"
			fill	"#C0C0C0"
			fontSize	12
			fontStyle	"bold"
			fontName	"Dialog"
			model	"corners"
			anchor	"ne"
		]
		gid	0
	]
	node
	[
		id	329
		label	"HS.406371
I:1879442"
		graphics
		[
			x	12207.38671875
			y	-1216.15625
			w	20.00873374938965
			h	20.00873374938965
			type	"rectangle3d"
			fill	"#FCFCFC"
			outline	"#000000"
		]
		LabelGraphics
		[
			text	"HS.406371
I:1879442"
			fontSize	12
			fontName	"Dialog"
			anchor	"c"
		]
		LabelGraphics
		[
			text	"0.00"
			fill	"#C0C0C0"
			fontSize	12
			fontStyle	"bold"
			fontName	"Dialog"
			model	"corners"
			anchor	"ne"
		]
		gid	0
	]
	node
	[
		id	330
		label	"HS.407822
I:1849842"
		graphics
		[
			x	10266.38671875
			y	-1740.15625
			w	20.0
			h	20.0
			type	"rectangle3d"
			fill	"#FCFCFC"
			outline	"#000000"
		]
		LabelGraphics
		[
			text	"HS.407822
I:1849842"
			fontSize	12
			fontName	"Dialog"
			anchor	"c"
		]
		LabelGraphics
		[
			text	"0.00"
			fill	"#C0C0C0"
			fontSize	12
			fontStyle	"bold"
			fontName	"Dialog"
			model	"corners"
			anchor	"ne"
		]
		gid	0
	]
	node
	[
		id	331
		label	"HS.412461
I:1824672"
		graphics
		[
			x	10015.38671875
			y	-75.15625
			w	20.026140213012695
			h	20.026140213012695
			type	"rectangle3d"
			fill	"#FCFCFC"
			outline	"#000000"
		]
		LabelGraphics
		[
			text	"HS.412461
I:1824672"
			fontSize	12
			fontName	"Dialog"
			anchor	"c"
		]
		LabelGraphics
		[
			text	"0.00"
			fill	"#C0C0C0"
			fontSize	12
			fontStyle	"bold"
			fontName	"Dialog"
			model	"corners"
			anchor	"ne"
		]
		gid	0
	]
	node
	[
		id	332
		label	"HS.413397
I:1817228"
		graphics
		[
			x	10297.38671875
			y	-1232.15625
			w	20.034814834594727
			h	20.034814834594727
			type	"rectangle3d"
			fill	"#FCFCFC"
			outline	"#000000"
		]
		LabelGraphics
		[
			text	"HS.413397
I:1817228"
			fontSize	12
			fontName	"Dialog"
			anchor	"c"
		]
		LabelGraphics
		[
			text	"0.00"
			fill	"#C0C0C0"
			fontSize	12
			fontStyle	"bold"
			fontName	"Dialog"
			model	"corners"
			anchor	"ne"
		]
		gid	0
	]
	node
	[
		id	333
		label	"HS.443853
I:1858668"
		graphics
		[
			x	10601.38671875
			y	-3511.156005859375
			w	20.03484535217285
			h	20.03484535217285
			type	"rectangle3d"
			fill	"#FCFCFC"
			outline	"#000000"
		]
		LabelGraphics
		[
			text	"HS.443853
I:1858668"
			fontSize	12
			fontName	"Dialog"
			anchor	"c"
		]
		LabelGraphics
		[
			text	"0.00"
			fill	"#C0C0C0"
			fontSize	12
			fontStyle	"bold"
			fontName	"Dialog"
			model	"corners"
			anchor	"ne"
		]
		gid	0
	]
	node
	[
		id	334
		label	"HS.444092
I:1884069"
		graphics
		[
			x	10145.38671875
			y	-4480.15625
			w	20.00873374938965
			h	20.00873374938965
			type	"rectangle3d"
			fill	"#FCFCFC"
			outline	"#000000"
		]
		LabelGraphics
		[
			text	"HS.444092
I:1884069"
			fontSize	12
			fontName	"Dialog"
			anchor	"c"
		]
		LabelGraphics
		[
			text	"0.00"
			fill	"#C0C0C0"
			fontSize	12
			fontStyle	"bold"
			fontName	"Dialog"
			model	"corners"
			anchor	"ne"
		]
		gid	0
	]
	node
	[
		id	335
		label	"HS.445079
I:1865568"
		graphics
		[
			x	10216.38671875
			y	-1175.15625
			w	20.026161193847656
			h	20.026161193847656
			type	"rectangle3d"
			fill	"#FCFCFC"
			outline	"#000000"
		]
		LabelGraphics
		[
			text	"HS.445079
I:1865568"
			fontSize	12
			fontName	"Dialog"
			anchor	"c"
		]
		LabelGraphics
		[
			text	"0.00"
			fill	"#C0C0C0"
			fontSize	12
			fontStyle	"bold"
			fontName	"Dialog"
			model	"corners"
			anchor	"ne"
		]
		gid	0
	]
	node
	[
		id	336
		label	"HS.448392
I:1884449"
		graphics
		[
			x	10365.38671875
			y	-2818.156005859375
			w	20.0
			h	20.0
			type	"rectangle3d"
			fill	"#FCFCFC"
			outline	"#000000"
		]
		LabelGraphics
		[
			text	"HS.448392
I:1884449"
			fontSize	12
			fontName	"Dialog"
			anchor	"c"
		]
		LabelGraphics
		[
			text	"0.00"
			fill	"#C0C0C0"
			fontSize	12
			fontStyle	"bold"
			fontName	"Dialog"
			model	"corners"
			anchor	"ne"
		]
		gid	0
	]
	node
	[
		id	337
		label	"HS.46693
I:1917001"
		graphics
		[
			x	11288.38671875
			y	-2314.15625
			w	20.0
			h	20.0
			type	"rectangle3d"
			fill	"#FCFCFC"
			outline	"#000000"
		]
		LabelGraphics
		[
			text	"HS.46693
I:1917001"
			fontSize	12
			fontName	"Dialog"
			anchor	"c"
		]
		LabelGraphics
		[
			text	"0.00"
			fill	"#C0C0C0"
			fontSize	12
			fontStyle	"bold"
			fontName	"Dialog"
			model	"corners"
			anchor	"ne"
		]
		gid	0
	]
	node
	[
		id	338
		label	"HS.473255
I:1832425"
		graphics
		[
			x	12174.38671875
			y	-1125.15625
			w	20.0
			h	20.0
			type	"rectangle3d"
			fill	"#FCFCFC"
			outline	"#000000"
		]
		LabelGraphics
		[
			text	"HS.473255
I:1832425"
			fontSize	12
			fontName	"Dialog"
			anchor	"c"
		]
		LabelGraphics
		[
			text	"0.00"
			fill	"#C0C0C0"
			fontSize	12
			fontStyle	"bold"
			fontName	"Dialog"
			model	"corners"
			anchor	"ne"
		]
		gid	0
	]
	node
	[
		id	339
		label	"HS.475334
I:1847308"
		graphics
		[
			x	11843.38671875
			y	-3108.156005859375
			w	20.0
			h	20.0
			type	"rectangle3d"
			fill	"#FCFCFC"
			outline	"#000000"
		]
		LabelGraphics
		[
			text	"HS.475334
I:1847308"
			fontSize	12
			fontName	"Dialog"
			anchor	"c"
		]
		LabelGraphics
		[
			text	"0.00"
			fill	"#C0C0C0"
			fontSize	12
			fontStyle	"bold"
			fontName	"Dialog"
			model	"corners"
			anchor	"ne"
		]
		gid	0
	]
	node
	[
		id	340
		label	"HS.477736
I:1867978"
		graphics
		[
			x	9490.38671875
			y	-302.15625
			w	20.00873374938965
			h	20.00873374938965
			type	"rectangle3d"
			fill	"#FCFCFC"
			outline	"#000000"
		]
		LabelGraphics
		[
			text	"HS.477736
I:1867978"
			fontSize	12
			fontName	"Dialog"
			anchor	"c"
		]
		LabelGraphics
		[
			text	"0.00"
			fill	"#C0C0C0"
			fontSize	12
			fontStyle	"bold"
			fontName	"Dialog"
			model	"corners"
			anchor	"ne"
		]
		gid	0
	]
	node
	[
		id	341
		label	"HS.491071
I:1835525"
		graphics
		[
			x	11812.38671875
			y	-3809.15625
			w	20.095508575439453
			h	20.095508575439453
			type	"rectangle3d"
			fill	"#FCFCFC"
			outline	"#000000"
		]
		LabelGraphics
		[
			text	"HS.491071
I:1835525"
			fontSize	12
			fontName	"Dialog"
			anchor	"c"
		]
		LabelGraphics
		[
			text	"0.00"
			fill	"#C0C0C0"
			fontSize	12
			fontStyle	"bold"
			fontName	"Dialog"
			model	"corners"
			anchor	"ne"
		]
		gid	0
	]
	node
	[
		id	342
		label	"HS.492066
I:1829330"
		graphics
		[
			x	10654.38671875
			y	-4441.15625
			w	20.094989776611328
			h	20.094989776611328
			type	"rectangle3d"
			fill	"#FCFCFC"
			outline	"#000000"
		]
		LabelGraphics
		[
			text	"HS.492066
I:1829330"
			fontSize	12
			fontName	"Dialog"
			anchor	"c"
		]
		LabelGraphics
		[
			text	"0.00"
			fill	"#C0C0C0"
			fontSize	12
			fontStyle	"bold"
			fontName	"Dialog"
			model	"corners"
			anchor	"ne"
		]
		gid	0
	]
	node
	[
		id	343
		label	"HS.495041
I:1880342"
		graphics
		[
			x	12111.38671875
			y	-2379.15625
			w	20.0
			h	20.0
			type	"rectangle3d"
			fill	"#FCFCFC"
			outline	"#000000"
		]
		LabelGraphics
		[
			text	"HS.495041
I:1880342"
			fontSize	12
			fontName	"Dialog"
			anchor	"c"
		]
		LabelGraphics
		[
			text	"0.00"
			fill	"#C0C0C0"
			fontSize	12
			fontStyle	"bold"
			fontName	"Dialog"
			model	"corners"
			anchor	"ne"
		]
		gid	0
	]
	node
	[
		id	344
		label	"HS.4988
I:1816244"
		graphics
		[
			x	11129.38671875
			y	-1883.15625
			w	20.0
			h	20.0
			type	"rectangle3d"
			fill	"#FCFCFC"
			outline	"#000000"
		]
		LabelGraphics
		[
			text	"HS.4988
I:1816244"
			fontSize	12
			fontName	"Dialog"
			anchor	"c"
		]
		LabelGraphics
		[
			text	"0.00"
			fill	"#C0C0C0"
			fontSize	12
			fontStyle	"bold"
			fontName	"Dialog"
			model	"corners"
			anchor	"ne"
		]
		gid	0
	]
	node
	[
		id	345
		label	"HS.503716
I:1832846"
		graphics
		[
			x	11814.38671875
			y	-3718.156005859375
			w	20.0
			h	20.0
			type	"rectangle3d"
			fill	"#FCFCFC"
			outline	"#000000"
		]
		LabelGraphics
		[
			text	"HS.503716
I:1832846"
			fontSize	12
			fontName	"Dialog"
			anchor	"c"
		]
		LabelGraphics
		[
			text	"0.00"
			fill	"#C0C0C0"
			fontSize	12
			fontStyle	"bold"
			fontName	"Dialog"
			model	"corners"
			anchor	"ne"
		]
		gid	0
	]
	node
	[
		id	346
		label	"HS.519225
I:1908530"
		graphics
		[
			x	10054.38671875
			y	-1280.15625
			w	20.0
			h	20.0
			type	"rectangle3d"
			fill	"#FCFCFC"
			outline	"#000000"
		]
		LabelGraphics
		[
			text	"HS.519225
I:1908530"
			fontSize	12
			fontName	"Dialog"
			anchor	"c"
		]
		LabelGraphics
		[
			text	"0.00"
			fill	"#C0C0C0"
			fontSize	12
			fontStyle	"bold"
			fontName	"Dialog"
			model	"corners"
			anchor	"ne"
		]
		gid	0
	]
	node
	[
		id	347
		label	"HS.521359
I:1877728"
		graphics
		[
			x	11204.38671875
			y	-4324.15625
			w	20.0
			h	20.0
			type	"rectangle3d"
			fill	"#FCFCFC"
			outline	"#000000"
		]
		LabelGraphics
		[
			text	"HS.521359
I:1877728"
			fontSize	12
			fontName	"Dialog"
			anchor	"c"
		]
		LabelGraphics
		[
			text	"0.00"
			fill	"#C0C0C0"
			fontSize	12
			fontStyle	"bold"
			fontName	"Dialog"
			model	"corners"
			anchor	"ne"
		]
		gid	0
	]
	node
	[
		id	348
		label	"HS.527071
I:1903049"
		graphics
		[
			x	11474.38671875
			y	-5094.15625
			w	20.0
			h	20.0
			type	"rectangle3d"
			fill	"#FCFCFC"
			outline	"#000000"
		]
		LabelGraphics
		[
			text	"HS.527071
I:1903049"
			fontSize	12
			fontName	"Dialog"
			anchor	"c"
		]
		LabelGraphics
		[
			text	"0.00"
			fill	"#C0C0C0"
			fontSize	12
			fontStyle	"bold"
			fontName	"Dialog"
			model	"corners"
			anchor	"ne"
		]
		gid	0
	]
	node
	[
		id	349
		label	"HS.534437
I:1821270"
		graphics
		[
			x	11045.38671875
			y	-2259.15625
			w	20.00873374938965
			h	20.00873374938965
			type	"rectangle3d"
			fill	"#FCFCFC"
			outline	"#000000"
		]
		LabelGraphics
		[
			text	"HS.534437
I:1821270"
			fontSize	12
			fontName	"Dialog"
			anchor	"c"
		]
		LabelGraphics
		[
			text	"0.00"
			fill	"#C0C0C0"
			fontSize	12
			fontStyle	"bold"
			fontName	"Dialog"
			model	"corners"
			anchor	"ne"
		]
		gid	0
	]
	node
	[
		id	350
		label	"HS.534445
I:1851316"
		graphics
		[
			x	11288.38671875
			y	-2405.15625
			w	20.0
			h	20.0
			type	"rectangle3d"
			fill	"#FCFCFC"
			outline	"#000000"
		]
		LabelGraphics
		[
			text	"HS.534445
I:1851316"
			fontSize	12
			fontName	"Dialog"
			anchor	"c"
		]
		LabelGraphics
		[
			text	"0.00"
			fill	"#C0C0C0"
			fontSize	12
			fontStyle	"bold"
			fontName	"Dialog"
			model	"corners"
			anchor	"ne"
		]
		gid	0
	]
	node
	[
		id	351
		label	"HS.534680
I:1871457"
		graphics
		[
			x	10378.38671875
			y	-1307.15625
			w	20.0
			h	20.0
			type	"rectangle3d"
			fill	"#FCFCFC"
			outline	"#000000"
		]
		LabelGraphics
		[
			text	"HS.534680
I:1871457"
			fontSize	12
			fontName	"Dialog"
			anchor	"c"
		]
		LabelGraphics
		[
			text	"0.00"
			fill	"#C0C0C0"
			fontSize	12
			fontStyle	"bold"
			fontName	"Dialog"
			model	"corners"
			anchor	"ne"
		]
		gid	0
	]
	node
	[
		id	352
		label	"HS.537616
I:1871108"
		graphics
		[
			x	9684.38671875
			y	-3513.156005859375
			w	20.0
			h	20.0
			type	"rectangle3d"
			fill	"#FCFCFC"
			outline	"#000000"
		]
		LabelGraphics
		[
			text	"HS.537616
I:1871108"
			fontSize	12
			fontName	"Dialog"
			anchor	"c"
		]
		LabelGraphics
		[
			text	"0.00"
			fill	"#C0C0C0"
			fontSize	12
			fontStyle	"bold"
			fontName	"Dialog"
			model	"corners"
			anchor	"ne"
		]
		gid	0
	]
	node
	[
		id	353
		label	"HS.538157
I:1858293"
		graphics
		[
			x	11563.38671875
			y	-3251.156005859375
			w	20.0
			h	20.0
			type	"rectangle3d"
			fill	"#FCFCFC"
			outline	"#000000"
		]
		LabelGraphics
		[
			text	"HS.538157
I:1858293"
			fontSize	12
			fontName	"Dialog"
			anchor	"c"
		]
		LabelGraphics
		[
			text	"0.00"
			fill	"#C0C0C0"
			fontSize	12
			fontStyle	"bold"
			fontName	"Dialog"
			model	"corners"
			anchor	"ne"
		]
		gid	0
	]
	node
	[
		id	354
		label	"HS.538226
I:1861477"
		graphics
		[
			x	10271.38671875
			y	-4763.15625
			w	20.0
			h	20.0
			type	"rectangle3d"
			fill	"#FCFCFC"
			outline	"#000000"
		]
		LabelGraphics
		[
			text	"HS.538226
I:1861477"
			fontSize	12
			fontName	"Dialog"
			anchor	"c"
		]
		LabelGraphics
		[
			text	"0.00"
			fill	"#C0C0C0"
			fontSize	12
			fontStyle	"bold"
			fontName	"Dialog"
			model	"corners"
			anchor	"ne"
		]
		gid	0
	]
	node
	[
		id	355
		label	"HS.538606
I:1907591"
		graphics
		[
			x	12815.38671875
			y	-3254.156005859375
			w	20.0
			h	20.0
			type	"rectangle3d"
			fill	"#FCFCFC"
			outline	"#000000"
		]
		LabelGraphics
		[
			text	"HS.538606
I:1907591"
			fontSize	12
			fontName	"Dialog"
			anchor	"c"
		]
		LabelGraphics
		[
			text	"0.00"
			fill	"#C0C0C0"
			fontSize	12
			fontStyle	"bold"
			fontName	"Dialog"
			model	"corners"
			anchor	"ne"
		]
		gid	0
	]
	node
	[
		id	356
		label	"HS.538893
I:1878287"
		graphics
		[
			x	12972.38671875
			y	-3616.156005859375
			w	20.060781478881836
			h	20.060781478881836
			type	"rectangle3d"
			fill	"#FCFCFC"
			outline	"#000000"
		]
		LabelGraphics
		[
			text	"HS.538893
I:1878287"
			fontSize	12
			fontName	"Dialog"
			anchor	"c"
		]
		LabelGraphics
		[
			text	"0.00"
			fill	"#C0C0C0"
			fontSize	12
			fontStyle	"bold"
			fontName	"Dialog"
			model	"corners"
			anchor	"ne"
		]
		gid	0
	]
	node
	[
		id	357
		label	"HS.539580
I:1916877"
		graphics
		[
			x	11705.38671875
			y	-3571.156005859375
			w	20.0
			h	20.0
			type	"rectangle3d"
			fill	"#FCFCFC"
			outline	"#000000"
		]
		LabelGraphics
		[
			text	"HS.539580
I:1916877"
			fontSize	12
			fontName	"Dialog"
			anchor	"c"
		]
		LabelGraphics
		[
			text	"0.00"
			fill	"#C0C0C0"
			fontSize	12
			fontStyle	"bold"
			fontName	"Dialog"
			model	"corners"
			anchor	"ne"
		]
		gid	0
	]
	node
	[
		id	358
		label	"HS.540159
I:1843863"
		graphics
		[
			x	10030.38671875
			y	-2543.15625
			w	20.0
			h	20.0
			type	"rectangle3d"
			fill	"#FCFCFC"
			outline	"#000000"
		]
		LabelGraphics
		[
			text	"HS.540159
I:1843863"
			fontSize	12
			fontName	"Dialog"
			anchor	"c"
		]
		LabelGraphics
		[
			text	"0.00"
			fill	"#C0C0C0"
			fontSize	12
			fontStyle	"bold"
			fontName	"Dialog"
			model	"corners"
			anchor	"ne"
		]
		gid	0
	]
	node
	[
		id	359
		label	"HS.540201
I:1853627"
		graphics
		[
			x	10722.38671875
			y	-460.15625
			w	20.00873374938965
			h	20.00873374938965
			type	"rectangle3d"
			fill	"#FCFCFC"
			outline	"#000000"
		]
		LabelGraphics
		[
			text	"HS.540201
I:1853627"
			fontSize	12
			fontName	"Dialog"
			anchor	"c"
		]
		LabelGraphics
		[
			text	"0.00"
			fill	"#C0C0C0"
			fontSize	12
			fontStyle	"bold"
			fontName	"Dialog"
			model	"corners"
			anchor	"ne"
		]
		gid	0
	]
	node
	[
		id	360
		label	"HS.540405
I:1850734"
		graphics
		[
			x	10608.38671875
			y	-2871.156005859375
			w	20.0
			h	20.0
			type	"rectangle3d"
			fill	"#FCFCFC"
			outline	"#000000"
		]
		LabelGraphics
		[
			text	"HS.540405
I:1850734"
			fontSize	12
			fontName	"Dialog"
			anchor	"c"
		]
		LabelGraphics
		[
			text	"0.00"
			fill	"#C0C0C0"
			fontSize	12
			fontStyle	"bold"
			fontName	"Dialog"
			model	"corners"
			anchor	"ne"
		]
		gid	0
	]
	node
	[
		id	361
		label	"HS.540433
I:1910817"
		graphics
		[
			x	10646.38671875
			y	-3089.156005859375
			w	20.017446517944336
			h	20.017446517944336
			type	"rectangle3d"
			fill	"#FCFCFC"
			outline	"#000000"
		]
		LabelGraphics
		[
			text	"HS.540433
I:1910817"
			fontSize	12
			fontName	"Dialog"
			anchor	"c"
		]
		LabelGraphics
		[
			text	"0.00"
			fill	"#C0C0C0"
			fontSize	12
			fontStyle	"bold"
			fontName	"Dialog"
			model	"corners"
			anchor	"ne"
		]
		gid	0
	]
	node
	[
		id	362
		label	"HS.540724
I:1905094"
		graphics
		[
			x	10467.38671875
			y	-1385.15625
			w	20.0
			h	20.0
			type	"rectangle3d"
			fill	"#FCFCFC"
			outline	"#000000"
		]
		LabelGraphics
		[
			text	"HS.540724
I:1905094"
			fontSize	12
			fontName	"Dialog"
			anchor	"c"
		]
		LabelGraphics
		[
			text	"0.00"
			fill	"#C0C0C0"
			fontSize	12
			fontStyle	"bold"
			fontName	"Dialog"
			model	"corners"
			anchor	"ne"
		]
		gid	0
	]
	node
	[
		id	363
		label	"HS.540915
I:1911044"
		graphics
		[
			x	11094.38671875
			y	-2760.156005859375
			w	20.02617073059082
			h	20.02617073059082
			type	"rectangle3d"
			fill	"#FCFCFC"
			outline	"#000000"
		]
		LabelGraphics
		[
			text	"HS.540915
I:1911044"
			fontSize	12
			fontName	"Dialog"
			anchor	"c"
		]
		LabelGraphics
		[
			text	"0.00"
			fill	"#C0C0C0"
			fontSize	12
			fontStyle	"bold"
			fontName	"Dialog"
			model	"corners"
			anchor	"ne"
		]
		gid	0
	]
	node
	[
		id	364
		label	"HS.541092
I:1906966"
		graphics
		[
			x	10844.38671875
			y	-3780.15625
			w	20.0
			h	20.0
			type	"rectangle3d"
			fill	"#FCFCFC"
			outline	"#000000"
		]
		LabelGraphics
		[
			text	"HS.541092
I:1906966"
			fontSize	12
			fontName	"Dialog"
			anchor	"c"
		]
		LabelGraphics
		[
			text	"0.00"
			fill	"#C0C0C0"
			fontSize	12
			fontStyle	"bold"
			fontName	"Dialog"
			model	"corners"
			anchor	"ne"
		]
		gid	0
	]
	node
	[
		id	365
		label	"HS.541100
I:1881538"
		graphics
		[
			x	12613.38671875
			y	-3119.156005859375
			w	20.026161193847656
			h	20.026161193847656
			type	"rectangle3d"
			fill	"#FCFCFC"
			outline	"#000000"
		]
		LabelGraphics
		[
			text	"HS.541100
I:1881538"
			fontSize	12
			fontName	"Dialog"
			anchor	"c"
		]
		LabelGraphics
		[
			text	"0.00"
			fill	"#C0C0C0"
			fontSize	12
			fontStyle	"bold"
			fontName	"Dialog"
			model	"corners"
			anchor	"ne"
		]
		gid	0
	]
	node
	[
		id	366
		label	"HS.541779
I:1841950"
		graphics
		[
			x	12370.38671875
			y	-2982.156005859375
			w	20.129796981811523
			h	20.129796981811523
			type	"rectangle3d"
			fill	"#FCFCFC"
			outline	"#000000"
		]
		LabelGraphics
		[
			text	"HS.541779
I:1841950"
			fontSize	12
			fontName	"Dialog"
			anchor	"c"
		]
		LabelGraphics
		[
			text	"0.00"
			fill	"#C0C0C0"
			fontSize	12
			fontStyle	"bold"
			fontName	"Dialog"
			model	"corners"
			anchor	"ne"
		]
		gid	0
	]
	node
	[
		id	367
		label	"HS.541892
I:1877455"
		graphics
		[
			x	10352.38671875
			y	-4667.15625
			w	20.0
			h	20.0
			type	"rectangle3d"
			fill	"#FCFCFC"
			outline	"#000000"
		]
		LabelGraphics
		[
			text	"HS.541892
I:1877455"
			fontSize	12
			fontName	"Dialog"
			anchor	"c"
		]
		LabelGraphics
		[
			text	"0.00"
			fill	"#C0C0C0"
			fontSize	12
			fontStyle	"bold"
			fontName	"Dialog"
			model	"corners"
			anchor	"ne"
		]
		gid	0
	]
	node
	[
		id	368
		label	"HS.541921
I:1816432"
		graphics
		[
			x	11941.38671875
			y	-4028.15625
			w	20.0
			h	20.0
			type	"rectangle3d"
			fill	"#FCFCFC"
			outline	"#000000"
		]
		LabelGraphics
		[
			text	"HS.541921
I:1816432"
			fontSize	12
			fontName	"Dialog"
			anchor	"c"
		]
		LabelGraphics
		[
			text	"0.00"
			fill	"#C0C0C0"
			fontSize	12
			fontStyle	"bold"
			fontName	"Dialog"
			model	"corners"
			anchor	"ne"
		]
		gid	0
	]
	node
	[
		id	369
		label	"HS.542049
I:1863075"
		graphics
		[
			x	10748.38671875
			y	-581.15625
			w	20.00873374938965
			h	20.00873374938965
			type	"rectangle3d"
			fill	"#FCFCFC"
			outline	"#000000"
		]
		LabelGraphics
		[
			text	"HS.542049
I:1863075"
			fontSize	12
			fontName	"Dialog"
			anchor	"c"
		]
		LabelGraphics
		[
			text	"0.00"
			fill	"#C0C0C0"
			fontSize	12
			fontStyle	"bold"
			fontName	"Dialog"
			model	"corners"
			anchor	"ne"
		]
		gid	0
	]
	node
	[
		id	370
		label	"HS.542155
I:1914263"
		graphics
		[
			x	10039.38671875
			y	-1058.15625
			w	20.0
			h	20.0
			type	"rectangle3d"
			fill	"#FCFCFC"
			outline	"#000000"
		]
		LabelGraphics
		[
			text	"HS.542155
I:1914263"
			fontSize	12
			fontName	"Dialog"
			anchor	"c"
		]
		LabelGraphics
		[
			text	"0.00"
			fill	"#C0C0C0"
			fontSize	12
			fontStyle	"bold"
			fontName	"Dialog"
			model	"corners"
			anchor	"ne"
		]
		gid	0
	]
	node
	[
		id	371
		label	"HS.542506
I:1883410"
		graphics
		[
			x	9547.38671875
			y	-2152.15625
			w	20.00873374938965
			h	20.00873374938965
			type	"rectangle3d"
			fill	"#FCFCFC"
			outline	"#000000"
		]
		LabelGraphics
		[
			text	"HS.542506
I:1883410"
			fontSize	12
			fontName	"Dialog"
			anchor	"c"
		]
		LabelGraphics
		[
			text	"0.00"
			fill	"#C0C0C0"
			fontSize	12
			fontStyle	"bold"
			fontName	"Dialog"
			model	"corners"
			anchor	"ne"
		]
		gid	0
	]
	node
	[
		id	372
		label	"HS.542949
I:1902467"
		graphics
		[
			x	9976.38671875
			y	-4404.15625
			w	20.0
			h	20.0
			type	"rectangle3d"
			fill	"#FCFCFC"
			outline	"#000000"
		]
		LabelGraphics
		[
			text	"HS.542949
I:1902467"
			fontSize	12
			fontName	"Dialog"
			anchor	"c"
		]
		LabelGraphics
		[
			text	"0.00"
			fill	"#C0C0C0"
			fontSize	12
			fontStyle	"bold"
			fontName	"Dialog"
			model	"corners"
			anchor	"ne"
		]
		gid	0
	]
	node
	[
		id	373
		label	"HS.542983
I:1913021"
		graphics
		[
			x	12156.38671875
			y	-3842.15625
			w	20.00873374938965
			h	20.00873374938965
			type	"rectangle3d"
			fill	"#FCFCFC"
			outline	"#000000"
		]
		LabelGraphics
		[
			text	"HS.542983
I:1913021"
			fontSize	12
			fontName	"Dialog"
			anchor	"c"
		]
		LabelGraphics
		[
			text	"0.00"
			fill	"#C0C0C0"
			fontSize	12
			fontStyle	"bold"
			fontName	"Dialog"
			model	"corners"
			anchor	"ne"
		]
		gid	0
	]
	node
	[
		id	374
		label	"HS.543219
I:1862873"
		graphics
		[
			x	12116.38671875
			y	-2994.156005859375
			w	20.0
			h	20.0
			type	"rectangle3d"
			fill	"#FCFCFC"
			outline	"#000000"
		]
		LabelGraphics
		[
			text	"HS.543219
I:1862873"
			fontSize	12
			fontName	"Dialog"
			anchor	"c"
		]
		LabelGraphics
		[
			text	"0.00"
			fill	"#C0C0C0"
			fontSize	12
			fontStyle	"bold"
			fontName	"Dialog"
			model	"corners"
			anchor	"ne"
		]
		gid	0
	]
	node
	[
		id	375
		label	"HS.543495
I:1838034"
		graphics
		[
			x	10216.38671875
			y	-1276.15625
			w	20.00873374938965
			h	20.00873374938965
			type	"rectangle3d"
			fill	"#FCFCFC"
			outline	"#000000"
		]
		LabelGraphics
		[
			text	"HS.543495
I:1838034"
			fontSize	12
			fontName	"Dialog"
			anchor	"c"
		]
		LabelGraphics
		[
			text	"0.00"
			fill	"#C0C0C0"
			fontSize	12
			fontStyle	"bold"
			fontName	"Dialog"
			model	"corners"
			anchor	"ne"
		]
		gid	0
	]
	node
	[
		id	376
		label	"HS.544697
I:1897349"
		graphics
		[
			x	10346.38671875
			y	-1515.15625
			w	20.0
			h	20.0
			type	"rectangle3d"
			fill	"#FCFCFC"
			outline	"#000000"
		]
		LabelGraphics
		[
			text	"HS.544697
I:1897349"
			fontSize	12
			fontName	"Dialog"
			anchor	"c"
		]
		LabelGraphics
		[
			text	"0.00"
			fill	"#C0C0C0"
			fontSize	12
			fontStyle	"bold"
			fontName	"Dialog"
			model	"corners"
			anchor	"ne"
		]
		gid	0
	]
	node
	[
		id	377
		label	"HS.544828
I:1879800"
		graphics
		[
			x	10057.38671875
			y	-4419.15625
			w	20.08654022216797
			h	20.08654022216797
			type	"rectangle3d"
			fill	"#FCFCFC"
			outline	"#000000"
		]
		LabelGraphics
		[
			text	"HS.544828
I:1879800"
			fontSize	12
			fontName	"Dialog"
			anchor	"c"
		]
		LabelGraphics
		[
			text	"0.00"
			fill	"#C0C0C0"
			fontSize	12
			fontStyle	"bold"
			fontName	"Dialog"
			model	"corners"
			anchor	"ne"
		]
		gid	0
	]
	node
	[
		id	378
		label	"HS.545128
I:1879882"
		graphics
		[
			x	12395.38671875
			y	-2683.156005859375
			w	20.0
			h	20.0
			type	"rectangle3d"
			fill	"#FCFCFC"
			outline	"#000000"
		]
		LabelGraphics
		[
			text	"HS.545128
I:1879882"
			fontSize	12
			fontName	"Dialog"
			anchor	"c"
		]
		LabelGraphics
		[
			text	"0.00"
			fill	"#C0C0C0"
			fontSize	12
			fontStyle	"bold"
			fontName	"Dialog"
			model	"corners"
			anchor	"ne"
		]
		gid	0
	]
	node
	[
		id	379
		label	"HS.545277
I:1826520"
		graphics
		[
			x	10871.38671875
			y	-2939.156005859375
			w	20.0
			h	20.0
			type	"rectangle3d"
			fill	"#FCFCFC"
			outline	"#000000"
		]
		LabelGraphics
		[
			text	"HS.545277
I:1826520"
			fontSize	12
			fontName	"Dialog"
			anchor	"c"
		]
		LabelGraphics
		[
			text	"0.00"
			fill	"#C0C0C0"
			fontSize	12
			fontStyle	"bold"
			fontName	"Dialog"
			model	"corners"
			anchor	"ne"
		]
		gid	0
	]
	node
	[
		id	380
		label	"HS.545655
I:1887858"
		graphics
		[
			x	10373.38671875
			y	-4576.15625
			w	20.04351043701172
			h	20.04351043701172
			type	"rectangle3d"
			fill	"#FCFCFC"
			outline	"#000000"
		]
		LabelGraphics
		[
			text	"HS.545655
I:1887858"
			fontSize	12
			fontName	"Dialog"
			anchor	"c"
		]
		LabelGraphics
		[
			text	"0.00"
			fill	"#C0C0C0"
			fontSize	12
			fontStyle	"bold"
			fontName	"Dialog"
			model	"corners"
			anchor	"ne"
		]
		gid	0
	]
	node
	[
		id	381
		label	"HS.545710
I:1852463"
		graphics
		[
			x	10575.38671875
			y	-4848.15625
			w	20.0
			h	20.0
			type	"rectangle3d"
			fill	"#FCFCFC"
			outline	"#000000"
		]
		LabelGraphics
		[
			text	"HS.545710
I:1852463"
			fontSize	12
			fontName	"Dialog"
			anchor	"c"
		]
		LabelGraphics
		[
			text	"0.00"
			fill	"#C0C0C0"
			fontSize	12
			fontStyle	"bold"
			fontName	"Dialog"
			model	"corners"
			anchor	"ne"
		]
		gid	0
	]
	node
	[
		id	382
		label	"HS.549810
I:1875031"
		graphics
		[
			x	11682.38671875
			y	-3795.15625
			w	20.0174560546875
			h	20.0174560546875
			type	"rectangle3d"
			fill	"#FCFCFC"
			outline	"#000000"
		]
		LabelGraphics
		[
			text	"HS.549810
I:1875031"
			fontSize	12
			fontName	"Dialog"
			anchor	"c"
		]
		LabelGraphics
		[
			text	"0.00"
			fill	"#C0C0C0"
			fontSize	12
			fontStyle	"bold"
			fontName	"Dialog"
			model	"corners"
			anchor	"ne"
		]
		gid	0
	]
	node
	[
		id	383
		label	"HS.550210
I:1901233"
		graphics
		[
			x	11013.38671875
			y	-2757.156005859375
			w	20.0174560546875
			h	20.0174560546875
			type	"rectangle3d"
			fill	"#FCFCFC"
			outline	"#000000"
		]
		LabelGraphics
		[
			text	"HS.550210
I:1901233"
			fontSize	12
			fontName	"Dialog"
			anchor	"c"
		]
		LabelGraphics
		[
			text	"0.00"
			fill	"#C0C0C0"
			fontSize	12
			fontStyle	"bold"
			fontName	"Dialog"
			model	"corners"
			anchor	"ne"
		]
		gid	0
	]
	node
	[
		id	384
		label	"HS.552427
I:1830833"
		graphics
		[
			x	10439.38671875
			y	-3588.156005859375
			w	20.00873374938965
			h	20.00873374938965
			type	"rectangle3d"
			fill	"#FCFCFC"
			outline	"#000000"
		]
		LabelGraphics
		[
			text	"HS.552427
I:1830833"
			fontSize	12
			fontName	"Dialog"
			anchor	"c"
		]
		LabelGraphics
		[
			text	"0.00"
			fill	"#C0C0C0"
			fontSize	12
			fontStyle	"bold"
			fontName	"Dialog"
			model	"corners"
			anchor	"ne"
		]
		gid	0
	]
	node
	[
		id	385
		label	"HS.552560
I:1841141"
		graphics
		[
			x	11816.38671875
			y	-4085.15625
			w	20.0
			h	20.0
			type	"rectangle3d"
			fill	"#FCFCFC"
			outline	"#000000"
		]
		LabelGraphics
		[
			text	"HS.552560
I:1841141"
			fontSize	12
			fontName	"Dialog"
			anchor	"c"
		]
		LabelGraphics
		[
			text	"0.00"
			fill	"#C0C0C0"
			fontSize	12
			fontStyle	"bold"
			fontName	"Dialog"
			model	"corners"
			anchor	"ne"
		]
		gid	0
	]
	node
	[
		id	386
		label	"HS.552917
I:1889527"
		graphics
		[
			x	11415.38671875
			y	-3613.156005859375
			w	20.0
			h	20.0
			type	"rectangle3d"
			fill	"#FCFCFC"
			outline	"#000000"
		]
		LabelGraphics
		[
			text	"HS.552917
I:1889527"
			fontSize	12
			fontName	"Dialog"
			anchor	"c"
		]
		LabelGraphics
		[
			text	"0.00"
			fill	"#C0C0C0"
			fontSize	12
			fontStyle	"bold"
			fontName	"Dialog"
			model	"corners"
			anchor	"ne"
		]
		gid	0
	]
	node
	[
		id	387
		label	"HS.553318
I:1851807"
		graphics
		[
			x	11261.38671875
			y	-2620.156005859375
			w	20.0
			h	20.0
			type	"rectangle3d"
			fill	"#FCFCFC"
			outline	"#000000"
		]
		LabelGraphics
		[
			text	"HS.553318
I:1851807"
			fontSize	12
			fontName	"Dialog"
			anchor	"c"
		]
		LabelGraphics
		[
			text	"0.00"
			fill	"#C0C0C0"
			fontSize	12
			fontStyle	"bold"
			fontName	"Dialog"
			model	"corners"
			anchor	"ne"
		]
		gid	0
	]
	node
	[
		id	388
		label	"HS.555123
I:1901366"
		graphics
		[
			x	10524.38671875
			y	-4538.15625
			w	20.0
			h	20.0
			type	"rectangle3d"
			fill	"#FCFCFC"
			outline	"#000000"
		]
		LabelGraphics
		[
			text	"HS.555123
I:1901366"
			fontSize	12
			fontName	"Dialog"
			anchor	"c"
		]
		LabelGraphics
		[
			text	"0.00"
			fill	"#C0C0C0"
			fontSize	12
			fontStyle	"bold"
			fontName	"Dialog"
			model	"corners"
			anchor	"ne"
		]
		gid	0
	]
	node
	[
		id	389
		label	"HS.560344
I:1821127"
		graphics
		[
			x	10550.38671875
			y	-4424.15625
			w	20.077896118164062
			h	20.077896118164062
			type	"rectangle3d"
			fill	"#FCFCFC"
			outline	"#000000"
		]
		LabelGraphics
		[
			text	"HS.560344
I:1821127"
			fontSize	12
			fontName	"Dialog"
			anchor	"c"
		]
		LabelGraphics
		[
			text	"0.00"
			fill	"#C0C0C0"
			fontSize	12
			fontStyle	"bold"
			fontName	"Dialog"
			model	"corners"
			anchor	"ne"
		]
		gid	0
	]
	node
	[
		id	390
		label	"HS.563110
I:1855117"
		graphics
		[
			x	10682.38671875
			y	-3602.156005859375
			w	20.0
			h	20.0
			type	"rectangle3d"
			fill	"#FCFCFC"
			outline	"#000000"
		]
		LabelGraphics
		[
			text	"HS.563110
I:1855117"
			fontSize	12
			fontName	"Dialog"
			anchor	"c"
		]
		LabelGraphics
		[
			text	"0.00"
			fill	"#C0C0C0"
			fontSize	12
			fontStyle	"bold"
			fontName	"Dialog"
			model	"corners"
			anchor	"ne"
		]
		gid	0
	]
	node
	[
		id	391
		label	"HS.563486
I:1820759"
		graphics
		[
			x	9096.38671875
			y	-2126.15625
			w	20.00873374938965
			h	20.00873374938965
			type	"rectangle3d"
			fill	"#FCFCFC"
			outline	"#000000"
		]
		LabelGraphics
		[
			text	"HS.563486
I:1820759"
			fontSize	12
			fontName	"Dialog"
			anchor	"c"
		]
		LabelGraphics
		[
			text	"0.00"
			fill	"#C0C0C0"
			fontSize	12
			fontStyle	"bold"
			fontName	"Dialog"
			model	"corners"
			anchor	"ne"
		]
		gid	0
	]
	node
	[
		id	392
		label	"HS.563639
I:1836766"
		graphics
		[
			x	10641.38671875
			y	-5294.15625
			w	20.0
			h	20.0
			type	"rectangle3d"
			fill	"#FCFCFC"
			outline	"#000000"
		]
		LabelGraphics
		[
			text	"HS.563639
I:1836766"
			fontSize	12
			fontName	"Dialog"
			anchor	"c"
		]
		LabelGraphics
		[
			text	"0.00"
			fill	"#C0C0C0"
			fontSize	12
			fontStyle	"bold"
			fontName	"Dialog"
			model	"corners"
			anchor	"ne"
		]
		gid	0
	]
	node
	[
		id	393
		label	"HS.564191
I:1821479"
		graphics
		[
			x	11105.38671875
			y	-5209.15625
			w	20.00873374938965
			h	20.00873374938965
			type	"rectangle3d"
			fill	"#FCFCFC"
			outline	"#000000"
		]
		LabelGraphics
		[
			text	"HS.564191
I:1821479"
			fontSize	12
			fontName	"Dialog"
			anchor	"c"
		]
		LabelGraphics
		[
			text	"0.00"
			fill	"#C0C0C0"
			fontSize	12
			fontStyle	"bold"
			fontName	"Dialog"
			model	"corners"
			anchor	"ne"
		]
		gid	0
	]
	node
	[
		id	394
		label	"HS.565244
I:1834869"
		graphics
		[
			x	10689.38671875
			y	-2774.156005859375
			w	20.00873374938965
			h	20.00873374938965
			type	"rectangle3d"
			fill	"#FCFCFC"
			outline	"#000000"
		]
		LabelGraphics
		[
			text	"HS.565244
I:1834869"
			fontSize	12
			fontName	"Dialog"
			anchor	"c"
		]
		LabelGraphics
		[
			text	"0.00"
			fill	"#C0C0C0"
			fontSize	12
			fontStyle	"bold"
			fontName	"Dialog"
			model	"corners"
			anchor	"ne"
		]
		gid	0
	]
	node
	[
		id	395
		label	"HS.565552
I:1837344"
		graphics
		[
			x	9796.38671875
			y	-3174.156005859375
			w	20.034873962402344
			h	20.034873962402344
			type	"rectangle3d"
			fill	"#FCFCFC"
			outline	"#000000"
		]
		LabelGraphics
		[
			text	"HS.565552
I:1837344"
			fontSize	12
			fontName	"Dialog"
			anchor	"c"
		]
		LabelGraphics
		[
			text	"0.00"
			fill	"#C0C0C0"
			fontSize	12
			fontStyle	"bold"
			fontName	"Dialog"
			model	"corners"
			anchor	"ne"
		]
		gid	0
	]
	node
	[
		id	396
		label	"HS.565582
I:1892590"
		graphics
		[
			x	12451.38671875
			y	-2971.156005859375
			w	20.0174560546875
			h	20.0174560546875
			type	"rectangle3d"
			fill	"#FCFCFC"
			outline	"#000000"
		]
		LabelGraphics
		[
			text	"HS.565582
I:1892590"
			fontSize	12
			fontName	"Dialog"
			anchor	"c"
		]
		LabelGraphics
		[
			text	"0.00"
			fill	"#C0C0C0"
			fontSize	12
			fontStyle	"bold"
			fontName	"Dialog"
			model	"corners"
			anchor	"ne"
		]
		gid	0
	]
	node
	[
		id	397
		label	"HS.565682
I:1827034"
		graphics
		[
			x	10802.38671875
			y	-2384.15625
			w	20.0174560546875
			h	20.0174560546875
			type	"rectangle3d"
			fill	"#FCFCFC"
			outline	"#000000"
		]
		LabelGraphics
		[
			text	"HS.565682
I:1827034"
			fontSize	12
			fontName	"Dialog"
			anchor	"c"
		]
		LabelGraphics
		[
			text	"0.00"
			fill	"#C0C0C0"
			fontSize	12
			fontStyle	"bold"
			fontName	"Dialog"
			model	"corners"
			anchor	"ne"
		]
		gid	0
	]
	node
	[
		id	398
		label	"HS.566647
I:1846412"
		graphics
		[
			x	10616.38671875
			y	-3893.15625
			w	20.0
			h	20.0
			type	"rectangle3d"
			fill	"#FCFCFC"
			outline	"#000000"
		]
		LabelGraphics
		[
			text	"HS.566647
I:1846412"
			fontSize	12
			fontName	"Dialog"
			anchor	"c"
		]
		LabelGraphics
		[
			text	"0.00"
			fill	"#C0C0C0"
			fontSize	12
			fontStyle	"bold"
			fontName	"Dialog"
			model	"corners"
			anchor	"ne"
		]
		gid	0
	]
	node
	[
		id	399
		label	"HS.570344
I:1908374"
		graphics
		[
			x	10064.38671875
			y	-583.15625
			w	20.0
			h	20.0
			type	"rectangle3d"
			fill	"#FCFCFC"
			outline	"#000000"
		]
		LabelGraphics
		[
			text	"HS.570344
I:1908374"
			fontSize	12
			fontName	"Dialog"
			anchor	"c"
		]
		LabelGraphics
		[
			text	"0.00"
			fill	"#C0C0C0"
			fontSize	12
			fontStyle	"bold"
			fontName	"Dialog"
			model	"corners"
			anchor	"ne"
		]
		gid	0
	]
	node
	[
		id	400
		label	"HS.570398
I:1887619"
		graphics
		[
			x	10333.38671875
			y	-1125.15625
			w	20.0174560546875
			h	20.0174560546875
			type	"rectangle3d"
			fill	"#FCFCFC"
			outline	"#000000"
		]
		LabelGraphics
		[
			text	"HS.570398
I:1887619"
			fontSize	12
			fontName	"Dialog"
			anchor	"c"
		]
		LabelGraphics
		[
			text	"0.00"
			fill	"#C0C0C0"
			fontSize	12
			fontStyle	"bold"
			fontName	"Dialog"
			model	"corners"
			anchor	"ne"
		]
		gid	0
	]
	node
	[
		id	401
		label	"HS.570833
I:1834721"
		graphics
		[
			x	13160.38671875
			y	-3685.156005859375
			w	20.0174560546875
			h	20.0174560546875
			type	"rectangle3d"
			fill	"#FCFCFC"
			outline	"#000000"
		]
		LabelGraphics
		[
			text	"HS.570833
I:1834721"
			fontSize	12
			fontName	"Dialog"
			anchor	"c"
		]
		LabelGraphics
		[
			text	"0.00"
			fill	"#C0C0C0"
			fontSize	12
			fontStyle	"bold"
			fontName	"Dialog"
			model	"corners"
			anchor	"ne"
		]
		gid	0
	]
	node
	[
		id	402
		label	"HS.573152
I:1827035"
		graphics
		[
			x	12054.38671875
			y	-3660.156005859375
			w	20.026140213012695
			h	20.026140213012695
			type	"rectangle3d"
			fill	"#FCFCFC"
			outline	"#000000"
		]
		LabelGraphics
		[
			text	"HS.573152
I:1827035"
			fontSize	12
			fontName	"Dialog"
			anchor	"c"
		]
		LabelGraphics
		[
			text	"0.00"
			fill	"#C0C0C0"
			fontSize	12
			fontStyle	"bold"
			fontName	"Dialog"
			model	"corners"
			anchor	"ne"
		]
		gid	0
	]
	node
	[
		id	403
		label	"HS.573497
I:1831646"
		graphics
		[
			x	12370.38671875
			y	-3073.156005859375
			w	20.0
			h	20.0
			type	"rectangle3d"
			fill	"#FCFCFC"
			outline	"#000000"
		]
		LabelGraphics
		[
			text	"HS.573497
I:1831646"
			fontSize	12
			fontName	"Dialog"
			anchor	"c"
		]
		LabelGraphics
		[
			text	"0.00"
			fill	"#C0C0C0"
			fontSize	12
			fontStyle	"bold"
			fontName	"Dialog"
			model	"corners"
			anchor	"ne"
		]
		gid	0
	]
	node
	[
		id	404
		label	"HS.574099
I:1898785"
		graphics
		[
			x	12185.38671875
			y	-2477.15625
			w	20.0
			h	20.0
			type	"rectangle3d"
			fill	"#FCFCFC"
			outline	"#000000"
		]
		LabelGraphics
		[
			text	"HS.574099
I:1898785"
			fontSize	12
			fontName	"Dialog"
			anchor	"c"
		]
		LabelGraphics
		[
			text	"0.00"
			fill	"#C0C0C0"
			fontSize	12
			fontStyle	"bold"
			fontName	"Dialog"
			model	"corners"
			anchor	"ne"
		]
		gid	0
	]
	node
	[
		id	405
		label	"HS.575816
I:1903512"
		graphics
		[
			x	10829.38671875
			y	-568.15625
			w	20.0
			h	20.0
			type	"rectangle3d"
			fill	"#FCFCFC"
			outline	"#000000"
		]
		LabelGraphics
		[
			text	"HS.575816
I:1903512"
			fontSize	12
			fontName	"Dialog"
			anchor	"c"
		]
		LabelGraphics
		[
			text	"0.00"
			fill	"#C0C0C0"
			fontSize	12
			fontStyle	"bold"
			fontName	"Dialog"
			model	"corners"
			anchor	"ne"
		]
		gid	0
	]
	node
	[
		id	406
		label	"HS.576509
I:1816751"
		graphics
		[
			x	12745.38671875
			y	-1425.15625
			w	20.00873374938965
			h	20.00873374938965
			type	"rectangle3d"
			fill	"#FCFCFC"
			outline	"#000000"
		]
		LabelGraphics
		[
			text	"HS.576509
I:1816751"
			fontSize	12
			fontName	"Dialog"
			anchor	"c"
		]
		LabelGraphics
		[
			text	"0.00"
			fill	"#C0C0C0"
			fontSize	12
			fontStyle	"bold"
			fontName	"Dialog"
			model	"corners"
			anchor	"ne"
		]
		gid	0
	]
	node
	[
		id	407
		label	"HS.576825
I:1831563"
		graphics
		[
			x	10221.38671875
			y	-1985.15625
			w	20.017446517944336
			h	20.017446517944336
			type	"rectangle3d"
			fill	"#FCFCFC"
			outline	"#000000"
		]
		LabelGraphics
		[
			text	"HS.576825
I:1831563"
			fontSize	12
			fontName	"Dialog"
			anchor	"c"
		]
		LabelGraphics
		[
			text	"0.00"
			fill	"#C0C0C0"
			fontSize	12
			fontStyle	"bold"
			fontName	"Dialog"
			model	"corners"
			anchor	"ne"
		]
		gid	0
	]
	node
	[
		id	408
		label	"HS.578136
I:1902508"
		graphics
		[
			x	11615.38671875
			y	-2051.15625
			w	20.017446517944336
			h	20.017446517944336
			type	"rectangle3d"
			fill	"#FCFCFC"
			outline	"#000000"
		]
		LabelGraphics
		[
			text	"HS.578136
I:1902508"
			fontSize	12
			fontName	"Dialog"
			anchor	"c"
		]
		LabelGraphics
		[
			text	"0.00"
			fill	"#C0C0C0"
			fontSize	12
			fontStyle	"bold"
			fontName	"Dialog"
			model	"corners"
			anchor	"ne"
		]
		gid	0
	]
	node
	[
		id	409
		label	"HS.579949
I:1893083"
		graphics
		[
			x	11628.38671875
			y	-1538.15625
			w	20.0
			h	20.0
			type	"rectangle3d"
			fill	"#FCFCFC"
			outline	"#000000"
		]
		LabelGraphics
		[
			text	"HS.579949
I:1893083"
			fontSize	12
			fontName	"Dialog"
			anchor	"c"
		]
		LabelGraphics
		[
			text	"0.00"
			fill	"#C0C0C0"
			fontSize	12
			fontStyle	"bold"
			fontName	"Dialog"
			model	"corners"
			anchor	"ne"
		]
		gid	0
	]
	node
	[
		id	410
		label	"HS.581914
I:1889508"
		graphics
		[
			x	10735.38671875
			y	-1554.15625
			w	20.0
			h	20.0
			type	"rectangle3d"
			fill	"#FCFCFC"
			outline	"#000000"
		]
		LabelGraphics
		[
			text	"HS.581914
I:1889508"
			fontSize	12
			fontName	"Dialog"
			anchor	"c"
		]
		LabelGraphics
		[
			text	"0.00"
			fill	"#C0C0C0"
			fontSize	12
			fontStyle	"bold"
			fontName	"Dialog"
			model	"corners"
			anchor	"ne"
		]
		gid	0
	]
	node
	[
		id	411
		label	"HS.581967
I:1859531"
		graphics
		[
			x	10970.38671875
			y	-3033.156005859375
			w	20.00873374938965
			h	20.00873374938965
			type	"rectangle3d"
			fill	"#FCFCFC"
			outline	"#000000"
		]
		LabelGraphics
		[
			text	"HS.581967
I:1859531"
			fontSize	12
			fontName	"Dialog"
			anchor	"c"
		]
		LabelGraphics
		[
			text	"0.00"
			fill	"#C0C0C0"
			fontSize	12
			fontStyle	"bold"
			fontName	"Dialog"
			model	"corners"
			anchor	"ne"
		]
		gid	0
	]
	node
	[
		id	412
		label	"HS.583075
I:1867864"
		graphics
		[
			x	10588.38671875
			y	-3411.156005859375
			w	20.0
			h	20.0
			type	"rectangle3d"
			fill	"#FCFCFC"
			outline	"#000000"
		]
		LabelGraphics
		[
			text	"HS.583075
I:1867864"
			fontSize	12
			fontName	"Dialog"
			anchor	"c"
		]
		LabelGraphics
		[
			text	"0.00"
			fill	"#C0C0C0"
			fontSize	12
			fontStyle	"bold"
			fontName	"Dialog"
			model	"corners"
			anchor	"ne"
		]
		gid	0
	]
	node
	[
		id	413
		label	"HS.583375
I:1842917"
		graphics
		[
			x	12294.38671875
			y	-1494.15625
			w	20.00873374938965
			h	20.00873374938965
			type	"rectangle3d"
			fill	"#FCFCFC"
			outline	"#000000"
		]
		LabelGraphics
		[
			text	"HS.583375
I:1842917"
			fontSize	12
			fontName	"Dialog"
			anchor	"c"
		]
		LabelGraphics
		[
			text	"0.00"
			fill	"#C0C0C0"
			fontSize	12
			fontStyle	"bold"
			fontName	"Dialog"
			model	"corners"
			anchor	"ne"
		]
		gid	0
	]
	node
	[
		id	414
		label	"HS.584280
I:1841716"
		graphics
		[
			x	11942.38671875
			y	-3358.156005859375
			w	20.06948471069336
			h	20.06948471069336
			type	"rectangle3d"
			fill	"#FCFCFC"
			outline	"#000000"
		]
		LabelGraphics
		[
			text	"HS.584280
I:1841716"
			fontSize	12
			fontName	"Dialog"
			anchor	"c"
		]
		LabelGraphics
		[
			text	"0.00"
			fill	"#C0C0C0"
			fontSize	12
			fontStyle	"bold"
			fontName	"Dialog"
			model	"corners"
			anchor	"ne"
		]
		gid	0
	]
	node
	[
		id	415
		label	"HS.584678
I:1870609"
		graphics
		[
			x	9549.38671875
			y	-2765.156005859375
			w	20.0
			h	20.0
			type	"rectangle3d"
			fill	"#FCFCFC"
			outline	"#000000"
		]
		LabelGraphics
		[
			text	"HS.584678
I:1870609"
			fontSize	12
			fontName	"Dialog"
			anchor	"c"
		]
		LabelGraphics
		[
			text	"0.00"
			fill	"#C0C0C0"
			fontSize	12
			fontStyle	"bold"
			fontName	"Dialog"
			model	"corners"
			anchor	"ne"
		]
		gid	0
	]
	node
	[
		id	416
		label	"HS.59368
I:1851244"
		graphics
		[
			x	12657.38671875
			y	-3652.156005859375
			w	20.0
			h	20.0
			type	"rectangle3d"
			fill	"#FCFCFC"
			outline	"#000000"
		]
		LabelGraphics
		[
			text	"HS.59368
I:1851244"
			fontSize	12
			fontName	"Dialog"
			anchor	"c"
		]
		LabelGraphics
		[
			text	"0.00"
			fill	"#C0C0C0"
			fontSize	12
			fontStyle	"bold"
			fontName	"Dialog"
			model	"corners"
			anchor	"ne"
		]
		gid	0
	]
	node
	[
		id	417
		label	"HSD17B7
I:1671661"
		graphics
		[
			x	9401.38671875
			y	-2002.15625
			w	20.0
			h	20.0
			type	"rectangle3d"
			fill	"#FCFCFC"
			outline	"#000000"
		]
		LabelGraphics
		[
			text	"HSD17B7
I:1671661"
			fontSize	12
			fontName	"Dialog"
			anchor	"c"
		]
		LabelGraphics
		[
			text	"0.00"
			fill	"#C0C0C0"
			fontSize	12
			fontStyle	"bold"
			fontName	"Dialog"
			model	"corners"
			anchor	"ne"
		]
		gid	0
	]
	node
	[
		id	418
		label	"HTR1E
I:1794095"
		graphics
		[
			x	10560.38671875
			y	-2386.15625
			w	20.00873374938965
			h	20.00873374938965
			type	"rectangle3d"
			fill	"#FCFCFC"
			outline	"#000000"
		]
		LabelGraphics
		[
			text	"HTR1E
I:1794095"
			fontSize	12
			fontName	"Dialog"
			anchor	"c"
		]
		LabelGraphics
		[
			text	"0.00"
			fill	"#C0C0C0"
			fontSize	12
			fontStyle	"bold"
			fontName	"Dialog"
			model	"corners"
			anchor	"ne"
		]
		gid	0
	]
	node
	[
		id	419
		label	"ICF45
I:1792620"
		graphics
		[
			x	11414.38671875
			y	-1634.15625
			w	20.060781478881836
			h	20.060781478881836
			type	"rectangle3d"
			fill	"#FCFCFC"
			outline	"#000000"
		]
		LabelGraphics
		[
			text	"ICF45
I:1792620"
			fontSize	12
			fontName	"Dialog"
			anchor	"c"
		]
		LabelGraphics
		[
			text	"0.00"
			fill	"#C0C0C0"
			fontSize	12
			fontStyle	"bold"
			fontName	"Dialog"
			model	"corners"
			anchor	"ne"
		]
		gid	0
	]
	node
	[
		id	420
		label	"IDH2
I:1751753"
		graphics
		[
			x	12694.38671875
			y	-3129.156005859375
			w	20.0
			h	20.0
			type	"rectangle3d"
			fill	"#FCFCFC"
			outline	"#000000"
		]
		LabelGraphics
		[
			text	"IDH2
I:1751753"
			fontSize	12
			fontName	"Dialog"
			anchor	"c"
		]
		LabelGraphics
		[
			text	"0.00"
			fill	"#C0C0C0"
			fontSize	12
			fontStyle	"bold"
			fontName	"Dialog"
			model	"corners"
			anchor	"ne"
		]
		gid	0
	]
	node
	[
		id	421
		label	"IDH3A
I:1698533"
		graphics
		[
			x	13143.38671875
			y	-3155.156005859375
			w	20.00873374938965
			h	20.00873374938965
			type	"rectangle3d"
			fill	"#FCFCFC"
			outline	"#000000"
		]
		LabelGraphics
		[
			text	"IDH3A
I:1698533"
			fontSize	12
			fontName	"Dialog"
			anchor	"c"
		]
		LabelGraphics
		[
			text	"0.00"
			fill	"#C0C0C0"
			fontSize	12
			fontStyle	"bold"
			fontName	"Dialog"
			model	"corners"
			anchor	"ne"
		]
		gid	0
	]
	node
	[
		id	422
		label	"IDUA
I:1703041"
		graphics
		[
			x	9291.38671875
			y	-2366.15625
			w	20.0
			h	20.0
			type	"rectangle3d"
			fill	"#FCFCFC"
			outline	"#000000"
		]
		LabelGraphics
		[
			text	"IDUA
I:1703041"
			fontSize	12
			fontName	"Dialog"
			anchor	"c"
		]
		LabelGraphics
		[
			text	"0.00"
			fill	"#C0C0C0"
			fontSize	12
			fontStyle	"bold"
			fontName	"Dialog"
			model	"corners"
			anchor	"ne"
		]
		gid	0
	]
	node
	[
		id	423
		label	"IFNA10
I:1769988"
		graphics
		[
			x	10566.38671875
			y	-2477.15625
			w	20.0
			h	20.0
			type	"rectangle3d"
			fill	"#FCFCFC"
			outline	"#000000"
		]
		LabelGraphics
		[
			text	"IFNA10
I:1769988"
			fontSize	12
			fontName	"Dialog"
			anchor	"c"
		]
		LabelGraphics
		[
			text	"0.00"
			fill	"#C0C0C0"
			fontSize	12
			fontStyle	"bold"
			fontName	"Dialog"
			model	"corners"
			anchor	"ne"
		]
		gid	0
	]
	node
	[
		id	424
		label	"IFT52
I:1673172"
		graphics
		[
			x	11126.38671875
			y	-2305.15625
			w	20.80350112915039
			h	20.80350112915039
			type	"rectangle3d"
			fill	"#FCFCFC"
			outline	"#000000"
		]
		LabelGraphics
		[
			text	"IFT52
I:1673172"
			fontSize	12
			fontName	"Dialog"
			anchor	"c"
		]
		LabelGraphics
		[
			text	"0.01"
			fill	"#C0C0C0"
			fontSize	12
			fontStyle	"bold"
			fontName	"Dialog"
			model	"corners"
			anchor	"ne"
		]
		gid	0
	]
	node
	[
		id	425
		label	"IGFBP7
I:2062468"
		graphics
		[
			x	10132.38671875
			y	-1815.15625
			w	20.0
			h	20.0
			type	"rectangle3d"
			fill	"#FCFCFC"
			outline	"#000000"
		]
		LabelGraphics
		[
			text	"IGFBP7
I:2062468"
			fontSize	12
			fontName	"Dialog"
			anchor	"c"
		]
		LabelGraphics
		[
			text	"0.00"
			fill	"#C0C0C0"
			fontSize	12
			fontStyle	"bold"
			fontName	"Dialog"
			model	"corners"
			anchor	"ne"
		]
		gid	0
	]
	node
	[
		id	426
		label	"IL15RA
I:1665682"
		graphics
		[
			x	11707.38671875
			y	-1742.15625
			w	20.00873374938965
			h	20.00873374938965
			type	"rectangle3d"
			fill	"#FCFCFC"
			outline	"#000000"
		]
		LabelGraphics
		[
			text	"IL15RA
I:1665682"
			fontSize	12
			fontName	"Dialog"
			anchor	"c"
		]
		LabelGraphics
		[
			text	"0.00"
			fill	"#C0C0C0"
			fontSize	12
			fontStyle	"bold"
			fontName	"Dialog"
			model	"corners"
			anchor	"ne"
		]
		gid	0
	]
	node
	[
		id	427
		label	"IL32
I:2368530"
		graphics
		[
			x	9789.38671875
			y	-1764.15625
			w	20.026140213012695
			h	20.026140213012695
			type	"rectangle3d"
			fill	"#FCFCFC"
			outline	"#000000"
		]
		LabelGraphics
		[
			text	"IL32
I:2368530"
			fontSize	12
			fontName	"Dialog"
			anchor	"c"
		]
		LabelGraphics
		[
			text	"0.00"
			fill	"#C0C0C0"
			fontSize	12
			fontStyle	"bold"
			fontName	"Dialog"
			model	"corners"
			anchor	"ne"
		]
		gid	0
	]
	node
	[
		id	428
		label	"INF2
I:1727248"
		graphics
		[
			x	10149.38671875
			y	-2452.15625
			w	20.0174560546875
			h	20.0174560546875
			type	"rectangle3d"
			fill	"#FCFCFC"
			outline	"#000000"
		]
		LabelGraphics
		[
			text	"INF2
I:1727248"
			fontSize	12
			fontName	"Dialog"
			anchor	"c"
		]
		LabelGraphics
		[
			text	"0.00"
			fill	"#C0C0C0"
			fontSize	12
			fontStyle	"bold"
			fontName	"Dialog"
			model	"corners"
			anchor	"ne"
		]
		gid	0
	]
	node
	[
		id	429
		label	"INTS1
I:2317463"
		graphics
		[
			x	10291.38671875
			y	-1414.15625
			w	20.0
			h	20.0
			type	"rectangle3d"
			fill	"#FCFCFC"
			outline	"#000000"
		]
		LabelGraphics
		[
			text	"INTS1
I:2317463"
			fontSize	12
			fontName	"Dialog"
			anchor	"c"
		]
		LabelGraphics
		[
			text	"0.00"
			fill	"#C0C0C0"
			fontSize	12
			fontStyle	"bold"
			fontName	"Dialog"
			model	"corners"
			anchor	"ne"
		]
		gid	0
	]
	node
	[
		id	430
		label	"INTS12
I:1725169"
		graphics
		[
			x	11013.38671875
			y	-2851.156005859375
			w	22.851009368896484
			h	22.851009368896484
			type	"rectangle3d"
			fill	"#FCFAF4"
			outline	"#000000"
		]
		LabelGraphics
		[
			text	"INTS12
I:1725169"
			fontSize	12
			fontName	"Dialog"
			anchor	"c"
		]
		LabelGraphics
		[
			text	"0.04"
			fill	"#C0C0C0"
			fontSize	12
			fontStyle	"bold"
			fontName	"Dialog"
			model	"corners"
			anchor	"ne"
		]
		gid	0
	]
	node
	[
		id	431
		label	"ISG20
I:1659913"
		graphics
		[
			x	10051.38671875
			y	-1775.15625
			w	20.0
			h	20.0
			type	"rectangle3d"
			fill	"#FCFCFC"
			outline	"#000000"
		]
		LabelGraphics
		[
			text	"ISG20
I:1659913"
			fontSize	12
			fontName	"Dialog"
			anchor	"c"
		]
		LabelGraphics
		[
			text	"0.00"
			fill	"#C0C0C0"
			fontSize	12
			fontStyle	"bold"
			fontName	"Dialog"
			model	"corners"
			anchor	"ne"
		]
		gid	0
	]
	node
	[
		id	432
		label	"ITFG2
I:1701244"
		graphics
		[
			x	11048.38671875
			y	-1938.15625
			w	20.0
			h	20.0
			type	"rectangle3d"
			fill	"#FCFCFC"
			outline	"#000000"
		]
		LabelGraphics
		[
			text	"ITFG2
I:1701244"
			fontSize	12
			fontName	"Dialog"
			anchor	"c"
		]
		LabelGraphics
		[
			text	"0.00"
			fill	"#C0C0C0"
			fontSize	12
			fontStyle	"bold"
			fontName	"Dialog"
			model	"corners"
			anchor	"ne"
		]
		gid	0
	]
	node
	[
		id	433
		label	"ITLN2
I:2118129"
		graphics
		[
			x	9961.38671875
			y	-1711.15625
			w	20.00873374938965
			h	20.00873374938965
			type	"rectangle3d"
			fill	"#FCFCFC"
			outline	"#000000"
		]
		LabelGraphics
		[
			text	"ITLN2
I:2118129"
			fontSize	12
			fontName	"Dialog"
			anchor	"c"
		]
		LabelGraphics
		[
			text	"0.00"
			fill	"#C0C0C0"
			fontSize	12
			fontStyle	"bold"
			fontName	"Dialog"
			model	"corners"
			anchor	"ne"
		]
		gid	0
	]
	node
	[
		id	434
		label	"ITPK1
I:1715674"
		graphics
		[
			x	12004.38671875
			y	-2539.15625
			w	20.0
			h	20.0
			type	"rectangle3d"
			fill	"#FCFCFC"
			outline	"#000000"
		]
		LabelGraphics
		[
			text	"ITPK1
I:1715674"
			fontSize	12
			fontName	"Dialog"
			anchor	"c"
		]
		LabelGraphics
		[
			text	"0.00"
			fill	"#C0C0C0"
			fontSize	12
			fontStyle	"bold"
			fontName	"Dialog"
			model	"corners"
			anchor	"ne"
		]
		gid	0
	]
	node
	[
		id	435
		label	"ITPKB
I:1700432"
		graphics
		[
			x	10728.38671875
			y	-2501.15625
			w	20.00873374938965
			h	20.00873374938965
			type	"rectangle3d"
			fill	"#FCFCFC"
			outline	"#000000"
		]
		LabelGraphics
		[
			text	"ITPKB
I:1700432"
			fontSize	12
			fontName	"Dialog"
			anchor	"c"
		]
		LabelGraphics
		[
			text	"0.00"
			fill	"#C0C0C0"
			fontSize	12
			fontStyle	"bold"
			fontName	"Dialog"
			model	"corners"
			anchor	"ne"
		]
		gid	0
	]
	node
	[
		id	436
		label	"JPH2
I:1717519"
		graphics
		[
			x	11968.38671875
			y	-1535.15625
			w	20.0
			h	20.0
			type	"rectangle3d"
			fill	"#FCFCFC"
			outline	"#000000"
		]
		LabelGraphics
		[
			text	"JPH2
I:1717519"
			fontSize	12
			fontName	"Dialog"
			anchor	"c"
		]
		LabelGraphics
		[
			text	"0.00"
			fill	"#C0C0C0"
			fontSize	12
			fontStyle	"bold"
			fontName	"Dialog"
			model	"corners"
			anchor	"ne"
		]
		gid	0
	]
	node
	[
		id	437
		label	"KARS
I:1777584"
		graphics
		[
			x	10550.38671875
			y	-4333.15625
			w	20.017446517944336
			h	20.017446517944336
			type	"rectangle3d"
			fill	"#FCFCFC"
			outline	"#000000"
		]
		LabelGraphics
		[
			text	"KARS
I:1777584"
			fontSize	12
			fontName	"Dialog"
			anchor	"c"
		]
		LabelGraphics
		[
			text	"0.00"
			fill	"#C0C0C0"
			fontSize	12
			fontStyle	"bold"
			fontName	"Dialog"
			model	"corners"
			anchor	"ne"
		]
		gid	0
	]
	node
	[
		id	438
		label	"KCNH4
I:1800396"
		graphics
		[
			x	12770.38671875
			y	-1334.15625
			w	20.02617073059082
			h	20.02617073059082
			type	"rectangle3d"
			fill	"#FCFCFC"
			outline	"#000000"
		]
		LabelGraphics
		[
			text	"KCNH4
I:1800396"
			fontSize	12
			fontName	"Dialog"
			anchor	"c"
		]
		LabelGraphics
		[
			text	"0.00"
			fill	"#C0C0C0"
			fontSize	12
			fontStyle	"bold"
			fontName	"Dialog"
			model	"corners"
			anchor	"ne"
		]
		gid	0
	]
	node
	[
		id	439
		label	"KCNK12
I:1711988"
		graphics
		[
			x	11822.38671875
			y	-3991.15625
			w	20.00873374938965
			h	20.00873374938965
			type	"rectangle3d"
			fill	"#FCFCFC"
			outline	"#000000"
		]
		LabelGraphics
		[
			text	"KCNK12
I:1711988"
			fontSize	12
			fontName	"Dialog"
			anchor	"c"
		]
		LabelGraphics
		[
			text	"0.00"
			fill	"#C0C0C0"
			fontSize	12
			fontStyle	"bold"
			fontName	"Dialog"
			model	"corners"
			anchor	"ne"
		]
		gid	0
	]
	node
	[
		id	440
		label	"KCNMB4
I:1727466"
		graphics
		[
			x	10089.38671875
			y	-3483.156005859375
			w	20.0
			h	20.0
			type	"rectangle3d"
			fill	"#FCFCFC"
			outline	"#000000"
		]
		LabelGraphics
		[
			text	"KCNMB4
I:1727466"
			fontSize	12
			fontName	"Dialog"
			anchor	"c"
		]
		LabelGraphics
		[
			text	"0.00"
			fill	"#C0C0C0"
			fontSize	12
			fontStyle	"bold"
			fontName	"Dialog"
			model	"corners"
			anchor	"ne"
		]
		gid	0
	]
	node
	[
		id	441
		label	"KCTD21
I:1809708"
		graphics
		[
			x	11342.38671875
			y	-3431.156005859375
			w	20.017446517944336
			h	20.017446517944336
			type	"rectangle3d"
			fill	"#FCFCFC"
			outline	"#000000"
		]
		LabelGraphics
		[
			text	"KCTD21
I:1809708"
			fontSize	12
			fontName	"Dialog"
			anchor	"c"
		]
		LabelGraphics
		[
			text	"0.00"
			fill	"#C0C0C0"
			fontSize	12
			fontStyle	"bold"
			fontName	"Dialog"
			model	"corners"
			anchor	"ne"
		]
		gid	0
	]
	node
	[
		id	442
		label	"KIAA0101
I:2285996"
		graphics
		[
			x	9790.38671875
			y	-2393.15625
			w	20.0
			h	20.0
			type	"rectangle3d"
			fill	"#FCFCFC"
			outline	"#000000"
		]
		LabelGraphics
		[
			text	"KIAA0101
I:2285996"
			fontSize	12
			fontName	"Dialog"
			anchor	"c"
		]
		LabelGraphics
		[
			text	"0.00"
			fill	"#C0C0C0"
			fontSize	12
			fontStyle	"bold"
			fontName	"Dialog"
			model	"corners"
			anchor	"ne"
		]
		gid	0
	]
	node
	[
		id	443
		label	"KIAA0256
I:1784333"
		graphics
		[
			x	11978.38671875
			y	-1726.15625
			w	20.0
			h	20.0
			type	"rectangle3d"
			fill	"#FCFCFC"
			outline	"#000000"
		]
		LabelGraphics
		[
			text	"KIAA0256
I:1784333"
			fontSize	12
			fontName	"Dialog"
			anchor	"c"
		]
		LabelGraphics
		[
			text	"0.00"
			fill	"#C0C0C0"
			fontSize	12
			fontStyle	"bold"
			fontName	"Dialog"
			model	"corners"
			anchor	"ne"
		]
		gid	0
	]
	node
	[
		id	444
		label	"KIAA0317
I:1688106"
		graphics
		[
			x	10203.38671875
			y	-123.15625
			w	20.017446517944336
			h	20.017446517944336
			type	"rectangle3d"
			fill	"#FCFCFC"
			outline	"#000000"
		]
		LabelGraphics
		[
			text	"KIAA0317
I:1688106"
			fontSize	12
			fontName	"Dialog"
			anchor	"c"
		]
		LabelGraphics
		[
			text	"0.00"
			fill	"#C0C0C0"
			fontSize	12
			fontStyle	"bold"
			fontName	"Dialog"
			model	"corners"
			anchor	"ne"
		]
		gid	0
	]
	node
	[
		id	445
		label	"KIAA0495
I:2090040"
		graphics
		[
			x	10764.38671875
			y	-1978.15625
			w	20.0
			h	20.0
			type	"rectangle3d"
			fill	"#FCFCFC"
			outline	"#000000"
		]
		LabelGraphics
		[
			text	"KIAA0495
I:2090040"
			fontSize	12
			fontName	"Dialog"
			anchor	"c"
		]
		LabelGraphics
		[
			text	"0.00"
			fill	"#C0C0C0"
			fontSize	12
			fontStyle	"bold"
			fontName	"Dialog"
			model	"corners"
			anchor	"ne"
		]
		gid	0
	]
	node
	[
		id	446
		label	"KIAA0513
I:1693233"
		graphics
		[
			x	9808.38671875
			y	-4555.15625
			w	20.0
			h	20.0
			type	"rectangle3d"
			fill	"#FCFCFC"
			outline	"#000000"
		]
		LabelGraphics
		[
			text	"KIAA0513
I:1693233"
			fontSize	12
			fontName	"Dialog"
			anchor	"c"
		]
		LabelGraphics
		[
			text	"0.00"
			fill	"#C0C0C0"
			fontSize	12
			fontStyle	"bold"
			fontName	"Dialog"
			model	"corners"
			anchor	"ne"
		]
		gid	0
	]
	node
	[
		id	447
		label	"KIAA0556
I:1753426"
		graphics
		[
			x	10845.38671875
			y	-2020.15625
			w	20.0
			h	20.0
			type	"rectangle3d"
			fill	"#FCFCFC"
			outline	"#000000"
		]
		LabelGraphics
		[
			text	"KIAA0556
I:1753426"
			fontSize	12
			fontName	"Dialog"
			anchor	"c"
		]
		LabelGraphics
		[
			text	"0.00"
			fill	"#C0C0C0"
			fontSize	12
			fontStyle	"bold"
			fontName	"Dialog"
			model	"corners"
			anchor	"ne"
		]
		gid	0
	]
	node
	[
		id	448
		label	"KIAA0564
I:2339006"
		graphics
		[
			x	11094.38671875
			y	-2851.156005859375
			w	20.0
			h	20.0
			type	"rectangle3d"
			fill	"#FCFCFC"
			outline	"#000000"
		]
		LabelGraphics
		[
			text	"KIAA0564
I:2339006"
			fontSize	12
			fontName	"Dialog"
			anchor	"c"
		]
		LabelGraphics
		[
			text	"0.00"
			fill	"#C0C0C0"
			fontSize	12
			fontStyle	"bold"
			fontName	"Dialog"
			model	"corners"
			anchor	"ne"
		]
		gid	0
	]
	node
	[
		id	449
		label	"KIAA0748
I:1690139"
		graphics
		[
			x	10180.38671875
			y	-1724.15625
			w	20.0
			h	20.0
			type	"rectangle3d"
			fill	"#FCFCFC"
			outline	"#000000"
		]
		LabelGraphics
		[
			text	"KIAA0748
I:1690139"
			fontSize	12
			fontName	"Dialog"
			anchor	"c"
		]
		LabelGraphics
		[
			text	"0.00"
			fill	"#C0C0C0"
			fontSize	12
			fontStyle	"bold"
			fontName	"Dialog"
			model	"corners"
			anchor	"ne"
		]
		gid	0
	]
	node
	[
		id	450
		label	"KIAA0889
I:1723735"
		graphics
		[
			x	12815.38671875
			y	-3015.156005859375
			w	20.0
			h	20.0
			type	"rectangle3d"
			fill	"#FCFCFC"
			outline	"#000000"
		]
		LabelGraphics
		[
			text	"KIAA0889
I:1723735"
			fontSize	12
			fontName	"Dialog"
			anchor	"c"
		]
		LabelGraphics
		[
			text	"0.00"
			fill	"#C0C0C0"
			fontSize	12
			fontStyle	"bold"
			fontName	"Dialog"
			model	"corners"
			anchor	"ne"
		]
		gid	0
	]
	node
	[
		id	451
		label	"KIAA1191
I:2376133"
		graphics
		[
			x	10543.38671875
			y	-4242.15625
			w	20.0
			h	20.0
			type	"rectangle3d"
			fill	"#FCFCFC"
			outline	"#000000"
		]
		LabelGraphics
		[
			text	"KIAA1191
I:2376133"
			fontSize	12
			fontName	"Dialog"
			anchor	"c"
		]
		LabelGraphics
		[
			text	"0.00"
			fill	"#C0C0C0"
			fontSize	12
			fontStyle	"bold"
			fontName	"Dialog"
			model	"corners"
			anchor	"ne"
		]
		gid	0
	]
	node
	[
		id	452
		label	"KIAA1644
I:1758386"
		graphics
		[
			x	10763.38671875
			y	-3689.156005859375
			w	20.00873374938965
			h	20.00873374938965
			type	"rectangle3d"
			fill	"#FCFCFC"
			outline	"#000000"
		]
		LabelGraphics
		[
			text	"KIAA1644
I:1758386"
			fontSize	12
			fontName	"Dialog"
			anchor	"c"
		]
		LabelGraphics
		[
			text	"0.00"
			fill	"#C0C0C0"
			fontSize	12
			fontStyle	"bold"
			fontName	"Dialog"
			model	"corners"
			anchor	"ne"
		]
		gid	0
	]
	node
	[
		id	453
		label	"KIAA1683
I:2158003"
		graphics
		[
			x	10345.38671875
			y	-3318.156005859375
			w	20.00873374938965
			h	20.00873374938965
			type	"rectangle3d"
			fill	"#FCFCFC"
			outline	"#000000"
		]
		LabelGraphics
		[
			text	"KIAA1683
I:2158003"
			fontSize	12
			fontName	"Dialog"
			anchor	"c"
		]
		LabelGraphics
		[
			text	"0.00"
			fill	"#C0C0C0"
			fontSize	12
			fontStyle	"bold"
			fontName	"Dialog"
			model	"corners"
			anchor	"ne"
		]
		gid	0
	]
	node
	[
		id	454
		label	"KIAA1715
I:2055760"
		graphics
		[
			x	9493.38671875
			y	-117.15625
			w	20.0
			h	20.0
			type	"rectangle3d"
			fill	"#FCFCFC"
			outline	"#000000"
		]
		LabelGraphics
		[
			text	"KIAA1715
I:2055760"
			fontSize	12
			fontName	"Dialog"
			anchor	"c"
		]
		LabelGraphics
		[
			text	"0.00"
			fill	"#C0C0C0"
			fontSize	12
			fontStyle	"bold"
			fontName	"Dialog"
			model	"corners"
			anchor	"ne"
		]
		gid	0
	]
	node
	[
		id	455
		label	"KLHL22
I:1705390"
		graphics
		[
			x	10414.38671875
			y	-1125.15625
			w	20.467126846313477
			h	20.467126846313477
			type	"rectangle3d"
			fill	"#FCFCFC"
			outline	"#000000"
		]
		LabelGraphics
		[
			text	"KLHL22
I:1705390"
			fontSize	12
			fontName	"Dialog"
			anchor	"c"
		]
		LabelGraphics
		[
			text	"0.01"
			fill	"#C0C0C0"
			fontSize	12
			fontStyle	"bold"
			fontName	"Dialog"
			model	"corners"
			anchor	"ne"
		]
		gid	0
	]
	node
	[
		id	456
		label	"KLHL3
I:1770641"
		graphics
		[
			x	10495.38671875
			y	-1108.15625
			w	20.0
			h	20.0
			type	"rectangle3d"
			fill	"#FCFCFC"
			outline	"#000000"
		]
		LabelGraphics
		[
			text	"KLHL3
I:1770641"
			fontSize	12
			fontName	"Dialog"
			anchor	"c"
		]
		LabelGraphics
		[
			text	"0.00"
			fill	"#C0C0C0"
			fontSize	12
			fontStyle	"bold"
			fontName	"Dialog"
			model	"corners"
			anchor	"ne"
		]
		gid	0
	]
	node
	[
		id	457
		label	"KLHL5
I:2258234"
		graphics
		[
			x	9892.38671875
			y	-1263.15625
			w	20.00873374938965
			h	20.00873374938965
			type	"rectangle3d"
			fill	"#FCFCFC"
			outline	"#000000"
		]
		LabelGraphics
		[
			text	"KLHL5
I:2258234"
			fontSize	12
			fontName	"Dialog"
			anchor	"c"
		]
		LabelGraphics
		[
			text	"0.00"
			fill	"#C0C0C0"
			fontSize	12
			fontStyle	"bold"
			fontName	"Dialog"
			model	"corners"
			anchor	"ne"
		]
		gid	0
	]
	node
	[
		id	458
		label	"KRIT1
I:2323418"
		graphics
		[
			x	10283.38671875
			y	-4273.15625
			w	20.0
			h	20.0
			type	"rectangle3d"
			fill	"#FCFCFC"
			outline	"#000000"
		]
		LabelGraphics
		[
			text	"KRIT1
I:2323418"
			fontSize	12
			fontName	"Dialog"
			anchor	"c"
		]
		LabelGraphics
		[
			text	"0.00"
			fill	"#C0C0C0"
			fontSize	12
			fontStyle	"bold"
			fontName	"Dialog"
			model	"corners"
			anchor	"ne"
		]
		gid	0
	]
	node
	[
		id	459
		label	"KRT24
I:1770663"
		graphics
		[
			x	11261.38671875
			y	-1824.15625
			w	20.0
			h	20.0
			type	"rectangle3d"
			fill	"#FCFCFC"
			outline	"#000000"
		]
		LabelGraphics
		[
			text	"KRT24
I:1770663"
			fontSize	12
			fontName	"Dialog"
			anchor	"c"
		]
		LabelGraphics
		[
			text	"0.00"
			fill	"#C0C0C0"
			fontSize	12
			fontStyle	"bold"
			fontName	"Dialog"
			model	"corners"
			anchor	"ne"
		]
		gid	0
	]
	node
	[
		id	460
		label	"LAPTM5
I:1772359"
		graphics
		[
			x	11018.38671875
			y	-2530.15625
			w	20.0174560546875
			h	20.0174560546875
			type	"rectangle3d"
			fill	"#FCFCFC"
			outline	"#000000"
		]
		LabelGraphics
		[
			text	"LAPTM5
I:1772359"
			fontSize	12
			fontName	"Dialog"
			anchor	"c"
		]
		LabelGraphics
		[
			text	"0.00"
			fill	"#C0C0C0"
			fontSize	12
			fontStyle	"bold"
			fontName	"Dialog"
			model	"corners"
			anchor	"ne"
		]
		gid	0
	]
	node
	[
		id	461
		label	"LARS
I:1757317"
		graphics
		[
			x	12243.38671875
			y	-3580.156005859375
			w	20.0
			h	20.0
			type	"rectangle3d"
			fill	"#FCFCFC"
			outline	"#000000"
		]
		LabelGraphics
		[
			text	"LARS
I:1757317"
			fontSize	12
			fontName	"Dialog"
			anchor	"c"
		]
		LabelGraphics
		[
			text	"0.00"
			fill	"#C0C0C0"
			fontSize	12
			fontStyle	"bold"
			fontName	"Dialog"
			model	"corners"
			anchor	"ne"
		]
		gid	0
	]
	node
	[
		id	462
		label	"LASS5
I:2208495"
		graphics
		[
			x	12259.38671875
			y	-3489.156005859375
			w	20.00873374938965
			h	20.00873374938965
			type	"rectangle3d"
			fill	"#FCFCFC"
			outline	"#000000"
		]
		LabelGraphics
		[
			text	"LASS5
I:2208495"
			fontSize	12
			fontName	"Dialog"
			anchor	"c"
		]
		LabelGraphics
		[
			text	"0.00"
			fill	"#C0C0C0"
			fontSize	12
			fontStyle	"bold"
			fontName	"Dialog"
			model	"corners"
			anchor	"ne"
		]
		gid	0
	]
	node
	[
		id	463
		label	"LGALS9
I:2412214"
		graphics
		[
			x	11129.38671875
			y	-1766.15625
			w	20.0
			h	20.0
			type	"rectangle3d"
			fill	"#FCFCFC"
			outline	"#000000"
		]
		LabelGraphics
		[
			text	"LGALS9
I:2412214"
			fontSize	12
			fontName	"Dialog"
			anchor	"c"
		]
		LabelGraphics
		[
			text	"0.00"
			fill	"#C0C0C0"
			fontSize	12
			fontStyle	"bold"
			fontName	"Dialog"
			model	"corners"
			anchor	"ne"
		]
		gid	0
	]
	node
	[
		id	464
		label	"LILRA2
I:1716983"
		graphics
		[
			x	10897.38671875
			y	-1612.15625
			w	20.0
			h	20.0
			type	"rectangle3d"
			fill	"#FCFCFC"
			outline	"#000000"
		]
		LabelGraphics
		[
			text	"LILRA2
I:1716983"
			fontSize	12
			fontName	"Dialog"
			anchor	"c"
		]
		LabelGraphics
		[
			text	"0.00"
			fill	"#C0C0C0"
			fontSize	12
			fontStyle	"bold"
			fontName	"Dialog"
			model	"corners"
			anchor	"ne"
		]
		gid	0
	]
	node
	[
		id	465
		label	"LILRA4
I:1702385"
		graphics
		[
			x	10160.38671875
			y	-3374.156005859375
			w	20.0
			h	20.0
			type	"rectangle3d"
			fill	"#FCFCFC"
			outline	"#000000"
		]
		LabelGraphics
		[
			text	"LILRA4
I:1702385"
			fontSize	12
			fontName	"Dialog"
			anchor	"c"
		]
		LabelGraphics
		[
			text	"0.00"
			fill	"#C0C0C0"
			fontSize	12
			fontStyle	"bold"
			fontName	"Dialog"
			model	"corners"
			anchor	"ne"
		]
		gid	0
	]
	node
	[
		id	466
		label	"LIN37
I:1656886"
		graphics
		[
			x	11207.38671875
			y	-2275.15625
			w	20.0
			h	20.0
			type	"rectangle3d"
			fill	"#FCFCFC"
			outline	"#000000"
		]
		LabelGraphics
		[
			text	"LIN37
I:1656886"
			fontSize	12
			fontName	"Dialog"
			anchor	"c"
		]
		LabelGraphics
		[
			text	"0.00"
			fill	"#C0C0C0"
			fontSize	12
			fontStyle	"bold"
			fontName	"Dialog"
			model	"corners"
			anchor	"ne"
		]
		gid	0
	]
	node
	[
		id	467
		label	"LIPA
I:1718063"
		graphics
		[
			x	10687.38671875
			y	-3320.156005859375
			w	20.0
			h	20.0
			type	"rectangle3d"
			fill	"#FCFCFC"
			outline	"#000000"
		]
		LabelGraphics
		[
			text	"LIPA
I:1718063"
			fontSize	12
			fontName	"Dialog"
			anchor	"c"
		]
		LabelGraphics
		[
			text	"0.00"
			fill	"#C0C0C0"
			fontSize	12
			fontStyle	"bold"
			fontName	"Dialog"
			model	"corners"
			anchor	"ne"
		]
		gid	0
	]
	node
	[
		id	468
		label	"LITAF
I:1713934"
		graphics
		[
			x	11942.38671875
			y	-3449.156005859375
			w	20.0
			h	20.0
			type	"rectangle3d"
			fill	"#FCFCFC"
			outline	"#000000"
		]
		LabelGraphics
		[
			text	"LITAF
I:1713934"
			fontSize	12
			fontName	"Dialog"
			anchor	"c"
		]
		LabelGraphics
		[
			text	"0.00"
			fill	"#C0C0C0"
			fontSize	12
			fontStyle	"bold"
			fontName	"Dialog"
			model	"corners"
			anchor	"ne"
		]
		gid	0
	]
	node
	[
		id	469
		label	"LMLN
I:1815716"
		graphics
		[
			x	11886.38671875
			y	-1739.15625
			w	20.37676239013672
			h	20.37676239013672
			type	"rectangle3d"
			fill	"#FCFCFC"
			outline	"#000000"
		]
		LabelGraphics
		[
			text	"LMLN
I:1815716"
			fontSize	12
			fontName	"Dialog"
			anchor	"c"
		]
		LabelGraphics
		[
			text	"0.00"
			fill	"#C0C0C0"
			fontSize	12
			fontStyle	"bold"
			fontName	"Dialog"
			model	"corners"
			anchor	"ne"
		]
		gid	0
	]
	node
	[
		id	470
		label	"LMNA
I:1696749"
		graphics
		[
			x	11016.38671875
			y	-2666.156005859375
			w	20.0
			h	20.0
			type	"rectangle3d"
			fill	"#FCFCFC"
			outline	"#000000"
		]
		LabelGraphics
		[
			text	"LMNA
I:1696749"
			fontSize	12
			fontName	"Dialog"
			anchor	"c"
		]
		LabelGraphics
		[
			text	"0.00"
			fill	"#C0C0C0"
			fontSize	12
			fontStyle	"bold"
			fontName	"Dialog"
			model	"corners"
			anchor	"ne"
		]
		gid	0
	]
	node
	[
		id	471
		label	"LOC126520
I:1762151"
		graphics
		[
			x	10770.38671875
			y	-2803.156005859375
			w	20.08680534362793
			h	20.08680534362793
			type	"rectangle3d"
			fill	"#FCFCFC"
			outline	"#000000"
		]
		LabelGraphics
		[
			text	"LOC126520
I:1762151"
			fontSize	12
			fontName	"Dialog"
			anchor	"c"
		]
		LabelGraphics
		[
			text	"0.00"
			fill	"#C0C0C0"
			fontSize	12
			fontStyle	"bold"
			fontName	"Dialog"
			model	"corners"
			anchor	"ne"
		]
		gid	0
	]
	node
	[
		id	472
		label	"LOC127295
I:1744347"
		graphics
		[
			x	11618.38671875
			y	-3431.156005859375
			w	20.154207229614258
			h	20.154207229614258
			type	"rectangle3d"
			fill	"#FCFCFC"
			outline	"#000000"
		]
		LabelGraphics
		[
			text	"LOC127295
I:1744347"
			fontSize	12
			fontName	"Dialog"
			anchor	"c"
		]
		LabelGraphics
		[
			text	"0.00"
			fill	"#C0C0C0"
			fontSize	12
			fontStyle	"bold"
			fontName	"Dialog"
			model	"corners"
			anchor	"ne"
		]
		gid	0
	]
	node
	[
		id	473
		label	"LOC142937
I:1701230"
		graphics
		[
			x	12802.38671875
			y	-3377.156005859375
			w	20.0174560546875
			h	20.0174560546875
			type	"rectangle3d"
			fill	"#FCFCFC"
			outline	"#000000"
		]
		LabelGraphics
		[
			text	"LOC142937
I:1701230"
			fontSize	12
			fontName	"Dialog"
			anchor	"c"
		]
		LabelGraphics
		[
			text	"0.00"
			fill	"#C0C0C0"
			fontSize	12
			fontStyle	"bold"
			fontName	"Dialog"
			model	"corners"
			anchor	"ne"
		]
		gid	0
	]
	node
	[
		id	474
		label	"LOC161527
I:1695601"
		graphics
		[
			x	10952.38671875
			y	-2942.156005859375
			w	20.0
			h	20.0
			type	"rectangle3d"
			fill	"#FCFCFC"
			outline	"#000000"
		]
		LabelGraphics
		[
			text	"LOC161527
I:1695601"
			fontSize	12
			fontName	"Dialog"
			anchor	"c"
		]
		LabelGraphics
		[
			text	"0.00"
			fill	"#C0C0C0"
			fontSize	12
			fontStyle	"bold"
			fontName	"Dialog"
			model	"corners"
			anchor	"ne"
		]
		gid	0
	]
	node
	[
		id	475
		label	"LOC220686
I:1674768"
		graphics
		[
			x	10856.38671875
			y	-2612.156005859375
			w	20.0
			h	20.0
			type	"rectangle3d"
			fill	"#FCFCFC"
			outline	"#000000"
		]
		LabelGraphics
		[
			text	"LOC220686
I:1674768"
			fontSize	12
			fontName	"Dialog"
			anchor	"c"
		]
		LabelGraphics
		[
			text	"0.00"
			fill	"#C0C0C0"
			fontSize	12
			fontStyle	"bold"
			fontName	"Dialog"
			model	"corners"
			anchor	"ne"
		]
		gid	0
	]
	node
	[
		id	476
		label	"LOC286208
I:1657011"
		graphics
		[
			x	10297.38671875
			y	-1323.15625
			w	20.017446517944336
			h	20.017446517944336
			type	"rectangle3d"
			fill	"#FCFCFC"
			outline	"#000000"
		]
		LabelGraphics
		[
			text	"LOC286208
I:1657011"
			fontSize	12
			fontName	"Dialog"
			anchor	"c"
		]
		LabelGraphics
		[
			text	"0.00"
			fill	"#C0C0C0"
			fontSize	12
			fontStyle	"bold"
			fontName	"Dialog"
			model	"corners"
			anchor	"ne"
		]
		gid	0
	]
	node
	[
		id	477
		label	"LOC338799
I:1788887"
		graphics
		[
			x	10640.38671875
			y	-2273.15625
			w	21.440980911254883
			h	21.440980911254883
			type	"rectangle3d"
			fill	"#FCFBF9"
			outline	"#000000"
		]
		LabelGraphics
		[
			text	"LOC338799
I:1788887"
			fontSize	12
			fontName	"Dialog"
			anchor	"c"
		]
		LabelGraphics
		[
			text	"0.02"
			fill	"#C0C0C0"
			fontSize	12
			fontStyle	"bold"
			fontName	"Dialog"
			model	"corners"
			anchor	"ne"
		]
		gid	0
	]
	node
	[
		id	478
		label	"LOC340527
I:1784596"
		graphics
		[
			x	12856.38671875
			y	-3468.156005859375
			w	20.00873374938965
			h	20.00873374938965
			type	"rectangle3d"
			fill	"#FCFCFC"
			outline	"#000000"
		]
		LabelGraphics
		[
			text	"LOC340527
I:1784596"
			fontSize	12
			fontName	"Dialog"
			anchor	"c"
		]
		LabelGraphics
		[
			text	"0.00"
			fill	"#C0C0C0"
			fontSize	12
			fontStyle	"bold"
			fontName	"Dialog"
			model	"corners"
			anchor	"ne"
		]
		gid	0
	]
	node
	[
		id	479
		label	"LOC387763
I:1747366"
		graphics
		[
			x	11051.38671875
			y	-3062.156005859375
			w	20.0
			h	20.0
			type	"rectangle3d"
			fill	"#FCFCFC"
			outline	"#000000"
		]
		LabelGraphics
		[
			text	"LOC387763
I:1747366"
			fontSize	12
			fontName	"Dialog"
			anchor	"c"
		]
		LabelGraphics
		[
			text	"0.00"
			fill	"#C0C0C0"
			fontSize	12
			fontStyle	"bold"
			fontName	"Dialog"
			model	"corners"
			anchor	"ne"
		]
		gid	0
	]
	node
	[
		id	480
		label	"LOC387885
I:1663991"
		graphics
		[
			x	10276.38671875
			y	-2259.15625
			w	20.017446517944336
			h	20.017446517944336
			type	"rectangle3d"
			fill	"#FCFCFC"
			outline	"#000000"
		]
		LabelGraphics
		[
			text	"LOC387885
I:1663991"
			fontSize	12
			fontName	"Dialog"
			anchor	"c"
		]
		LabelGraphics
		[
			text	"0.00"
			fill	"#C0C0C0"
			fontSize	12
			fontStyle	"bold"
			fontName	"Dialog"
			model	"corners"
			anchor	"ne"
		]
		gid	0
	]
	node
	[
		id	481
		label	"LOC387895
I:1672049"
		graphics
		[
			x	9798.38671875
			y	-2963.156005859375
			w	20.0
			h	20.0
			type	"rectangle3d"
			fill	"#FCFCFC"
			outline	"#000000"
		]
		LabelGraphics
		[
			text	"LOC387895
I:1672049"
			fontSize	12
			fontName	"Dialog"
			anchor	"c"
		]
		LabelGraphics
		[
			text	"0.00"
			fill	"#C0C0C0"
			fontSize	12
			fontStyle	"bold"
			fontName	"Dialog"
			model	"corners"
			anchor	"ne"
		]
		gid	0
	]
	node
	[
		id	482
		label	"LOC388210
I:1660358"
		graphics
		[
			x	12938.38671875
			y	-3525.156005859375
			w	20.0
			h	20.0
			type	"rectangle3d"
			fill	"#FCFCFC"
			outline	"#000000"
		]
		LabelGraphics
		[
			text	"LOC388210
I:1660358"
			fontSize	12
			fontName	"Dialog"
			anchor	"c"
		]
		LabelGraphics
		[
			text	"0.00"
			fill	"#C0C0C0"
			fontSize	12
			fontStyle	"bold"
			fontName	"Dialog"
			model	"corners"
			anchor	"ne"
		]
		gid	0
	]
	node
	[
		id	483
		label	"LOC388610
I:1695946"
		graphics
		[
			x	10389.38671875
			y	-2719.156005859375
			w	20.02617073059082
			h	20.02617073059082
			type	"rectangle3d"
			fill	"#FCFCFC"
			outline	"#000000"
		]
		LabelGraphics
		[
			text	"LOC388610
I:1695946"
			fontSize	12
			fontName	"Dialog"
			anchor	"c"
		]
		LabelGraphics
		[
			text	"0.00"
			fill	"#C0C0C0"
			fontSize	12
			fontStyle	"bold"
			fontName	"Dialog"
			model	"corners"
			anchor	"ne"
		]
		gid	0
	]
	node
	[
		id	484
		label	"LOC388814
I:1729831"
		graphics
		[
			x	10629.38671875
			y	-1487.15625
			w	20.0
			h	20.0
			type	"rectangle3d"
			fill	"#FCFCFC"
			outline	"#000000"
		]
		LabelGraphics
		[
			text	"LOC388814
I:1729831"
			fontSize	12
			fontName	"Dialog"
			anchor	"c"
		]
		LabelGraphics
		[
			text	"0.00"
			fill	"#C0C0C0"
			fontSize	12
			fontStyle	"bold"
			fontName	"Dialog"
			model	"corners"
			anchor	"ne"
		]
		gid	0
	]
	node
	[
		id	485
		label	"LOC389676
I:1745851"
		graphics
		[
			x	11778.38671875
			y	-2160.15625
			w	20.0
			h	20.0
			type	"rectangle3d"
			fill	"#FCFCFC"
			outline	"#000000"
		]
		LabelGraphics
		[
			text	"LOC389676
I:1745851"
			fontSize	12
			fontName	"Dialog"
			anchor	"c"
		]
		LabelGraphics
		[
			text	"0.00"
			fill	"#C0C0C0"
			fontSize	12
			fontStyle	"bold"
			fontName	"Dialog"
			model	"corners"
			anchor	"ne"
		]
		gid	0
	]
	node
	[
		id	486
		label	"LOC390332
I:1652967"
		graphics
		[
			x	9344.38671875
			y	-2275.15625
			w	20.155683517456055
			h	20.155683517456055
			type	"rectangle3d"
			fill	"#FCFCFC"
			outline	"#000000"
		]
		LabelGraphics
		[
			text	"LOC390332
I:1652967"
			fontSize	12
			fontName	"Dialog"
			anchor	"c"
		]
		LabelGraphics
		[
			text	"0.00"
			fill	"#C0C0C0"
			fontSize	12
			fontStyle	"bold"
			fontName	"Dialog"
			model	"corners"
			anchor	"ne"
		]
		gid	0
	]
	node
	[
		id	487
		label	"LOC390372
I:1751023"
		graphics
		[
			x	10802.38671875
			y	-2267.15625
			w	20.0
			h	20.0
			type	"rectangle3d"
			fill	"#FCFCFC"
			outline	"#000000"
		]
		LabelGraphics
		[
			text	"LOC390372
I:1751023"
			fontSize	12
			fontName	"Dialog"
			anchor	"c"
		]
		LabelGraphics
		[
			text	"0.00"
			fill	"#C0C0C0"
			fontSize	12
			fontStyle	"bold"
			fontName	"Dialog"
			model	"corners"
			anchor	"ne"
		]
		gid	0
	]
	node
	[
		id	488
		label	"LOC400451
I:1652797"
		graphics
		[
			x	12370.38671875
			y	-3189.156005859375
			w	20.0174560546875
			h	20.0174560546875
			type	"rectangle3d"
			fill	"#FCFCFC"
			outline	"#000000"
		]
		LabelGraphics
		[
			text	"LOC400451
I:1652797"
			fontSize	12
			fontName	"Dialog"
			anchor	"c"
		]
		LabelGraphics
		[
			text	"0.00"
			fill	"#C0C0C0"
			fontSize	12
			fontStyle	"bold"
			fontName	"Dialog"
			model	"corners"
			anchor	"ne"
		]
		gid	0
	]
	node
	[
		id	489
		label	"LOC401097
I:1736471"
		graphics
		[
			x	10271.38671875
			y	-4657.15625
			w	20.02617073059082
			h	20.02617073059082
			type	"rectangle3d"
			fill	"#FCFCFC"
			outline	"#000000"
		]
		LabelGraphics
		[
			text	"LOC401097
I:1736471"
			fontSize	12
			fontName	"Dialog"
			anchor	"c"
		]
		LabelGraphics
		[
			text	"0.00"
			fill	"#C0C0C0"
			fontSize	12
			fontStyle	"bold"
			fontName	"Dialog"
			model	"corners"
			anchor	"ne"
		]
		gid	0
	]
	node
	[
		id	490
		label	"LOC401934
I:1712177"
		graphics
		[
			x	12434.38671875
			y	-3608.156005859375
			w	20.0
			h	20.0
			type	"rectangle3d"
			fill	"#FCFCFC"
			outline	"#000000"
		]
		LabelGraphics
		[
			text	"LOC401934
I:1712177"
			fontSize	12
			fontName	"Dialog"
			anchor	"c"
		]
		LabelGraphics
		[
			text	"0.00"
			fill	"#C0C0C0"
			fontSize	12
			fontStyle	"bold"
			fontName	"Dialog"
			model	"corners"
			anchor	"ne"
		]
		gid	0
	]
	node
	[
		id	491
		label	"LOC402670
I:1710195"
		graphics
		[
			x	9830.38671875
			y	-2076.15625
			w	20.0
			h	20.0
			type	"rectangle3d"
			fill	"#FCFCFC"
			outline	"#000000"
		]
		LabelGraphics
		[
			text	"LOC402670
I:1710195"
			fontSize	12
			fontName	"Dialog"
			anchor	"c"
		]
		LabelGraphics
		[
			text	"0.00"
			fill	"#C0C0C0"
			fontSize	12
			fontStyle	"bold"
			fontName	"Dialog"
			model	"corners"
			anchor	"ne"
		]
		gid	0
	]
	node
	[
		id	492
		label	"LOC440927
I:1689712"
		graphics
		[
			x	10182.38671875
			y	-4651.15625
			w	20.0
			h	20.0
			type	"rectangle3d"
			fill	"#FCFCFC"
			outline	"#000000"
		]
		LabelGraphics
		[
			text	"LOC440927
I:1689712"
			fontSize	12
			fontName	"Dialog"
			anchor	"c"
		]
		LabelGraphics
		[
			text	"0.00"
			fill	"#C0C0C0"
			fontSize	12
			fontStyle	"bold"
			fontName	"Dialog"
			model	"corners"
			anchor	"ne"
		]
		gid	0
	]
	node
	[
		id	493
		label	"LOC441050
I:1711492"
		graphics
		[
			x	11699.38671875
			y	-3427.156005859375
			w	20.0
			h	20.0
			type	"rectangle3d"
			fill	"#FCFCFC"
			outline	"#000000"
		]
		LabelGraphics
		[
			text	"LOC441050
I:1711492"
			fontSize	12
			fontName	"Dialog"
			anchor	"c"
		]
		LabelGraphics
		[
			text	"0.00"
			fill	"#C0C0C0"
			fontSize	12
			fontStyle	"bold"
			fontName	"Dialog"
			model	"corners"
			anchor	"ne"
		]
		gid	0
	]
	node
	[
		id	494
		label	"LOC441150
I:1743755"
		graphics
		[
			x	12693.38671875
			y	-2903.156005859375
			w	20.0
			h	20.0
			type	"rectangle3d"
			fill	"#FCFCFC"
			outline	"#000000"
		]
		LabelGraphics
		[
			text	"LOC441150
I:1743755"
			fontSize	12
			fontName	"Dialog"
			anchor	"c"
		]
		LabelGraphics
		[
			text	"0.00"
			fill	"#C0C0C0"
			fontSize	12
			fontStyle	"bold"
			fontName	"Dialog"
			model	"corners"
			anchor	"ne"
		]
		gid	0
	]
	node
	[
		id	495
		label	"LOC441151
I:1777650"
		graphics
		[
			x	10785.38671875
			y	-4964.15625
			w	20.104026794433594
			h	20.104026794433594
			type	"rectangle3d"
			fill	"#FCFCFC"
			outline	"#000000"
		]
		LabelGraphics
		[
			text	"LOC441151
I:1777650"
			fontSize	12
			fontName	"Dialog"
			anchor	"c"
		]
		LabelGraphics
		[
			text	"0.00"
			fill	"#C0C0C0"
			fontSize	12
			fontStyle	"bold"
			fontName	"Dialog"
			model	"corners"
			anchor	"ne"
		]
		gid	0
	]
	node
	[
		id	496
		label	"LOC441528
I:1703881"
		graphics
		[
			x	9708.38671875
			y	-1715.15625
			w	20.017446517944336
			h	20.017446517944336
			type	"rectangle3d"
			fill	"#FCFCFC"
			outline	"#000000"
		]
		LabelGraphics
		[
			text	"LOC441528
I:1703881"
			fontSize	12
			fontName	"Dialog"
			anchor	"c"
		]
		LabelGraphics
		[
			text	"0.00"
			fill	"#C0C0C0"
			fontSize	12
			fontStyle	"bold"
			fontName	"Dialog"
			model	"corners"
			anchor	"ne"
		]
		gid	0
	]
	node
	[
		id	497
		label	"LOC641806
I:1681300"
		graphics
		[
			x	11636.38671875
			y	-2673.156005859375
			w	20.0
			h	20.0
			type	"rectangle3d"
			fill	"#FCFCFC"
			outline	"#000000"
		]
		LabelGraphics
		[
			text	"LOC641806
I:1681300"
			fontSize	12
			fontName	"Dialog"
			anchor	"c"
		]
		LabelGraphics
		[
			text	"0.00"
			fill	"#C0C0C0"
			fontSize	12
			fontStyle	"bold"
			fontName	"Dialog"
			model	"corners"
			anchor	"ne"
		]
		gid	0
	]
	node
	[
		id	498
		label	"LOC641851
I:1652927"
		graphics
		[
			x	9905.38671875
			y	-387.15625
			w	20.00873374938965
			h	20.00873374938965
			type	"rectangle3d"
			fill	"#FCFCFC"
			outline	"#000000"
		]
		LabelGraphics
		[
			text	"LOC641851
I:1652927"
			fontSize	12
			fontName	"Dialog"
			anchor	"c"
		]
		LabelGraphics
		[
			text	"0.00"
			fill	"#C0C0C0"
			fontSize	12
			fontStyle	"bold"
			fontName	"Dialog"
			model	"corners"
			anchor	"ne"
		]
		gid	0
	]
	node
	[
		id	499
		label	"LOC643240
I:1748783"
		graphics
		[
			x	10926.38671875
			y	-2105.15625
			w	20.0
			h	20.0
			type	"rectangle3d"
			fill	"#FCFCFC"
			outline	"#000000"
		]
		LabelGraphics
		[
			text	"LOC643240
I:1748783"
			fontSize	12
			fontName	"Dialog"
			anchor	"c"
		]
		LabelGraphics
		[
			text	"0.00"
			fill	"#C0C0C0"
			fontSize	12
			fontStyle	"bold"
			fontName	"Dialog"
			model	"corners"
			anchor	"ne"
		]
		gid	0
	]
	node
	[
		id	500
		label	"LOC643272
I:1681260"
		graphics
		[
			x	10750.38671875
			y	-3420.156005859375
			w	21.25680923461914
			h	21.25680923461914
			type	"rectangle3d"
			fill	"#FCFBF9"
			outline	"#000000"
		]
		LabelGraphics
		[
			text	"LOC643272
I:1681260"
			fontSize	12
			fontName	"Dialog"
			anchor	"c"
		]
		LabelGraphics
		[
			text	"0.02"
			fill	"#C0C0C0"
			fontSize	12
			fontStyle	"bold"
			fontName	"Dialog"
			model	"corners"
			anchor	"ne"
		]
		gid	0
	]
	node
	[
		id	501
		label	"LOC643287
I:1677906"
		graphics
		[
			x	10831.38671875
			y	-3485.156005859375
			w	20.0
			h	20.0
			type	"rectangle3d"
			fill	"#FCFCFC"
			outline	"#000000"
		]
		LabelGraphics
		[
			text	"LOC643287
I:1677906"
			fontSize	12
			fontName	"Dialog"
			anchor	"c"
		]
		LabelGraphics
		[
			text	"0.00"
			fill	"#C0C0C0"
			fontSize	12
			fontStyle	"bold"
			fontName	"Dialog"
			model	"corners"
			anchor	"ne"
		]
		gid	0
	]
	node
	[
		id	502
		label	"LOC643423
I:1653667"
		graphics
		[
			x	10479.38671875
			y	-2406.15625
			w	20.0
			h	20.0
			type	"rectangle3d"
			fill	"#FCFCFC"
			outline	"#000000"
		]
		LabelGraphics
		[
			text	"LOC643423
I:1653667"
			fontSize	12
			fontName	"Dialog"
			anchor	"c"
		]
		LabelGraphics
		[
			text	"0.00"
			fill	"#C0C0C0"
			fontSize	12
			fontStyle	"bold"
			fontName	"Dialog"
			model	"corners"
			anchor	"ne"
		]
		gid	0
	]
	node
	[
		id	503
		label	"LOC643720
I:1688812"
		graphics
		[
			x	10288.38671875
			y	-4035.15625
			w	20.00873374938965
			h	20.00873374938965
			type	"rectangle3d"
			fill	"#FCFCFC"
			outline	"#000000"
		]
		LabelGraphics
		[
			text	"LOC643720
I:1688812"
			fontSize	12
			fontName	"Dialog"
			anchor	"c"
		]
		LabelGraphics
		[
			text	"0.00"
			fill	"#C0C0C0"
			fontSize	12
			fontStyle	"bold"
			fontName	"Dialog"
			model	"corners"
			anchor	"ne"
		]
		gid	0
	]
	node
	[
		id	504
		label	"LOC643888
I:1665060"
		graphics
		[
			x	10316.38671875
			y	-2078.15625
			w	20.273704528808594
			h	20.273704528808594
			type	"rectangle3d"
			fill	"#FCFCFC"
			outline	"#000000"
		]
		LabelGraphics
		[
			text	"LOC643888
I:1665060"
			fontSize	12
			fontName	"Dialog"
			anchor	"c"
		]
		LabelGraphics
		[
			text	"0.00"
			fill	"#C0C0C0"
			fontSize	12
			fontStyle	"bold"
			fontName	"Dialog"
			model	"corners"
			anchor	"ne"
		]
		gid	0
	]
	node
	[
		id	505
		label	"LOC643913
I:1678568"
		graphics
		[
			x	10108.38671875
			y	-415.15625
			w	20.129199981689453
			h	20.129199981689453
			type	"rectangle3d"
			fill	"#FCFCFC"
			outline	"#000000"
		]
		LabelGraphics
		[
			text	"LOC643913
I:1678568"
			fontSize	12
			fontName	"Dialog"
			anchor	"c"
		]
		LabelGraphics
		[
			text	"0.00"
			fill	"#C0C0C0"
			fontSize	12
			fontStyle	"bold"
			fontName	"Dialog"
			model	"corners"
			anchor	"ne"
		]
		gid	0
	]
	node
	[
		id	506
		label	"LOC643980
I:1777977"
		graphics
		[
			x	12682.38671875
			y	-1232.15625
			w	20.00873374938965
			h	20.00873374938965
			type	"rectangle3d"
			fill	"#FCFCFC"
			outline	"#000000"
		]
		LabelGraphics
		[
			text	"LOC643980
I:1777977"
			fontSize	12
			fontName	"Dialog"
			anchor	"c"
		]
		LabelGraphics
		[
			text	"0.00"
			fill	"#C0C0C0"
			fontSize	12
			fontStyle	"bold"
			fontName	"Dialog"
			model	"corners"
			anchor	"ne"
		]
		gid	0
	]
	node
	[
		id	507
		label	"LOC644096
I:1805720"
		graphics
		[
			x	11357.38671875
			y	-3039.156005859375
			w	20.0174560546875
			h	20.0174560546875
			type	"rectangle3d"
			fill	"#FCFCFC"
			outline	"#000000"
		]
		LabelGraphics
		[
			text	"LOC644096
I:1805720"
			fontSize	12
			fontName	"Dialog"
			anchor	"c"
		]
		LabelGraphics
		[
			text	"0.00"
			fill	"#C0C0C0"
			fontSize	12
			fontStyle	"bold"
			fontName	"Dialog"
			model	"corners"
			anchor	"ne"
		]
		gid	0
	]
	node
	[
		id	508
		label	"LOC644500
I:1706554"
		graphics
		[
			x	10138.38671875
			y	-1997.15625
			w	20.0609073638916
			h	20.0609073638916
			type	"rectangle3d"
			fill	"#FCFCFC"
			outline	"#000000"
		]
		LabelGraphics
		[
			text	"LOC644500
I:1706554"
			fontSize	12
			fontName	"Dialog"
			anchor	"c"
		]
		LabelGraphics
		[
			text	"0.00"
			fill	"#C0C0C0"
			fontSize	12
			fontStyle	"bold"
			fontName	"Dialog"
			model	"corners"
			anchor	"ne"
		]
		gid	0
	]
	node
	[
		id	509
		label	"LOC644532
I:1667444"
		graphics
		[
			x	11173.38671875
			y	-3130.156005859375
			w	20.0
			h	20.0
			type	"rectangle3d"
			fill	"#FCFCFC"
			outline	"#000000"
		]
		LabelGraphics
		[
			text	"LOC644532
I:1667444"
			fontSize	12
			fontName	"Dialog"
			anchor	"c"
		]
		LabelGraphics
		[
			text	"0.00"
			fill	"#C0C0C0"
			fontSize	12
			fontStyle	"bold"
			fontName	"Dialog"
			model	"corners"
			anchor	"ne"
		]
		gid	0
	]
	node
	[
		id	510
		label	"LOC644629
I:1744426"
		graphics
		[
			x	12375.38671875
			y	-1520.15625
			w	20.0
			h	20.0
			type	"rectangle3d"
			fill	"#FCFCFC"
			outline	"#000000"
		]
		LabelGraphics
		[
			text	"LOC644629
I:1744426"
			fontSize	12
			fontName	"Dialog"
			anchor	"c"
		]
		LabelGraphics
		[
			text	"0.00"
			fill	"#C0C0C0"
			fontSize	12
			fontStyle	"bold"
			fontName	"Dialog"
			model	"corners"
			anchor	"ne"
		]
		gid	0
	]
	node
	[
		id	511
		label	"LOC644634
I:1763882"
		graphics
		[
			x	10937.38671875
			y	-2575.15625
			w	20.0
			h	20.0
			type	"rectangle3d"
			fill	"#FCFCFC"
			outline	"#000000"
		]
		LabelGraphics
		[
			text	"LOC644634
I:1763882"
			fontSize	12
			fontName	"Dialog"
			anchor	"c"
		]
		LabelGraphics
		[
			text	"0.00"
			fill	"#C0C0C0"
			fontSize	12
			fontStyle	"bold"
			fontName	"Dialog"
			model	"corners"
			anchor	"ne"
		]
		gid	0
	]
	node
	[
		id	512
		label	"LOC644670
I:1710177"
		graphics
		[
			x	10388.38671875
			y	-4356.15625
			w	20.0
			h	20.0
			type	"rectangle3d"
			fill	"#FCFCFC"
			outline	"#000000"
		]
		LabelGraphics
		[
			text	"LOC644670
I:1710177"
			fontSize	12
			fontName	"Dialog"
			anchor	"c"
		]
		LabelGraphics
		[
			text	"0.00"
			fill	"#C0C0C0"
			fontSize	12
			fontStyle	"bold"
			fontName	"Dialog"
			model	"corners"
			anchor	"ne"
		]
		gid	0
	]
	node
	[
		id	513
		label	"LOC645037
I:1674097"
		graphics
		[
			x	12529.38671875
			y	-2850.156005859375
			w	20.0
			h	20.0
			type	"rectangle3d"
			fill	"#FCFCFC"
			outline	"#000000"
		]
		LabelGraphics
		[
			text	"LOC645037
I:1674097"
			fontSize	12
			fontName	"Dialog"
			anchor	"c"
		]
		LabelGraphics
		[
			text	"0.00"
			fill	"#C0C0C0"
			fontSize	12
			fontStyle	"bold"
			fontName	"Dialog"
			model	"corners"
			anchor	"ne"
		]
		gid	0
	]
	node
	[
		id	514
		label	"LOC645165
I:1657041"
		graphics
		[
			x	11456.38671875
			y	-3321.156005859375
			w	20.0
			h	20.0
			type	"rectangle3d"
			fill	"#FCFCFC"
			outline	"#000000"
		]
		LabelGraphics
		[
			text	"LOC645165
I:1657041"
			fontSize	12
			fontName	"Dialog"
			anchor	"c"
		]
		LabelGraphics
		[
			text	"0.00"
			fill	"#C0C0C0"
			fontSize	12
			fontStyle	"bold"
			fontName	"Dialog"
			model	"corners"
			anchor	"ne"
		]
		gid	0
	]
	node
	[
		id	515
		label	"LOC645176
I:1667715"
		graphics
		[
			x	12178.38671875
			y	-1409.15625
			w	20.273029327392578
			h	20.273029327392578
			type	"rectangle3d"
			fill	"#FCFCFC"
			outline	"#000000"
		]
		LabelGraphics
		[
			text	"LOC645176
I:1667715"
			fontSize	12
			fontName	"Dialog"
			anchor	"c"
		]
		LabelGraphics
		[
			text	"0.00"
			fill	"#C0C0C0"
			fontSize	12
			fontStyle	"bold"
			fontName	"Dialog"
			model	"corners"
			anchor	"ne"
		]
		gid	0
	]
	node
	[
		id	516
		label	"LOC645217
I:1722884"
		graphics
		[
			x	10380.38671875
			y	-943.15625
			w	20.459314346313477
			h	20.459314346313477
			type	"rectangle3d"
			fill	"#FCFCFC"
			outline	"#000000"
		]
		LabelGraphics
		[
			text	"LOC645217
I:1722884"
			fontSize	12
			fontName	"Dialog"
			anchor	"c"
		]
		LabelGraphics
		[
			text	"0.01"
			fill	"#C0C0C0"
			fontSize	12
			fontStyle	"bold"
			fontName	"Dialog"
			model	"corners"
			anchor	"ne"
		]
		gid	0
	]
	node
	[
		id	517
		label	"LOC645241
I:1671585"
		graphics
		[
			x	11114.38671875
			y	-2971.156005859375
			w	20.0174560546875
			h	20.0174560546875
			type	"rectangle3d"
			fill	"#FCFCFC"
			outline	"#000000"
		]
		LabelGraphics
		[
			text	"LOC645241
I:1671585"
			fontSize	12
			fontName	"Dialog"
			anchor	"c"
		]
		LabelGraphics
		[
			text	"0.00"
			fill	"#C0C0C0"
			fontSize	12
			fontStyle	"bold"
			fontName	"Dialog"
			model	"corners"
			anchor	"ne"
		]
		gid	0
	]
	node
	[
		id	518
		label	"LOC645401
I:1658869"
		graphics
		[
			x	11547.38671875
			y	-1544.15625
			w	20.0174560546875
			h	20.0174560546875
			type	"rectangle3d"
			fill	"#FCFCFC"
			outline	"#000000"
		]
		LabelGraphics
		[
			text	"LOC645401
I:1658869"
			fontSize	12
			fontName	"Dialog"
			anchor	"c"
		]
		LabelGraphics
		[
			text	"0.00"
			fill	"#C0C0C0"
			fontSize	12
			fontStyle	"bold"
			fontName	"Dialog"
			model	"corners"
			anchor	"ne"
		]
		gid	0
	]
	node
	[
		id	519
		label	"LOC645869
I:1681326"
		graphics
		[
			x	10703.38671875
			y	-2096.15625
			w	20.0
			h	20.0
			type	"rectangle3d"
			fill	"#FCFCFC"
			outline	"#000000"
		]
		LabelGraphics
		[
			text	"LOC645869
I:1681326"
			fontSize	12
			fontName	"Dialog"
			anchor	"c"
		]
		LabelGraphics
		[
			text	"0.00"
			fill	"#C0C0C0"
			fontSize	12
			fontStyle	"bold"
			fontName	"Dialog"
			model	"corners"
			anchor	"ne"
		]
		gid	0
	]
	node
	[
		id	520
		label	"LOC646200
I:1732328"
		graphics
		[
			x	9998.38671875
			y	-3209.156005859375
			w	20.00873374938965
			h	20.00873374938965
			type	"rectangle3d"
			fill	"#FCFCFC"
			outline	"#000000"
		]
		LabelGraphics
		[
			text	"LOC646200
I:1732328"
			fontSize	12
			fontName	"Dialog"
			anchor	"c"
		]
		LabelGraphics
		[
			text	"0.00"
			fill	"#C0C0C0"
			fontSize	12
			fontStyle	"bold"
			fontName	"Dialog"
			model	"corners"
			anchor	"ne"
		]
		gid	0
	]
	node
	[
		id	521
		label	"LOC646236
I:1710333"
		graphics
		[
			x	10669.38671875
			y	-3420.156005859375
			w	20.00873374938965
			h	20.00873374938965
			type	"rectangle3d"
			fill	"#FCFCFC"
			outline	"#000000"
		]
		LabelGraphics
		[
			text	"LOC646236
I:1710333"
			fontSize	12
			fontName	"Dialog"
			anchor	"c"
		]
		LabelGraphics
		[
			text	"0.00"
			fill	"#C0C0C0"
			fontSize	12
			fontStyle	"bold"
			fontName	"Dialog"
			model	"corners"
			anchor	"ne"
		]
		gid	0
	]
	node
	[
		id	522
		label	"LOC646399
I:1689736"
		graphics
		[
			x	10386.38671875
			y	-1398.15625
			w	20.61150550842285
			h	20.61150550842285
			type	"rectangle3d"
			fill	"#FCFCFC"
			outline	"#000000"
		]
		LabelGraphics
		[
			text	"LOC646399
I:1689736"
			fontSize	12
			fontName	"Dialog"
			anchor	"c"
		]
		LabelGraphics
		[
			text	"0.01"
			fill	"#C0C0C0"
			fontSize	12
			fontStyle	"bold"
			fontName	"Dialog"
			model	"corners"
			anchor	"ne"
		]
		gid	0
	]
	node
	[
		id	523
		label	"LOC646509
I:1714458"
		graphics
		[
			x	12086.38671875
			y	-3251.156005859375
			w	20.0174560546875
			h	20.0174560546875
			type	"rectangle3d"
			fill	"#FCFCFC"
			outline	"#000000"
		]
		LabelGraphics
		[
			text	"LOC646509
I:1714458"
			fontSize	12
			fontName	"Dialog"
			anchor	"c"
		]
		LabelGraphics
		[
			text	"0.00"
			fill	"#C0C0C0"
			fontSize	12
			fontStyle	"bold"
			fontName	"Dialog"
			model	"corners"
			anchor	"ne"
		]
		gid	0
	]
	node
	[
		id	524
		label	"LOC647009
I:1739045"
		graphics
		[
			x	10096.38671875
			y	-102.15625
			w	20.0
			h	20.0
			type	"rectangle3d"
			fill	"#FCFCFC"
			outline	"#000000"
		]
		LabelGraphics
		[
			text	"LOC647009
I:1739045"
			fontSize	12
			fontName	"Dialog"
			anchor	"c"
		]
		LabelGraphics
		[
			text	"0.00"
			fill	"#C0C0C0"
			fontSize	12
			fontStyle	"bold"
			fontName	"Dialog"
			model	"corners"
			anchor	"ne"
		]
		gid	0
	]
	node
	[
		id	525
		label	"LOC647050
I:1669652"
		graphics
		[
			x	12448.38671875
			y	-2789.156005859375
			w	20.026140213012695
			h	20.026140213012695
			type	"rectangle3d"
			fill	"#FCFCFC"
			outline	"#000000"
		]
		LabelGraphics
		[
			text	"LOC647050
I:1669652"
			fontSize	12
			fontName	"Dialog"
			anchor	"c"
		]
		LabelGraphics
		[
			text	"0.00"
			fill	"#C0C0C0"
			fontSize	12
			fontStyle	"bold"
			fontName	"Dialog"
			model	"corners"
			anchor	"ne"
		]
		gid	0
	]
	node
	[
		id	526
		label	"LOC647054
I:1784130"
		graphics
		[
			x	11006.38671875
			y	-3607.156005859375
			w	20.0
			h	20.0
			type	"rectangle3d"
			fill	"#FCFCFC"
			outline	"#000000"
		]
		LabelGraphics
		[
			text	"LOC647054
I:1784130"
			fontSize	12
			fontName	"Dialog"
			anchor	"c"
		]
		LabelGraphics
		[
			text	"0.00"
			fill	"#C0C0C0"
			fontSize	12
			fontStyle	"bold"
			fontName	"Dialog"
			model	"corners"
			anchor	"ne"
		]
		gid	0
	]
	node
	[
		id	527
		label	"LOC647274
I:1653410"
		graphics
		[
			x	11534.38671875
			y	-2008.15625
			w	20.0
			h	20.0
			type	"rectangle3d"
			fill	"#FCFCFC"
			outline	"#000000"
		]
		LabelGraphics
		[
			text	"LOC647274
I:1653410"
			fontSize	12
			fontName	"Dialog"
			anchor	"c"
		]
		LabelGraphics
		[
			text	"0.00"
			fill	"#C0C0C0"
			fontSize	12
			fontStyle	"bold"
			fontName	"Dialog"
			model	"corners"
			anchor	"ne"
		]
		gid	0
	]
	node
	[
		id	528
		label	"LOC647359
I:1807262"
		graphics
		[
			x	10689.38671875
			y	-2865.156005859375
			w	20.00873374938965
			h	20.00873374938965
			type	"rectangle3d"
			fill	"#FCFCFC"
			outline	"#000000"
		]
		LabelGraphics
		[
			text	"LOC647359
I:1807262"
			fontSize	12
			fontName	"Dialog"
			anchor	"c"
		]
		LabelGraphics
		[
			text	"0.00"
			fill	"#C0C0C0"
			fontSize	12
			fontStyle	"bold"
			fontName	"Dialog"
			model	"corners"
			anchor	"ne"
		]
		gid	0
	]
	node
	[
		id	529
		label	"LOC647384
I:1686702"
		graphics
		[
			x	10507.38671875
			y	-3368.156005859375
			w	20.0
			h	20.0
			type	"rectangle3d"
			fill	"#FCFCFC"
			outline	"#000000"
		]
		LabelGraphics
		[
			text	"LOC647384
I:1686702"
			fontSize	12
			fontName	"Dialog"
			anchor	"c"
		]
		LabelGraphics
		[
			text	"0.00"
			fill	"#C0C0C0"
			fontSize	12
			fontStyle	"bold"
			fontName	"Dialog"
			model	"corners"
			anchor	"ne"
		]
		gid	0
	]
	node
	[
		id	530
		label	"LOC647520
I:1767546"
		graphics
		[
			x	10345.38671875
			y	-3424.156005859375
			w	20.0
			h	20.0
			type	"rectangle3d"
			fill	"#FCFCFC"
			outline	"#000000"
		]
		LabelGraphics
		[
			text	"LOC647520
I:1767546"
			fontSize	12
			fontName	"Dialog"
			anchor	"c"
		]
		LabelGraphics
		[
			text	"0.00"
			fill	"#C0C0C0"
			fontSize	12
			fontStyle	"bold"
			fontName	"Dialog"
			model	"corners"
			anchor	"ne"
		]
		gid	0
	]
	node
	[
		id	531
		label	"LOC647646
I:1674741"
		graphics
		[
			x	11133.38671875
			y	-5300.15625
			w	20.0
			h	20.0
			type	"rectangle3d"
			fill	"#FCFCFC"
			outline	"#000000"
		]
		LabelGraphics
		[
			text	"LOC647646
I:1674741"
			fontSize	12
			fontName	"Dialog"
			anchor	"c"
		]
		LabelGraphics
		[
			text	"0.00"
			fill	"#C0C0C0"
			fontSize	12
			fontStyle	"bold"
			fontName	"Dialog"
			model	"corners"
			anchor	"ne"
		]
		gid	0
	]
	node
	[
		id	532
		label	"LOC647718
I:1774044"
		graphics
		[
			x	11820.38671875
			y	-2514.15625
			w	20.0
			h	20.0
			type	"rectangle3d"
			fill	"#FCFCFC"
			outline	"#000000"
		]
		LabelGraphics
		[
			text	"LOC647718
I:1774044"
			fontSize	12
			fontName	"Dialog"
			anchor	"c"
		]
		LabelGraphics
		[
			text	"0.00"
			fill	"#C0C0C0"
			fontSize	12
			fontStyle	"bold"
			fontName	"Dialog"
			model	"corners"
			anchor	"ne"
		]
		gid	0
	]
	node
	[
		id	533
		label	"LOC648226
I:1800695"
		graphics
		[
			x	10292.38671875
			y	-3890.15625
			w	20.0
			h	20.0
			type	"rectangle3d"
			fill	"#FCFCFC"
			outline	"#000000"
		]
		LabelGraphics
		[
			text	"LOC648226
I:1800695"
			fontSize	12
			fontName	"Dialog"
			anchor	"c"
		]
		LabelGraphics
		[
			text	"0.00"
			fill	"#C0C0C0"
			fontSize	12
			fontStyle	"bold"
			fontName	"Dialog"
			model	"corners"
			anchor	"ne"
		]
		gid	0
	]
	node
	[
		id	534
		label	"LOC648293
I:1697702"
		graphics
		[
			x	10302.38671875
			y	-1971.15625
			w	20.0
			h	20.0
			type	"rectangle3d"
			fill	"#FCFCFC"
			outline	"#000000"
		]
		LabelGraphics
		[
			text	"LOC648293
I:1697702"
			fontSize	12
			fontName	"Dialog"
			anchor	"c"
		]
		LabelGraphics
		[
			text	"0.00"
			fill	"#C0C0C0"
			fontSize	12
			fontStyle	"bold"
			fontName	"Dialog"
			model	"corners"
			anchor	"ne"
		]
		gid	0
	]
	node
	[
		id	535
		label	"LOC648343
I:1690295"
		graphics
		[
			x	9973.38671875
			y	-1255.15625
			w	20.0
			h	20.0
			type	"rectangle3d"
			fill	"#FCFCFC"
			outline	"#000000"
		]
		LabelGraphics
		[
			text	"LOC648343
I:1690295"
			fontSize	12
			fontName	"Dialog"
			anchor	"c"
		]
		LabelGraphics
		[
			text	"0.00"
			fill	"#C0C0C0"
			fontSize	12
			fontStyle	"bold"
			fontName	"Dialog"
			model	"corners"
			anchor	"ne"
		]
		gid	0
	]
	node
	[
		id	536
		label	"LOC648490
I:1710641"
		graphics
		[
			x	10851.38671875
			y	-2712.156005859375
			w	20.00873374938965
			h	20.00873374938965
			type	"rectangle3d"
			fill	"#FCFCFC"
			outline	"#000000"
		]
		LabelGraphics
		[
			text	"LOC648490
I:1710641"
			fontSize	12
			fontName	"Dialog"
			anchor	"c"
		]
		LabelGraphics
		[
			text	"0.00"
			fill	"#C0C0C0"
			fontSize	12
			fontStyle	"bold"
			fontName	"Dialog"
			model	"corners"
			anchor	"ne"
		]
		gid	0
	]
	node
	[
		id	537
		label	"LOC648626
I:1702431"
		graphics
		[
			x	10357.38671875
			y	-2281.15625
			w	20.026140213012695
			h	20.026140213012695
			type	"rectangle3d"
			fill	"#FCFCFC"
			outline	"#000000"
		]
		LabelGraphics
		[
			text	"LOC648626
I:1702431"
			fontSize	12
			fontName	"Dialog"
			anchor	"c"
		]
		LabelGraphics
		[
			text	"0.00"
			fill	"#C0C0C0"
			fontSize	12
			fontStyle	"bold"
			fontName	"Dialog"
			model	"corners"
			anchor	"ne"
		]
		gid	0
	]
	node
	[
		id	538
		label	"LOC648657
I:1757892"
		graphics
		[
			x	10033.38671875
			y	-2382.15625
			w	20.0
			h	20.0
			type	"rectangle3d"
			fill	"#FCFCFC"
			outline	"#000000"
		]
		LabelGraphics
		[
			text	"LOC648657
I:1757892"
			fontSize	12
			fontName	"Dialog"
			anchor	"c"
		]
		LabelGraphics
		[
			text	"0.00"
			fill	"#C0C0C0"
			fontSize	12
			fontStyle	"bold"
			fontName	"Dialog"
			model	"corners"
			anchor	"ne"
		]
		gid	0
	]
	node
	[
		id	539
		label	"LOC648998
I:1761387"
		graphics
		[
			x	11276.38671875
			y	-3039.156005859375
			w	20.0
			h	20.0
			type	"rectangle3d"
			fill	"#FCFCFC"
			outline	"#000000"
		]
		LabelGraphics
		[
			text	"LOC648998
I:1761387"
			fontSize	12
			fontName	"Dialog"
			anchor	"c"
		]
		LabelGraphics
		[
			text	"0.00"
			fill	"#C0C0C0"
			fontSize	12
			fontStyle	"bold"
			fontName	"Dialog"
			model	"corners"
			anchor	"ne"
		]
		gid	0
	]
	node
	[
		id	540
		label	"LOC649094
I:1690941"
		graphics
		[
			x	11092.38671875
			y	-3221.156005859375
			w	20.0
			h	20.0
			type	"rectangle3d"
			fill	"#FCFCFC"
			outline	"#000000"
		]
		LabelGraphics
		[
			text	"LOC649094
I:1690941"
			fontSize	12
			fontName	"Dialog"
			anchor	"c"
		]
		LabelGraphics
		[
			text	"0.00"
			fill	"#C0C0C0"
			fontSize	12
			fontStyle	"bold"
			fontName	"Dialog"
			model	"corners"
			anchor	"ne"
		]
		gid	0
	]
	node
	[
		id	541
		label	"LOC649260
I:1800575"
		graphics
		[
			x	10805.38671875
			y	-2111.15625
			w	20.179290771484375
			h	20.179290771484375
			type	"rectangle3d"
			fill	"#FCFCFC"
			outline	"#000000"
		]
		LabelGraphics
		[
			text	"LOC649260
I:1800575"
			fontSize	12
			fontName	"Dialog"
			anchor	"c"
		]
		LabelGraphics
		[
			text	"0.00"
			fill	"#C0C0C0"
			fontSize	12
			fontStyle	"bold"
			fontName	"Dialog"
			model	"corners"
			anchor	"ne"
		]
		gid	0
	]
	node
	[
		id	542
		label	"LOC650677
I:1698407"
		graphics
		[
			x	11805.38671875
			y	-1917.15625
			w	20.0174560546875
			h	20.0174560546875
			type	"rectangle3d"
			fill	"#FCFCFC"
			outline	"#000000"
		]
		LabelGraphics
		[
			text	"LOC650677
I:1698407"
			fontSize	12
			fontName	"Dialog"
			anchor	"c"
		]
		LabelGraphics
		[
			text	"0.00"
			fill	"#C0C0C0"
			fontSize	12
			fontStyle	"bold"
			fontName	"Dialog"
			model	"corners"
			anchor	"ne"
		]
		gid	0
	]
	node
	[
		id	543
		label	"LOC650698
I:1754772"
		graphics
		[
			x	9571.38671875
			y	-299.15625
			w	20.034854888916016
			h	20.034854888916016
			type	"rectangle3d"
			fill	"#FCFCFC"
			outline	"#000000"
		]
		LabelGraphics
		[
			text	"LOC650698
I:1754772"
			fontSize	12
			fontName	"Dialog"
			anchor	"c"
		]
		LabelGraphics
		[
			text	"0.00"
			fill	"#C0C0C0"
			fontSize	12
			fontStyle	"bold"
			fontName	"Dialog"
			model	"corners"
			anchor	"ne"
		]
		gid	0
	]
	node
	[
		id	544
		label	"LOC650795
I:1790771"
		graphics
		[
			x	11126.38671875
			y	-2214.15625
			w	20.0
			h	20.0
			type	"rectangle3d"
			fill	"#FCFCFC"
			outline	"#000000"
		]
		LabelGraphics
		[
			text	"LOC650795
I:1790771"
			fontSize	12
			fontName	"Dialog"
			anchor	"c"
		]
		LabelGraphics
		[
			text	"0.00"
			fill	"#C0C0C0"
			fontSize	12
			fontStyle	"bold"
			fontName	"Dialog"
			model	"corners"
			anchor	"ne"
		]
		gid	0
	]
	node
	[
		id	545
		label	"LOC651101
I:1721224"
		graphics
		[
			x	12138.38671875
			y	-1633.15625
			w	20.0
			h	20.0
			type	"rectangle3d"
			fill	"#FCFCFC"
			outline	"#000000"
		]
		LabelGraphics
		[
			text	"LOC651101
I:1721224"
			fontSize	12
			fontName	"Dialog"
			anchor	"c"
		]
		LabelGraphics
		[
			text	"0.00"
			fill	"#C0C0C0"
			fontSize	12
			fontStyle	"bold"
			fontName	"Dialog"
			model	"corners"
			anchor	"ne"
		]
		gid	0
	]
	node
	[
		id	546
		label	"LOC651398
I:1722772"
		graphics
		[
			x	12199.38671875
			y	-3933.15625
			w	20.0
			h	20.0
			type	"rectangle3d"
			fill	"#FCFCFC"
			outline	"#000000"
		]
		LabelGraphics
		[
			text	"LOC651398
I:1722772"
			fontSize	12
			fontName	"Dialog"
			anchor	"c"
		]
		LabelGraphics
		[
			text	"0.00"
			fill	"#C0C0C0"
			fontSize	12
			fontStyle	"bold"
			fontName	"Dialog"
			model	"corners"
			anchor	"ne"
		]
		gid	0
	]
	node
	[
		id	547
		label	"LOC651429
I:1657273"
		graphics
		[
			x	10970.38671875
			y	-3124.156005859375
			w	20.0
			h	20.0
			type	"rectangle3d"
			fill	"#FCFCFC"
			outline	"#000000"
		]
		LabelGraphics
		[
			text	"LOC651429
I:1657273"
			fontSize	12
			fontName	"Dialog"
			anchor	"c"
		]
		LabelGraphics
		[
			text	"0.00"
			fill	"#C0C0C0"
			fontSize	12
			fontStyle	"bold"
			fontName	"Dialog"
			model	"corners"
			anchor	"ne"
		]
		gid	0
	]
	node
	[
		id	548
		label	"LOC651453
I:1709948"
		graphics
		[
			x	10643.38671875
			y	-3802.15625
			w	20.0
			h	20.0
			type	"rectangle3d"
			fill	"#FCFCFC"
			outline	"#000000"
		]
		LabelGraphics
		[
			text	"LOC651453
I:1709948"
			fontSize	12
			fontName	"Dialog"
			anchor	"c"
		]
		LabelGraphics
		[
			text	"0.00"
			fill	"#C0C0C0"
			fontSize	12
			fontStyle	"bold"
			fontName	"Dialog"
			model	"corners"
			anchor	"ne"
		]
		gid	0
	]
	node
	[
		id	549
		label	"LOC651556
I:1677136"
		graphics
		[
			x	9967.38671875
			y	106.84375
			w	20.00873374938965
			h	20.00873374938965
			type	"rectangle3d"
			fill	"#FCFCFC"
			outline	"#000000"
		]
		LabelGraphics
		[
			text	"LOC651556
I:1677136"
			fontSize	12
			fontName	"Dialog"
			anchor	"c"
		]
		LabelGraphics
		[
			text	"0.00"
			fill	"#C0C0C0"
			fontSize	12
			fontStyle	"bold"
			fontName	"Dialog"
			model	"corners"
			anchor	"ne"
		]
		gid	0
	]
	node
	[
		id	550
		label	"LOC652552
I:1697262"
		graphics
		[
			x	9693.38671875
			y	-3083.156005859375
			w	20.017446517944336
			h	20.017446517944336
			type	"rectangle3d"
			fill	"#FCFCFC"
			outline	"#000000"
		]
		LabelGraphics
		[
			text	"LOC652552
I:1697262"
			fontSize	12
			fontName	"Dialog"
			anchor	"c"
		]
		LabelGraphics
		[
			text	"0.00"
			fill	"#C0C0C0"
			fontSize	12
			fontStyle	"bold"
			fontName	"Dialog"
			model	"corners"
			anchor	"ne"
		]
		gid	0
	]
	node
	[
		id	551
		label	"LOC652625
I:1684584"
		graphics
		[
			x	12583.38671875
			y	-1286.15625
			w	20.026161193847656
			h	20.026161193847656
			type	"rectangle3d"
			fill	"#FCFCFC"
			outline	"#000000"
		]
		LabelGraphics
		[
			text	"LOC652625
I:1684584"
			fontSize	12
			fontName	"Dialog"
			anchor	"c"
		]
		LabelGraphics
		[
			text	"0.00"
			fill	"#C0C0C0"
			fontSize	12
			fontStyle	"bold"
			fontName	"Dialog"
			model	"corners"
			anchor	"ne"
		]
		gid	0
	]
	node
	[
		id	552
		label	"LOC652699
I:1788768"
		graphics
		[
			x	11210.38671875
			y	-1915.15625
			w	20.0
			h	20.0
			type	"rectangle3d"
			fill	"#FCFCFC"
			outline	"#000000"
		]
		LabelGraphics
		[
			text	"LOC652699
I:1788768"
			fontSize	12
			fontName	"Dialog"
			anchor	"c"
		]
		LabelGraphics
		[
			text	"0.00"
			fill	"#C0C0C0"
			fontSize	12
			fontStyle	"bold"
			fontName	"Dialog"
			model	"corners"
			anchor	"ne"
		]
		gid	0
	]
	node
	[
		id	553
		label	"LOC652864
I:1688818"
		graphics
		[
			x	11294.38671875
			y	-3313.156005859375
			w	20.0
			h	20.0
			type	"rectangle3d"
			fill	"#FCFCFC"
			outline	"#000000"
		]
		LabelGraphics
		[
			text	"LOC652864
I:1688818"
			fontSize	12
			fontName	"Dialog"
			anchor	"c"
		]
		LabelGraphics
		[
			text	"0.00"
			fill	"#C0C0C0"
			fontSize	12
			fontStyle	"bold"
			fontName	"Dialog"
			model	"corners"
			anchor	"ne"
		]
		gid	0
	]
	node
	[
		id	554
		label	"LOC653505
I:1776260"
		graphics
		[
			x	11482.38671875
			y	-3230.156005859375
			w	20.0
			h	20.0
			type	"rectangle3d"
			fill	"#FCFCFC"
			outline	"#000000"
		]
		LabelGraphics
		[
			text	"LOC653505
I:1776260"
			fontSize	12
			fontName	"Dialog"
			anchor	"c"
		]
		LabelGraphics
		[
			text	"0.00"
			fill	"#C0C0C0"
			fontSize	12
			fontStyle	"bold"
			fontName	"Dialog"
			model	"corners"
			anchor	"ne"
		]
		gid	0
	]
	node
	[
		id	555
		label	"LOC653596
I:1667738"
		graphics
		[
			x	10221.38671875
			y	-1894.15625
			w	20.00873374938965
			h	20.00873374938965
			type	"rectangle3d"
			fill	"#FCFCFC"
			outline	"#000000"
		]
		LabelGraphics
		[
			text	"LOC653596
I:1667738"
			fontSize	12
			fontName	"Dialog"
			anchor	"c"
		]
		LabelGraphics
		[
			text	"0.00"
			fill	"#C0C0C0"
			fontSize	12
			fontStyle	"bold"
			fontName	"Dialog"
			model	"corners"
			anchor	"ne"
		]
		gid	0
	]
	node
	[
		id	556
		label	"LOC653604
I:1793461"
		graphics
		[
			x	10503.38671875
			y	-4151.15625
			w	20.0
			h	20.0
			type	"rectangle3d"
			fill	"#FCFCFC"
			outline	"#000000"
		]
		LabelGraphics
		[
			text	"LOC653604
I:1793461"
			fontSize	12
			fontName	"Dialog"
			anchor	"c"
		]
		LabelGraphics
		[
			text	"0.00"
			fill	"#C0C0C0"
			fontSize	12
			fontStyle	"bold"
			fontName	"Dialog"
			model	"corners"
			anchor	"ne"
		]
		gid	0
	]
	node
	[
		id	557
		label	"LOC653658
I:1652073"
		graphics
		[
			x	9960.38671875
			y	-3018.156005859375
			w	20.0
			h	20.0
			type	"rectangle3d"
			fill	"#FCFCFC"
			outline	"#000000"
		]
		LabelGraphics
		[
			text	"LOC653658
I:1652073"
			fontSize	12
			fontName	"Dialog"
			anchor	"c"
		]
		LabelGraphics
		[
			text	"0.00"
			fill	"#C0C0C0"
			fontSize	12
			fontStyle	"bold"
			fontName	"Dialog"
			model	"corners"
			anchor	"ne"
		]
		gid	0
	]
	node
	[
		id	558
		label	"LOC653752
I:1772292"
		graphics
		[
			x	10469.38671875
			y	-4447.15625
			w	20.069446563720703
			h	20.069446563720703
			type	"rectangle3d"
			fill	"#FCFCFC"
			outline	"#000000"
		]
		LabelGraphics
		[
			text	"LOC653752
I:1772292"
			fontSize	12
			fontName	"Dialog"
			anchor	"c"
		]
		LabelGraphics
		[
			text	"0.00"
			fill	"#C0C0C0"
			fontSize	12
			fontStyle	"bold"
			fontName	"Dialog"
			model	"corners"
			anchor	"ne"
		]
		gid	0
	]
	node
	[
		id	559
		label	"LOC653874
I:1778543"
		graphics
		[
			x	11069.38671875
			y	-4834.15625
			w	20.069446563720703
			h	20.069446563720703
			type	"rectangle3d"
			fill	"#FCFCFC"
			outline	"#000000"
		]
		LabelGraphics
		[
			text	"LOC653874
I:1778543"
			fontSize	12
			fontName	"Dialog"
			anchor	"c"
		]
		LabelGraphics
		[
			text	"0.00"
			fill	"#C0C0C0"
			fontSize	12
			fontStyle	"bold"
			fontName	"Dialog"
			model	"corners"
			anchor	"ne"
		]
		gid	0
	]
	node
	[
		id	560
		label	"LOC653891
I:1661169"
		graphics
		[
			x	12443.38671875
			y	-2379.15625
			w	20.00873374938965
			h	20.00873374938965
			type	"rectangle3d"
			fill	"#FCFCFC"
			outline	"#000000"
		]
		LabelGraphics
		[
			text	"LOC653891
I:1661169"
			fontSize	12
			fontName	"Dialog"
			anchor	"c"
		]
		LabelGraphics
		[
			text	"0.00"
			fill	"#C0C0C0"
			fontSize	12
			fontStyle	"bold"
			fontName	"Dialog"
			model	"corners"
			anchor	"ne"
		]
		gid	0
	]
	node
	[
		id	561
		label	"LOC654114
I:1698835"
		graphics
		[
			x	10371.38671875
			y	-4019.15625
			w	20.017446517944336
			h	20.017446517944336
			type	"rectangle3d"
			fill	"#FCFCFC"
			outline	"#000000"
		]
		LabelGraphics
		[
			text	"LOC654114
I:1698835"
			fontSize	12
			fontName	"Dialog"
			anchor	"c"
		]
		LabelGraphics
		[
			text	"0.00"
			fill	"#C0C0C0"
			fontSize	12
			fontStyle	"bold"
			fontName	"Dialog"
			model	"corners"
			anchor	"ne"
		]
		gid	0
	]
	node
	[
		id	562
		label	"LOC654346
I:2080342"
		graphics
		[
			x	11059.38671875
			y	-1630.15625
			w	20.0
			h	20.0
			type	"rectangle3d"
			fill	"#FCFCFC"
			outline	"#000000"
		]
		LabelGraphics
		[
			text	"LOC654346
I:2080342"
			fontSize	12
			fontName	"Dialog"
			anchor	"c"
		]
		LabelGraphics
		[
			text	"0.00"
			fill	"#C0C0C0"
			fontSize	12
			fontStyle	"bold"
			fontName	"Dialog"
			model	"corners"
			anchor	"ne"
		]
		gid	0
	]
	node
	[
		id	563
		label	"LOC727820
I:1776327"
		graphics
		[
			x	9973.38671875
			y	-4632.15625
			w	20.0
			h	20.0
			type	"rectangle3d"
			fill	"#FCFCFC"
			outline	"#000000"
		]
		LabelGraphics
		[
			text	"LOC727820
I:1776327"
			fontSize	12
			fontName	"Dialog"
			anchor	"c"
		]
		LabelGraphics
		[
			text	"0.00"
			fill	"#C0C0C0"
			fontSize	12
			fontStyle	"bold"
			fontName	"Dialog"
			model	"corners"
			anchor	"ne"
		]
		gid	0
	]
	node
	[
		id	564
		label	"LOC727848
I:1768558"
		graphics
		[
			x	10958.38671875
			y	-4203.15625
			w	20.0
			h	20.0
			type	"rectangle3d"
			fill	"#FCFCFC"
			outline	"#000000"
		]
		LabelGraphics
		[
			text	"LOC727848
I:1768558"
			fontSize	12
			fontName	"Dialog"
			anchor	"c"
		]
		LabelGraphics
		[
			text	"0.00"
			fill	"#C0C0C0"
			fontSize	12
			fontStyle	"bold"
			fontName	"Dialog"
			model	"corners"
			anchor	"ne"
		]
		gid	0
	]
	node
	[
		id	565
		label	"LOC728744
I:1654389"
		graphics
		[
			x	10057.38671875
			y	-1957.15625
			w	20.0
			h	20.0
			type	"rectangle3d"
			fill	"#FCFCFC"
			outline	"#000000"
		]
		LabelGraphics
		[
			text	"LOC728744
I:1654389"
			fontSize	12
			fontName	"Dialog"
			anchor	"c"
		]
		LabelGraphics
		[
			text	"0.00"
			fill	"#C0C0C0"
			fontSize	12
			fontStyle	"bold"
			fontName	"Dialog"
			model	"corners"
			anchor	"ne"
		]
		gid	0
	]
	node
	[
		id	566
		label	"LOC728844
I:1676848"
		graphics
		[
			x	10687.38671875
			y	-3229.156005859375
			w	20.00873374938965
			h	20.00873374938965
			type	"rectangle3d"
			fill	"#FCFCFC"
			outline	"#000000"
		]
		LabelGraphics
		[
			text	"LOC728844
I:1676848"
			fontSize	12
			fontName	"Dialog"
			anchor	"c"
		]
		LabelGraphics
		[
			text	"0.00"
			fill	"#C0C0C0"
			fontSize	12
			fontStyle	"bold"
			fontName	"Dialog"
			model	"corners"
			anchor	"ne"
		]
		gid	0
	]
	node
	[
		id	567
		label	"LOC729486
I:1814153"
		graphics
		[
			x	12167.38671875
			y	-3205.156005859375
			w	20.0
			h	20.0
			type	"rectangle3d"
			fill	"#FCFCFC"
			outline	"#000000"
		]
		LabelGraphics
		[
			text	"LOC729486
I:1814153"
			fontSize	12
			fontName	"Dialog"
			anchor	"c"
		]
		LabelGraphics
		[
			text	"0.00"
			fill	"#C0C0C0"
			fontSize	12
			fontStyle	"bold"
			fontName	"Dialog"
			model	"corners"
			anchor	"ne"
		]
		gid	0
	]
	node
	[
		id	568
		label	"LOC729776
I:1839750"
		graphics
		[
			x	10727.38671875
			y	-3138.156005859375
			w	20.095224380493164
			h	20.095224380493164
			type	"rectangle3d"
			fill	"#FCFCFC"
			outline	"#000000"
		]
		LabelGraphics
		[
			text	"LOC729776
I:1839750"
			fontSize	12
			fontName	"Dialog"
			anchor	"c"
		]
		LabelGraphics
		[
			text	"0.00"
			fill	"#C0C0C0"
			fontSize	12
			fontStyle	"bold"
			fontName	"Dialog"
			model	"corners"
			anchor	"ne"
		]
		gid	0
	]
	node
	[
		id	569
		label	"LOC729837
I:1713146"
		graphics
		[
			x	12583.38671875
			y	-1408.15625
			w	20.0
			h	20.0
			type	"rectangle3d"
			fill	"#FCFCFC"
			outline	"#000000"
		]
		LabelGraphics
		[
			text	"LOC729837
I:1713146"
			fontSize	12
			fontName	"Dialog"
			anchor	"c"
		]
		LabelGraphics
		[
			text	"0.00"
			fill	"#C0C0C0"
			fontSize	12
			fontStyle	"bold"
			fontName	"Dialog"
			model	"corners"
			anchor	"ne"
		]
		gid	0
	]
	node
	[
		id	570
		label	"LOC729843
I:1746917"
		graphics
		[
			x	11455.38671875
			y	-1253.15625
			w	20.0174560546875
			h	20.0174560546875
			type	"rectangle3d"
			fill	"#FCFCFC"
			outline	"#000000"
		]
		LabelGraphics
		[
			text	"LOC729843
I:1746917"
			fontSize	12
			fontName	"Dialog"
			anchor	"c"
		]
		LabelGraphics
		[
			text	"0.00"
			fill	"#C0C0C0"
			fontSize	12
			fontStyle	"bold"
			fontName	"Dialog"
			model	"corners"
			anchor	"ne"
		]
		gid	0
	]
	node
	[
		id	571
		label	"LOC730740
I:1748767"
		graphics
		[
			x	10877.38671875
			y	-4209.15625
			w	20.00873374938965
			h	20.00873374938965
			type	"rectangle3d"
			fill	"#FCFCFC"
			outline	"#000000"
		]
		LabelGraphics
		[
			text	"LOC730740
I:1748767"
			fontSize	12
			fontName	"Dialog"
			anchor	"c"
		]
		LabelGraphics
		[
			text	"0.00"
			fill	"#C0C0C0"
			fontSize	12
			fontStyle	"bold"
			fontName	"Dialog"
			model	"corners"
			anchor	"ne"
		]
		gid	0
	]
	node
	[
		id	572
		label	"LOC730996
I:1659752"
		graphics
		[
			x	12249.38671875
			y	-1307.15625
			w	20.08660888671875
			h	20.08660888671875
			type	"rectangle3d"
			fill	"#FCFCFC"
			outline	"#000000"
		]
		LabelGraphics
		[
			text	"LOC730996
I:1659752"
			fontSize	12
			fontName	"Dialog"
			anchor	"c"
		]
		LabelGraphics
		[
			text	"0.00"
			fill	"#C0C0C0"
			fontSize	12
			fontStyle	"bold"
			fontName	"Dialog"
			model	"corners"
			anchor	"ne"
		]
		gid	0
	]
	node
	[
		id	573
		label	"LOC731823
I:1800800"
		graphics
		[
			x	9719.38671875
			y	-2870.156005859375
			w	20.0
			h	20.0
			type	"rectangle3d"
			fill	"#FCFCFC"
			outline	"#000000"
		]
		LabelGraphics
		[
			text	"LOC731823
I:1800800"
			fontSize	12
			fontName	"Dialog"
			anchor	"c"
		]
		LabelGraphics
		[
			text	"0.00"
			fill	"#C0C0C0"
			fontSize	12
			fontStyle	"bold"
			fontName	"Dialog"
			model	"corners"
			anchor	"ne"
		]
		gid	0
	]
	node
	[
		id	574
		label	"LOC732425
I:1675482"
		graphics
		[
			x	11391.38671875
			y	-2675.156005859375
			w	20.0
			h	20.0
			type	"rectangle3d"
			fill	"#FCFCFC"
			outline	"#000000"
		]
		LabelGraphics
		[
			text	"LOC732425
I:1675482"
			fontSize	12
			fontName	"Dialog"
			anchor	"c"
		]
		LabelGraphics
		[
			text	"0.00"
			fill	"#C0C0C0"
			fontSize	12
			fontStyle	"bold"
			fontName	"Dialog"
			model	"corners"
			anchor	"ne"
		]
		gid	0
	]
	node
	[
		id	575
		label	"LOC90120
I:1657673"
		graphics
		[
			x	10805.38671875
			y	-3875.15625
			w	20.00873374938965
			h	20.00873374938965
			type	"rectangle3d"
			fill	"#FCFCFC"
			outline	"#000000"
		]
		LabelGraphics
		[
			text	"LOC90120
I:1657673"
			fontSize	12
			fontName	"Dialog"
			anchor	"c"
		]
		LabelGraphics
		[
			text	"0.00"
			fill	"#C0C0C0"
			fontSize	12
			fontStyle	"bold"
			fontName	"Dialog"
			model	"corners"
			anchor	"ne"
		]
		gid	0
	]
	node
	[
		id	576
		label	"LOC92497
I:1696670"
		graphics
		[
			x	11587.38671875
			y	-2855.156005859375
			w	20.026161193847656
			h	20.026161193847656
			type	"rectangle3d"
			fill	"#FCFCFC"
			outline	"#000000"
		]
		LabelGraphics
		[
			text	"LOC92497
I:1696670"
			fontSize	12
			fontName	"Dialog"
			anchor	"c"
		]
		LabelGraphics
		[
			text	"0.00"
			fill	"#C0C0C0"
			fontSize	12
			fontStyle	"bold"
			fontName	"Dialog"
			model	"corners"
			anchor	"ne"
		]
		gid	0
	]
	node
	[
		id	577
		label	"LONP2
I:2216265"
		graphics
		[
			x	10430.38671875
			y	-1600.15625
			w	20.7496337890625
			h	20.7496337890625
			type	"rectangle3d"
			fill	"#FCFCFC"
			outline	"#000000"
		]
		LabelGraphics
		[
			text	"LONP2
I:2216265"
			fontSize	12
			fontName	"Dialog"
			anchor	"c"
		]
		LabelGraphics
		[
			text	"0.01"
			fill	"#C0C0C0"
			fontSize	12
			fontStyle	"bold"
			fontName	"Dialog"
			model	"corners"
			anchor	"ne"
		]
		gid	0
	]
	node
	[
		id	578
		label	"LRP10
I:1670272"
		graphics
		[
			x	12896.38671875
			y	-3181.156005859375
			w	20.04353904724121
			h	20.04353904724121
			type	"rectangle3d"
			fill	"#FCFCFC"
			outline	"#000000"
		]
		LabelGraphics
		[
			text	"LRP10
I:1670272"
			fontSize	12
			fontName	"Dialog"
			anchor	"c"
		]
		LabelGraphics
		[
			text	"0.00"
			fill	"#C0C0C0"
			fontSize	12
			fontStyle	"bold"
			fontName	"Dialog"
			model	"corners"
			anchor	"ne"
		]
		gid	0
	]
	node
	[
		id	579
		label	"LYK5
I:1699666"
		graphics
		[
			x	11700.38671875
			y	-3977.15625
			w	20.0
			h	20.0
			type	"rectangle3d"
			fill	"#FCFCFC"
			outline	"#000000"
		]
		LabelGraphics
		[
			text	"LYK5
I:1699666"
			fontSize	12
			fontName	"Dialog"
			anchor	"c"
		]
		LabelGraphics
		[
			text	"0.00"
			fill	"#C0C0C0"
			fontSize	12
			fontStyle	"bold"
			fontName	"Dialog"
			model	"corners"
			anchor	"ne"
		]
		gid	0
	]
	node
	[
		id	580
		label	"LYPD1
I:2388397"
		graphics
		[
			x	12476.38671875
			y	-2698.156005859375
			w	20.0
			h	20.0
			type	"rectangle3d"
			fill	"#FCFCFC"
			outline	"#000000"
		]
		LabelGraphics
		[
			text	"LYPD1
I:2388397"
			fontSize	12
			fontName	"Dialog"
			anchor	"c"
		]
		LabelGraphics
		[
			text	"0.00"
			fill	"#C0C0C0"
			fontSize	12
			fontStyle	"bold"
			fontName	"Dialog"
			model	"corners"
			anchor	"ne"
		]
		gid	0
	]
	node
	[
		id	581
		label	"LYPD3
I:1739605"
		graphics
		[
			x	10388.38671875
			y	-4485.15625
			w	20.0
			h	20.0
			type	"rectangle3d"
			fill	"#FCFCFC"
			outline	"#000000"
		]
		LabelGraphics
		[
			text	"LYPD3
I:1739605"
			fontSize	12
			fontName	"Dialog"
			anchor	"c"
		]
		LabelGraphics
		[
			text	"0.00"
			fill	"#C0C0C0"
			fontSize	12
			fontStyle	"bold"
			fontName	"Dialog"
			model	"corners"
			anchor	"ne"
		]
		gid	0
	]
	node
	[
		id	582
		label	"LZTFL1
I:1815705"
		graphics
		[
			x	11725.38671875
			y	-3245.156005859375
			w	20.222009658813477
			h	20.222009658813477
			type	"rectangle3d"
			fill	"#FCFCFC"
			outline	"#000000"
		]
		LabelGraphics
		[
			text	"LZTFL1
I:1815705"
			fontSize	12
			fontName	"Dialog"
			anchor	"c"
		]
		LabelGraphics
		[
			text	"0.00"
			fill	"#C0C0C0"
			fontSize	12
			fontStyle	"bold"
			fontName	"Dialog"
			model	"corners"
			anchor	"ne"
		]
		gid	0
	]
	node
	[
		id	583
		label	"MAFB
I:1764709"
		graphics
		[
			x	11939.38671875
			y	-1921.15625
			w	20.0
			h	20.0
			type	"rectangle3d"
			fill	"#FCFCFC"
			outline	"#000000"
		]
		LabelGraphics
		[
			text	"MAFB
I:1764709"
			fontSize	12
			fontName	"Dialog"
			anchor	"c"
		]
		LabelGraphics
		[
			text	"0.00"
			fill	"#C0C0C0"
			fontSize	12
			fontStyle	"bold"
			fontName	"Dialog"
			model	"corners"
			anchor	"ne"
		]
		gid	0
	]
	node
	[
		id	584
		label	"MAGEH1
I:1659659"
		graphics
		[
			x	10696.38671875
			y	-5112.15625
			w	20.017446517944336
			h	20.017446517944336
			type	"rectangle3d"
			fill	"#FCFCFC"
			outline	"#000000"
		]
		LabelGraphics
		[
			text	"MAGEH1
I:1659659"
			fontSize	12
			fontName	"Dialog"
			anchor	"c"
		]
		LabelGraphics
		[
			text	"0.00"
			fill	"#C0C0C0"
			fontSize	12
			fontStyle	"bold"
			fontName	"Dialog"
			model	"corners"
			anchor	"ne"
		]
		gid	0
	]
	node
	[
		id	585
		label	"MAP1LC3C
I:1711331"
		graphics
		[
			x	12546.38671875
			y	-2941.156005859375
			w	20.0
			h	20.0
			type	"rectangle3d"
			fill	"#FCFCFC"
			outline	"#000000"
		]
		LabelGraphics
		[
			text	"MAP1LC3C
I:1711331"
			fontSize	12
			fontName	"Dialog"
			anchor	"c"
		]
		LabelGraphics
		[
			text	"0.00"
			fill	"#C0C0C0"
			fontSize	12
			fontStyle	"bold"
			fontName	"Dialog"
			model	"corners"
			anchor	"ne"
		]
		gid	0
	]
	node
	[
		id	586
		label	"MAP2K5
I:1718129"
		graphics
		[
			x	11945.38671875
			y	-3846.15625
			w	20.0
			h	20.0
			type	"rectangle3d"
			fill	"#FCFCFC"
			outline	"#000000"
		]
		LabelGraphics
		[
			text	"MAP2K5
I:1718129"
			fontSize	12
			fontName	"Dialog"
			anchor	"c"
		]
		LabelGraphics
		[
			text	"0.00"
			fill	"#C0C0C0"
			fontSize	12
			fontStyle	"bold"
			fontName	"Dialog"
			model	"corners"
			anchor	"ne"
		]
		gid	0
	]
	node
	[
		id	587
		label	"MAP3K7
I:2379326"
		graphics
		[
			x	10466.38671875
			y	-2983.156005859375
			w	20.0
			h	20.0
			type	"rectangle3d"
			fill	"#FCFCFC"
			outline	"#000000"
		]
		LabelGraphics
		[
			text	"MAP3K7
I:2379326"
			fontSize	12
			fontName	"Dialog"
			anchor	"c"
		]
		LabelGraphics
		[
			text	"0.00"
			fill	"#C0C0C0"
			fontSize	12
			fontStyle	"bold"
			fontName	"Dialog"
			model	"corners"
			anchor	"ne"
		]
		gid	0
	]
	node
	[
		id	588
		label	"MAPKAPK2
I:1774844"
		graphics
		[
			x	12259.38671875
			y	-1398.15625
			w	20.00873374938965
			h	20.00873374938965
			type	"rectangle3d"
			fill	"#FCFCFC"
			outline	"#000000"
		]
		LabelGraphics
		[
			text	"MAPKAPK2
I:1774844"
			fontSize	12
			fontName	"Dialog"
			anchor	"c"
		]
		LabelGraphics
		[
			text	"0.00"
			fill	"#C0C0C0"
			fontSize	12
			fontStyle	"bold"
			fontName	"Dialog"
			model	"corners"
			anchor	"ne"
		]
		gid	0
	]
	node
	[
		id	589
		label	"MAPKAPK3
I:1732452"
		graphics
		[
			x	11626.38671875
			y	-1826.15625
			w	20.05218505859375
			h	20.05218505859375
			type	"rectangle3d"
			fill	"#FCFCFC"
			outline	"#000000"
		]
		LabelGraphics
		[
			text	"MAPKAPK3
I:1732452"
			fontSize	12
			fontName	"Dialog"
			anchor	"c"
		]
		LabelGraphics
		[
			text	"0.00"
			fill	"#C0C0C0"
			fontSize	12
			fontStyle	"bold"
			fontName	"Dialog"
			model	"corners"
			anchor	"ne"
		]
		gid	0
	]
	node
	[
		id	590
		label	"MCART1
I:1772492"
		graphics
		[
			x	9425.38671875
			y	-2210.15625
			w	20.0
			h	20.0
			type	"rectangle3d"
			fill	"#FCFCFC"
			outline	"#000000"
		]
		LabelGraphics
		[
			text	"MCART1
I:1772492"
			fontSize	12
			fontName	"Dialog"
			anchor	"c"
		]
		LabelGraphics
		[
			text	"0.00"
			fill	"#C0C0C0"
			fontSize	12
			fontStyle	"bold"
			fontName	"Dialog"
			model	"corners"
			anchor	"ne"
		]
		gid	0
	]
	node
	[
		id	591
		label	"MCL1
I:1756806"
		graphics
		[
			x	10874.38671875
			y	-4300.15625
			w	20.060781478881836
			h	20.060781478881836
			type	"rectangle3d"
			fill	"#FCFCFC"
			outline	"#000000"
		]
		LabelGraphics
		[
			text	"MCL1
I:1756806"
			fontSize	12
			fontName	"Dialog"
			anchor	"c"
		]
		LabelGraphics
		[
			text	"0.00"
			fill	"#C0C0C0"
			fontSize	12
			fontStyle	"bold"
			fontName	"Dialog"
			model	"corners"
			anchor	"ne"
		]
		gid	0
	]
	node
	[
		id	592
		label	"MCM5
I:1815169"
		graphics
		[
			x	10883.38671875
			y	-2202.15625
			w	20.0
			h	20.0
			type	"rectangle3d"
			fill	"#FCFCFC"
			outline	"#000000"
		]
		LabelGraphics
		[
			text	"MCM5
I:1815169"
			fontSize	12
			fontName	"Dialog"
			anchor	"c"
		]
		LabelGraphics
		[
			text	"0.00"
			fill	"#C0C0C0"
			fontSize	12
			fontStyle	"bold"
			fontName	"Dialog"
			model	"corners"
			anchor	"ne"
		]
		gid	0
	]
	node
	[
		id	593
		label	"MEIS3P1
I:2205896"
		graphics
		[
			x	10130.38671875
			y	-3889.15625
			w	20.0
			h	20.0
			type	"rectangle3d"
			fill	"#FCFCFC"
			outline	"#000000"
		]
		LabelGraphics
		[
			text	"MEIS3P1
I:2205896"
			fontSize	12
			fontName	"Dialog"
			anchor	"c"
		]
		LabelGraphics
		[
			text	"0.00"
			fill	"#C0C0C0"
			fontSize	12
			fontStyle	"bold"
			fontName	"Dialog"
			model	"corners"
			anchor	"ne"
		]
		gid	0
	]
	node
	[
		id	594
		label	"METTL2A
I:1745699"
		graphics
		[
			x	9339.38671875
			y	-2457.15625
			w	20.0
			h	20.0
			type	"rectangle3d"
			fill	"#FCFCFC"
			outline	"#000000"
		]
		LabelGraphics
		[
			text	"METTL2A
I:1745699"
			fontSize	12
			fontName	"Dialog"
			anchor	"c"
		]
		LabelGraphics
		[
			text	"0.00"
			fill	"#C0C0C0"
			fontSize	12
			fontStyle	"bold"
			fontName	"Dialog"
			model	"corners"
			anchor	"ne"
		]
		gid	0
	]
	node
	[
		id	595
		label	"MFN2
I:1651385"
		graphics
		[
			x	11030.38671875
			y	-4930.15625
			w	20.0
			h	20.0
			type	"rectangle3d"
			fill	"#FCFCFC"
			outline	"#000000"
		]
		LabelGraphics
		[
			text	"MFN2
I:1651385"
			fontSize	12
			fontName	"Dialog"
			anchor	"c"
		]
		LabelGraphics
		[
			text	"0.00"
			fill	"#C0C0C0"
			fontSize	12
			fontStyle	"bold"
			fontName	"Dialog"
			model	"corners"
			anchor	"ne"
		]
		gid	0
	]
	node
	[
		id	596
		label	"MFSD3
I:1718972"
		graphics
		[
			x	11762.38671875
			y	-2968.156005859375
			w	20.0
			h	20.0
			type	"rectangle3d"
			fill	"#FCFCFC"
			outline	"#000000"
		]
		LabelGraphics
		[
			text	"MFSD3
I:1718972"
			fontSize	12
			fontName	"Dialog"
			anchor	"c"
		]
		LabelGraphics
		[
			text	"0.00"
			fill	"#C0C0C0"
			fontSize	12
			fontStyle	"bold"
			fontName	"Dialog"
			model	"corners"
			anchor	"ne"
		]
		gid	0
	]
	node
	[
		id	597
		label	"MGC15763
I:1764770"
		graphics
		[
			x	12205.38671875
			y	-2750.156005859375
			w	20.0174560546875
			h	20.0174560546875
			type	"rectangle3d"
			fill	"#FCFCFC"
			outline	"#000000"
		]
		LabelGraphics
		[
			text	"MGC15763
I:1764770"
			fontSize	12
			fontName	"Dialog"
			anchor	"c"
		]
		LabelGraphics
		[
			text	"0.00"
			fill	"#C0C0C0"
			fontSize	12
			fontStyle	"bold"
			fontName	"Dialog"
			model	"corners"
			anchor	"ne"
		]
		gid	0
	]
	node
	[
		id	598
		label	"MGC16169
I:1769601"
		graphics
		[
			x	9409.38671875
			y	-278.15625
			w	20.0
			h	20.0
			type	"rectangle3d"
			fill	"#FCFCFC"
			outline	"#000000"
		]
		LabelGraphics
		[
			text	"MGC16169
I:1769601"
			fontSize	12
			fontName	"Dialog"
			anchor	"c"
		]
		LabelGraphics
		[
			text	"0.00"
			fill	"#C0C0C0"
			fontSize	12
			fontStyle	"bold"
			fontName	"Dialog"
			model	"corners"
			anchor	"ne"
		]
		gid	0
	]
	node
	[
		id	599
		label	"MGC16703
I:1652940"
		graphics
		[
			x	9182.38671875
			y	-2184.15625
			w	20.0
			h	20.0
			type	"rectangle3d"
			fill	"#FCFCFC"
			outline	"#000000"
		]
		LabelGraphics
		[
			text	"MGC16703
I:1652940"
			fontSize	12
			fontName	"Dialog"
			anchor	"c"
		]
		LabelGraphics
		[
			text	"0.00"
			fill	"#C0C0C0"
			fontSize	12
			fontStyle	"bold"
			fontName	"Dialog"
			model	"corners"
			anchor	"ne"
		]
		gid	0
	]
	node
	[
		id	600
		label	"MGC45438
I:1676222"
		graphics
		[
			x	11841.38671875
			y	-2651.156005859375
			w	20.0
			h	20.0
			type	"rectangle3d"
			fill	"#FCFCFC"
			outline	"#000000"
		]
		LabelGraphics
		[
			text	"MGC45438
I:1676222"
			fontSize	12
			fontName	"Dialog"
			anchor	"c"
		]
		LabelGraphics
		[
			text	"0.00"
			fill	"#C0C0C0"
			fontSize	12
			fontStyle	"bold"
			fontName	"Dialog"
			model	"corners"
			anchor	"ne"
		]
		gid	0
	]
	node
	[
		id	601
		label	"MGC57359
I:2411384"
		graphics
		[
			x	12247.38671875
			y	-2568.15625
			w	20.0
			h	20.0
			type	"rectangle3d"
			fill	"#FCFCFC"
			outline	"#000000"
		]
		LabelGraphics
		[
			text	"MGC57359
I:2411384"
			fontSize	12
			fontName	"Dialog"
			anchor	"c"
		]
		LabelGraphics
		[
			text	"0.00"
			fill	"#C0C0C0"
			fontSize	12
			fontStyle	"bold"
			fontName	"Dialog"
			model	"corners"
			anchor	"ne"
		]
		gid	0
	]
	node
	[
		id	602
		label	"MGEA5
I:1686750"
		graphics
		[
			x	10226.38671875
			y	-4413.15625
			w	20.0
			h	20.0
			type	"rectangle3d"
			fill	"#FCFCFC"
			outline	"#000000"
		]
		LabelGraphics
		[
			text	"MGEA5
I:1686750"
			fontSize	12
			fontName	"Dialog"
			anchor	"c"
		]
		LabelGraphics
		[
			text	"0.00"
			fill	"#C0C0C0"
			fontSize	12
			fontStyle	"bold"
			fontName	"Dialog"
			model	"corners"
			anchor	"ne"
		]
		gid	0
	]
	node
	[
		id	603
		label	"MGST3
I:1751956"
		graphics
		[
			x	11519.38671875
			y	-3045.156005859375
			w	20.017446517944336
			h	20.017446517944336
			type	"rectangle3d"
			fill	"#FCFCFC"
			outline	"#000000"
		]
		LabelGraphics
		[
			text	"MGST3
I:1751956"
			fontSize	12
			fontName	"Dialog"
			anchor	"c"
		]
		LabelGraphics
		[
			text	"0.00"
			fill	"#C0C0C0"
			fontSize	12
			fontStyle	"bold"
			fontName	"Dialog"
			model	"corners"
			anchor	"ne"
		]
		gid	0
	]
	node
	[
		id	604
		label	"MICAL1
I:1807972"
		graphics
		[
			x	12166.38671875
			y	-2568.15625
			w	20.0
			h	20.0
			type	"rectangle3d"
			fill	"#FCFCFC"
			outline	"#000000"
		]
		LabelGraphics
		[
			text	"MICAL1
I:1807972"
			fontSize	12
			fontName	"Dialog"
			anchor	"c"
		]
		LabelGraphics
		[
			text	"0.00"
			fill	"#C0C0C0"
			fontSize	12
			fontStyle	"bold"
			fontName	"Dialog"
			model	"corners"
			anchor	"ne"
		]
		gid	0
	]
	node
	[
		id	605
		label	"MINA
I:1689624"
		graphics
		[
			x	11097.38671875
			y	-2669.156005859375
			w	20.0
			h	20.0
			type	"rectangle3d"
			fill	"#FCFCFC"
			outline	"#000000"
		]
		LabelGraphics
		[
			text	"MINA
I:1689624"
			fontSize	12
			fontName	"Dialog"
			anchor	"c"
		]
		LabelGraphics
		[
			text	"0.00"
			fill	"#C0C0C0"
			fontSize	12
			fontStyle	"bold"
			fontName	"Dialog"
			model	"corners"
			anchor	"ne"
		]
		gid	0
	]
	node
	[
		id	606
		label	"MLLT10
I:2399310"
		graphics
		[
			x	10391.38671875
			y	-1034.15625
			w	20.0
			h	20.0
			type	"rectangle3d"
			fill	"#FCFCFC"
			outline	"#000000"
		]
		LabelGraphics
		[
			text	"MLLT10
I:2399310"
			fontSize	12
			fontName	"Dialog"
			anchor	"c"
		]
		LabelGraphics
		[
			text	"0.00"
			fill	"#C0C0C0"
			fontSize	12
			fontStyle	"bold"
			fontName	"Dialog"
			model	"corners"
			anchor	"ne"
		]
		gid	0
	]
	node
	[
		id	607
		label	"MMP15
I:1718646"
		graphics
		[
			x	10596.38671875
			y	-2588.15625
			w	20.00873374938965
			h	20.00873374938965
			type	"rectangle3d"
			fill	"#FCFCFC"
			outline	"#000000"
		]
		LabelGraphics
		[
			text	"MMP15
I:1718646"
			fontSize	12
			fontName	"Dialog"
			anchor	"c"
		]
		LabelGraphics
		[
			text	"0.00"
			fill	"#C0C0C0"
			fontSize	12
			fontStyle	"bold"
			fontName	"Dialog"
			model	"corners"
			anchor	"ne"
		]
		gid	0
	]
	node
	[
		id	608
		label	"MMP9
I:1796316"
		graphics
		[
			x	11983.38671875
			y	-3540.156005859375
			w	20.034814834594727
			h	20.034814834594727
			type	"rectangle3d"
			fill	"#FCFCFC"
			outline	"#000000"
		]
		LabelGraphics
		[
			text	"MMP9
I:1796316"
			fontSize	12
			fontName	"Dialog"
			anchor	"c"
		]
		LabelGraphics
		[
			text	"0.00"
			fill	"#C0C0C0"
			fontSize	12
			fontStyle	"bold"
			fontName	"Dialog"
			model	"corners"
			anchor	"ne"
		]
		gid	0
	]
	node
	[
		id	609
		label	"MOBKL2A
I:1721344"
		graphics
		[
			x	11245.38671875
			y	-1514.15625
			w	20.0
			h	20.0
			type	"rectangle3d"
			fill	"#FCFCFC"
			outline	"#000000"
		]
		LabelGraphics
		[
			text	"MOBKL2A
I:1721344"
			fontSize	12
			fontName	"Dialog"
			anchor	"c"
		]
		LabelGraphics
		[
			text	"0.00"
			fill	"#C0C0C0"
			fontSize	12
			fontStyle	"bold"
			fontName	"Dialog"
			model	"corners"
			anchor	"ne"
		]
		gid	0
	]
	node
	[
		id	610
		label	"MORC3
I:1783702"
		graphics
		[
			x	12378.38671875
			y	-1179.15625
			w	20.0
			h	20.0
			type	"rectangle3d"
			fill	"#FCFCFC"
			outline	"#000000"
		]
		LabelGraphics
		[
			text	"MORC3
I:1783702"
			fontSize	12
			fontName	"Dialog"
			anchor	"c"
		]
		LabelGraphics
		[
			text	"0.00"
			fill	"#C0C0C0"
			fontSize	12
			fontStyle	"bold"
			fontName	"Dialog"
			model	"corners"
			anchor	"ne"
		]
		gid	0
	]
	node
	[
		id	611
		label	"MOV10
I:1725700"
		graphics
		[
			x	9983.38671875
			y	-257.15625
			w	20.0
			h	20.0
			type	"rectangle3d"
			fill	"#FCFCFC"
			outline	"#000000"
		]
		LabelGraphics
		[
			text	"MOV10
I:1725700"
			fontSize	12
			fontName	"Dialog"
			anchor	"c"
		]
		LabelGraphics
		[
			text	"0.00"
			fill	"#C0C0C0"
			fontSize	12
			fontStyle	"bold"
			fontName	"Dialog"
			model	"corners"
			anchor	"ne"
		]
		gid	0
	]
	node
	[
		id	612
		label	"MPZL1
I:2386008"
		graphics
		[
			x	11644.38671875
			y	-3241.156005859375
			w	20.0
			h	20.0
			type	"rectangle3d"
			fill	"#FCFCFC"
			outline	"#000000"
		]
		LabelGraphics
		[
			text	"MPZL1
I:2386008"
			fontSize	12
			fontName	"Dialog"
			anchor	"c"
		]
		LabelGraphics
		[
			text	"0.00"
			fill	"#C0C0C0"
			fontSize	12
			fontStyle	"bold"
			fontName	"Dialog"
			model	"corners"
			anchor	"ne"
		]
		gid	0
	]
	node
	[
		id	613
		label	"MRPL20
I:2189424"
		graphics
		[
			x	11243.38671875
			y	-3677.156005859375
			w	20.0
			h	20.0
			type	"rectangle3d"
			fill	"#FCFCFC"
			outline	"#000000"
		]
		LabelGraphics
		[
			text	"MRPL20
I:2189424"
			fontSize	12
			fontName	"Dialog"
			anchor	"c"
		]
		LabelGraphics
		[
			text	"0.00"
			fill	"#C0C0C0"
			fontSize	12
			fontStyle	"bold"
			fontName	"Dialog"
			model	"corners"
			anchor	"ne"
		]
		gid	0
	]
	node
	[
		id	614
		label	"MRPL51
I:2097421"
		graphics
		[
			x	10385.38671875
			y	-3000.156005859375
			w	20.398454666137695
			h	20.398454666137695
			type	"rectangle3d"
			fill	"#FCFCFC"
			outline	"#000000"
		]
		LabelGraphics
		[
			text	"MRPL51
I:2097421"
			fontSize	12
			fontName	"Dialog"
			anchor	"c"
		]
		LabelGraphics
		[
			text	"0.00"
			fill	"#C0C0C0"
			fontSize	12
			fontStyle	"bold"
			fontName	"Dialog"
			model	"corners"
			anchor	"ne"
		]
		gid	0
	]
	node
	[
		id	615
		label	"MRPS26
I:1676026"
		graphics
		[
			x	10308.38671875
			y	-2636.156005859375
			w	20.0
			h	20.0
			type	"rectangle3d"
			fill	"#FCFCFC"
			outline	"#000000"
		]
		LabelGraphics
		[
			text	"MRPS26
I:1676026"
			fontSize	12
			fontName	"Dialog"
			anchor	"c"
		]
		LabelGraphics
		[
			text	"0.00"
			fill	"#C0C0C0"
			fontSize	12
			fontStyle	"bold"
			fontName	"Dialog"
			model	"corners"
			anchor	"ne"
		]
		gid	0
	]
	node
	[
		id	616
		label	"MS4A14
I:2382500"
		graphics
		[
			x	11412.38671875
			y	-2091.15625
			w	20.0
			h	20.0
			type	"rectangle3d"
			fill	"#FCFCFC"
			outline	"#000000"
		]
		LabelGraphics
		[
			text	"MS4A14
I:2382500"
			fontSize	12
			fontName	"Dialog"
			anchor	"c"
		]
		LabelGraphics
		[
			text	"0.00"
			fill	"#C0C0C0"
			fontSize	12
			fontStyle	"bold"
			fontName	"Dialog"
			model	"corners"
			anchor	"ne"
		]
		gid	0
	]
	node
	[
		id	617
		label	"MS4A3
I:2374904"
		graphics
		[
			x	10230.38671875
			y	-2469.15625
			w	20.0
			h	20.0
			type	"rectangle3d"
			fill	"#FCFCFC"
			outline	"#000000"
		]
		LabelGraphics
		[
			text	"MS4A3
I:2374904"
			fontSize	12
			fontName	"Dialog"
			anchor	"c"
		]
		LabelGraphics
		[
			text	"0.00"
			fill	"#C0C0C0"
			fontSize	12
			fontStyle	"bold"
			fontName	"Dialog"
			model	"corners"
			anchor	"ne"
		]
		gid	0
	]
	node
	[
		id	618
		label	"MTA3
I:1768751"
		graphics
		[
			x	13090.38671875
			y	-3776.15625
			w	20.0
			h	20.0
			type	"rectangle3d"
			fill	"#FCFCFC"
			outline	"#000000"
		]
		LabelGraphics
		[
			text	"MTA3
I:1768751"
			fontSize	12
			fontName	"Dialog"
			anchor	"c"
		]
		LabelGraphics
		[
			text	"0.00"
			fill	"#C0C0C0"
			fontSize	12
			fontStyle	"bold"
			fontName	"Dialog"
			model	"corners"
			anchor	"ne"
		]
		gid	0
	]
	node
	[
		id	619
		label	"MTIF2
I:1765520"
		graphics
		[
			x	11342.38671875
			y	-1725.15625
			w	20.0
			h	20.0
			type	"rectangle3d"
			fill	"#FCFCFC"
			outline	"#000000"
		]
		LabelGraphics
		[
			text	"MTIF2
I:1765520"
			fontSize	12
			fontName	"Dialog"
			anchor	"c"
		]
		LabelGraphics
		[
			text	"0.00"
			fill	"#C0C0C0"
			fontSize	12
			fontStyle	"bold"
			fontName	"Dialog"
			model	"corners"
			anchor	"ne"
		]
		gid	0
	]
	node
	[
		id	620
		label	"MTMR14
I:1659240"
		graphics
		[
			x	11788.38671875
			y	-1696.15625
			w	20.0
			h	20.0
			type	"rectangle3d"
			fill	"#FCFCFC"
			outline	"#000000"
		]
		LabelGraphics
		[
			text	"MTMR14
I:1659240"
			fontSize	12
			fontName	"Dialog"
			anchor	"c"
		]
		LabelGraphics
		[
			text	"0.00"
			fill	"#C0C0C0"
			fontSize	12
			fontStyle	"bold"
			fontName	"Dialog"
			model	"corners"
			anchor	"ne"
		]
		gid	0
	]
	node
	[
		id	621
		label	"MTPN
I:2180682"
		graphics
		[
			x	12402.38671875
			y	-906.15625
			w	20.00873374938965
			h	20.00873374938965
			type	"rectangle3d"
			fill	"#FCFCFC"
			outline	"#000000"
		]
		LabelGraphics
		[
			text	"MTPN
I:2180682"
			fontSize	12
			fontName	"Dialog"
			anchor	"c"
		]
		LabelGraphics
		[
			text	"0.00"
			fill	"#C0C0C0"
			fontSize	12
			fontStyle	"bold"
			fontName	"Dialog"
			model	"corners"
			anchor	"ne"
		]
		gid	0
	]
	node
	[
		id	622
		label	"MYL9
I:1675062"
		graphics
		[
			x	10310.38671875
			y	-4954.15625
			w	20.0
			h	20.0
			type	"rectangle3d"
			fill	"#FCFCFC"
			outline	"#000000"
		]
		LabelGraphics
		[
			text	"MYL9
I:1675062"
			fontSize	12
			fontName	"Dialog"
			anchor	"c"
		]
		LabelGraphics
		[
			text	"0.00"
			fill	"#C0C0C0"
			fontSize	12
			fontStyle	"bold"
			fontName	"Dialog"
			model	"corners"
			anchor	"ne"
		]
		gid	0
	]
	node
	[
		id	623
		label	"MYO1D
I:1805999"
		graphics
		[
			x	11886.38671875
			y	-1830.15625
			w	20.0
			h	20.0
			type	"rectangle3d"
			fill	"#FCFCFC"
			outline	"#000000"
		]
		LabelGraphics
		[
			text	"MYO1D
I:1805999"
			fontSize	12
			fontName	"Dialog"
			anchor	"c"
		]
		LabelGraphics
		[
			text	"0.00"
			fill	"#C0C0C0"
			fontSize	12
			fontStyle	"bold"
			fontName	"Dialog"
			model	"corners"
			anchor	"ne"
		]
		gid	0
	]
	node
	[
		id	624
		label	"MYO5A
I:1698225"
		graphics
		[
			x	11132.38671875
			y	-3312.156005859375
			w	20.00873374938965
			h	20.00873374938965
			type	"rectangle3d"
			fill	"#FCFCFC"
			outline	"#000000"
		]
		LabelGraphics
		[
			text	"MYO5A
I:1698225"
			fontSize	12
			fontName	"Dialog"
			anchor	"c"
		]
		LabelGraphics
		[
			text	"0.00"
			fill	"#C0C0C0"
			fontSize	12
			fontStyle	"bold"
			fontName	"Dialog"
			model	"corners"
			anchor	"ne"
		]
		gid	0
	]
	node
	[
		id	625
		label	"MYST1
I:1804679"
		graphics
		[
			x	10889.38671875
			y	-3212.156005859375
			w	21.2375545501709
			h	21.2375545501709
			type	"rectangle3d"
			fill	"#FCFBF9"
			outline	"#000000"
		]
		LabelGraphics
		[
			text	"MYST1
I:1804679"
			fontSize	12
			fontName	"Dialog"
			anchor	"c"
		]
		LabelGraphics
		[
			text	"0.02"
			fill	"#C0C0C0"
			fontSize	12
			fontStyle	"bold"
			fontName	"Dialog"
			model	"corners"
			anchor	"ne"
		]
		gid	0
	]
	node
	[
		id	626
		label	"N4BP2
I:1782273"
		graphics
		[
			x	9385.38671875
			y	-2093.15625
			w	20.0
			h	20.0
			type	"rectangle3d"
			fill	"#FCFCFC"
			outline	"#000000"
		]
		LabelGraphics
		[
			text	"N4BP2
I:1782273"
			fontSize	12
			fontName	"Dialog"
			anchor	"c"
		]
		LabelGraphics
		[
			text	"0.00"
			fill	"#C0C0C0"
			fontSize	12
			fontStyle	"bold"
			fontName	"Dialog"
			model	"corners"
			anchor	"ne"
		]
		gid	0
	]
	node
	[
		id	627
		label	"NAT13
I:2180606"
		graphics
		[
			x	10778.38671875
			y	-3966.15625
			w	20.0
			h	20.0
			type	"rectangle3d"
			fill	"#FCFCFC"
			outline	"#000000"
		]
		LabelGraphics
		[
			text	"NAT13
I:2180606"
			fontSize	12
			fontName	"Dialog"
			anchor	"c"
		]
		LabelGraphics
		[
			text	"0.00"
			fill	"#C0C0C0"
			fontSize	12
			fontStyle	"bold"
			fontName	"Dialog"
			model	"corners"
			anchor	"ne"
		]
		gid	0
	]
	node
	[
		id	628
		label	"NAT8
I:1815480"
		graphics
		[
			x	10307.38671875
			y	-4364.15625
			w	20.163711547851562
			h	20.163711547851562
			type	"rectangle3d"
			fill	"#FCFCFC"
			outline	"#000000"
		]
		LabelGraphics
		[
			text	"NAT8
I:1815480"
			fontSize	12
			fontName	"Dialog"
			anchor	"c"
		]
		LabelGraphics
		[
			text	"0.00"
			fill	"#C0C0C0"
			fontSize	12
			fontStyle	"bold"
			fontName	"Dialog"
			model	"corners"
			anchor	"ne"
		]
		gid	0
	]
	node
	[
		id	629
		label	"NBEA
I:2048647"
		graphics
		[
			x	11072.38671875
			y	-5118.15625
			w	20.017446517944336
			h	20.017446517944336
			type	"rectangle3d"
			fill	"#FCFCFC"
			outline	"#000000"
		]
		LabelGraphics
		[
			text	"NBEA
I:2048647"
			fontSize	12
			fontName	"Dialog"
			anchor	"c"
		]
		LabelGraphics
		[
			text	"0.00"
			fill	"#C0C0C0"
			fontSize	12
			fontStyle	"bold"
			fontName	"Dialog"
			model	"corners"
			anchor	"ne"
		]
		gid	0
	]
	node
	[
		id	630
		label	"NCAPH
I:1657600"
		graphics
		[
			x	10048.38671875
			y	-2762.156005859375
			w	20.06072235107422
			h	20.06072235107422
			type	"rectangle3d"
			fill	"#FCFCFC"
			outline	"#000000"
		]
		LabelGraphics
		[
			text	"NCAPH
I:1657600"
			fontSize	12
			fontName	"Dialog"
			anchor	"c"
		]
		LabelGraphics
		[
			text	"0.00"
			fill	"#C0C0C0"
			fontSize	12
			fontStyle	"bold"
			fontName	"Dialog"
			model	"corners"
			anchor	"ne"
		]
		gid	0
	]
	node
	[
		id	631
		label	"NCF2
I:1796642"
		graphics
		[
			x	11227.38671875
			y	-4686.15625
			w	20.0
			h	20.0
			type	"rectangle3d"
			fill	"#FCFCFC"
			outline	"#000000"
		]
		LabelGraphics
		[
			text	"NCF2
I:1796642"
			fontSize	12
			fontName	"Dialog"
			anchor	"c"
		]
		LabelGraphics
		[
			text	"0.00"
			fill	"#C0C0C0"
			fontSize	12
			fontStyle	"bold"
			fontName	"Dialog"
			model	"corners"
			anchor	"ne"
		]
		gid	0
	]
	node
	[
		id	632
		label	"NCL
I:1695422"
		graphics
		[
			x	10256.38671875
			y	58.84375
			w	20.0
			h	20.0
			type	"rectangle3d"
			fill	"#FCFCFC"
			outline	"#000000"
		]
		LabelGraphics
		[
			text	"NCL
I:1695422"
			fontSize	12
			fontName	"Dialog"
			anchor	"c"
		]
		LabelGraphics
		[
			text	"0.00"
			fill	"#C0C0C0"
			fontSize	12
			fontStyle	"bold"
			fontName	"Dialog"
			model	"corners"
			anchor	"ne"
		]
		gid	0
	]
	node
	[
		id	633
		label	"NDUFA1
I:1784286"
		graphics
		[
			x	9992.38671875
			y	-3118.156005859375
			w	20.0
			h	20.0
			type	"rectangle3d"
			fill	"#FCFCFC"
			outline	"#000000"
		]
		LabelGraphics
		[
			text	"NDUFA1
I:1784286"
			fontSize	12
			fontName	"Dialog"
			anchor	"c"
		]
		LabelGraphics
		[
			text	"0.00"
			fill	"#C0C0C0"
			fontSize	12
			fontStyle	"bold"
			fontName	"Dialog"
			model	"corners"
			anchor	"ne"
		]
		gid	0
	]
	node
	[
		id	634
		label	"NDUFB8
I:1661170"
		graphics
		[
			x	10978.38671875
			y	-4435.15625
			w	20.0
			h	20.0
			type	"rectangle3d"
			fill	"#FCFCFC"
			outline	"#000000"
		]
		LabelGraphics
		[
			text	"NDUFB8
I:1661170"
			fontSize	12
			fontName	"Dialog"
			anchor	"c"
		]
		LabelGraphics
		[
			text	"0.00"
			fill	"#C0C0C0"
			fontSize	12
			fontStyle	"bold"
			fontName	"Dialog"
			model	"corners"
			anchor	"ne"
		]
		gid	0
	]
	node
	[
		id	635
		label	"NDUFS5
I:1776104"
		graphics
		[
			x	10203.38671875
			y	-2919.156005859375
			w	20.0
			h	20.0
			type	"rectangle3d"
			fill	"#FCFCFC"
			outline	"#000000"
		]
		LabelGraphics
		[
			text	"NDUFS5
I:1776104"
			fontSize	12
			fontName	"Dialog"
			anchor	"c"
		]
		LabelGraphics
		[
			text	"0.00"
			fill	"#C0C0C0"
			fontSize	12
			fontStyle	"bold"
			fontName	"Dialog"
			model	"corners"
			anchor	"ne"
		]
		gid	0
	]
	node
	[
		id	636
		label	"NEDD1
I:1743208"
		graphics
		[
			x	10803.38671875
			y	-413.15625
			w	20.0
			h	20.0
			type	"rectangle3d"
			fill	"#FCFCFC"
			outline	"#000000"
		]
		LabelGraphics
		[
			text	"NEDD1
I:1743208"
			fontSize	12
			fontName	"Dialog"
			anchor	"c"
		]
		LabelGraphics
		[
			text	"0.00"
			fill	"#C0C0C0"
			fontSize	12
			fontStyle	"bold"
			fontName	"Dialog"
			model	"corners"
			anchor	"ne"
		]
		gid	0
	]
	node
	[
		id	637
		label	"NEDD8
I:2058070"
		graphics
		[
			x	9958.38671875
			y	-3379.156005859375
			w	20.0
			h	20.0
			type	"rectangle3d"
			fill	"#FCFCFC"
			outline	"#000000"
		]
		LabelGraphics
		[
			text	"NEDD8
I:2058070"
			fontSize	12
			fontName	"Dialog"
			anchor	"c"
		]
		LabelGraphics
		[
			text	"0.00"
			fill	"#C0C0C0"
			fontSize	12
			fontStyle	"bold"
			fontName	"Dialog"
			model	"corners"
			anchor	"ne"
		]
		gid	0
	]
	node
	[
		id	638
		label	"NELL2
I:1725417"
		graphics
		[
			x	10140.38671875
			y	-1906.15625
			w	20.077974319458008
			h	20.077974319458008
			type	"rectangle3d"
			fill	"#FCFCFC"
			outline	"#000000"
		]
		LabelGraphics
		[
			text	"NELL2
I:1725417"
			fontSize	12
			fontName	"Dialog"
			anchor	"c"
		]
		LabelGraphics
		[
			text	"0.00"
			fill	"#C0C0C0"
			fontSize	12
			fontStyle	"bold"
			fontName	"Dialog"
			model	"corners"
			anchor	"ne"
		]
		gid	0
	]
	node
	[
		id	639
		label	"NGF
I:1716608"
		graphics
		[
			x	11289.38671875
			y	-4439.15625
			w	20.00873374938965
			h	20.00873374938965
			type	"rectangle3d"
			fill	"#FCFCFC"
			outline	"#000000"
		]
		LabelGraphics
		[
			text	"NGF
I:1716608"
			fontSize	12
			fontName	"Dialog"
			anchor	"c"
		]
		LabelGraphics
		[
			text	"0.00"
			fill	"#C0C0C0"
			fontSize	12
			fontStyle	"bold"
			fontName	"Dialog"
			model	"corners"
			anchor	"ne"
		]
		gid	0
	]
	node
	[
		id	640
		label	"NINJ2
I:1731745"
		graphics
		[
			x	11175.38671875
			y	-2880.156005859375
			w	20.0
			h	20.0
			type	"rectangle3d"
			fill	"#FCFCFC"
			outline	"#000000"
		]
		LabelGraphics
		[
			text	"NINJ2
I:1731745"
			fontSize	12
			fontName	"Dialog"
			anchor	"c"
		]
		LabelGraphics
		[
			text	"0.00"
			fill	"#C0C0C0"
			fontSize	12
			fontStyle	"bold"
			fontName	"Dialog"
			model	"corners"
			anchor	"ne"
		]
		gid	0
	]
	node
	[
		id	641
		label	"NLRP3
I:1712026"
		graphics
		[
			x	11724.38671875
			y	-1833.15625
			w	20.381486892700195
			h	20.381486892700195
			type	"rectangle3d"
			fill	"#FCFCFC"
			outline	"#000000"
		]
		LabelGraphics
		[
			text	"NLRP3
I:1712026"
			fontSize	12
			fontName	"Dialog"
			anchor	"c"
		]
		LabelGraphics
		[
			text	"0.00"
			fill	"#C0C0C0"
			fontSize	12
			fontStyle	"bold"
			fontName	"Dialog"
			model	"corners"
			anchor	"ne"
		]
		gid	0
	]
	node
	[
		id	642
		label	"NNT
I:2254994"
		graphics
		[
			x	12394.38671875
			y	-997.15625
			w	20.026161193847656
			h	20.026161193847656
			type	"rectangle3d"
			fill	"#FCFCFC"
			outline	"#000000"
		]
		LabelGraphics
		[
			text	"NNT
I:2254994"
			fontSize	12
			fontName	"Dialog"
			anchor	"c"
		]
		LabelGraphics
		[
			text	"0.00"
			fill	"#C0C0C0"
			fontSize	12
			fontStyle	"bold"
			fontName	"Dialog"
			model	"corners"
			anchor	"ne"
		]
		gid	0
	]
	node
	[
		id	643
		label	"NOD1
I:2114422"
		graphics
		[
			x	12448.38671875
			y	-2880.156005859375
			w	20.026161193847656
			h	20.026161193847656
			type	"rectangle3d"
			fill	"#FCFCFC"
			outline	"#000000"
		]
		LabelGraphics
		[
			text	"NOD1
I:2114422"
			fontSize	12
			fontName	"Dialog"
			anchor	"c"
		]
		LabelGraphics
		[
			text	"0.00"
			fill	"#C0C0C0"
			fontSize	12
			fontStyle	"bold"
			fontName	"Dialog"
			model	"corners"
			anchor	"ne"
		]
		gid	0
	]
	node
	[
		id	644
		label	"NOV
I:1787186"
		graphics
		[
			x	11924.38671875
			y	-3106.156005859375
			w	20.0
			h	20.0
			type	"rectangle3d"
			fill	"#FCFCFC"
			outline	"#000000"
		]
		LabelGraphics
		[
			text	"NOV
I:1787186"
			fontSize	12
			fontName	"Dialog"
			anchor	"c"
		]
		LabelGraphics
		[
			text	"0.00"
			fill	"#C0C0C0"
			fontSize	12
			fontStyle	"bold"
			fontName	"Dialog"
			model	"corners"
			anchor	"ne"
		]
		gid	0
	]
	node
	[
		id	645
		label	"N-PAC
I:1703153"
		graphics
		[
			x	11254.38671875
			y	-3130.156005859375
			w	20.38128089904785
			h	20.38128089904785
			type	"rectangle3d"
			fill	"#FCFCFC"
			outline	"#000000"
		]
		LabelGraphics
		[
			text	"N-PAC
I:1703153"
			fontSize	12
			fontName	"Dialog"
			anchor	"c"
		]
		LabelGraphics
		[
			text	"0.00"
			fill	"#C0C0C0"
			fontSize	12
			fontStyle	"bold"
			fontName	"Dialog"
			model	"corners"
			anchor	"ne"
		]
		gid	0
	]
	node
	[
		id	646
		label	"NPC2
I:1716678"
		graphics
		[
			x	11342.38671875
			y	-1816.15625
			w	20.026140213012695
			h	20.026140213012695
			type	"rectangle3d"
			fill	"#FCFCFC"
			outline	"#000000"
		]
		LabelGraphics
		[
			text	"NPC2
I:1716678"
			fontSize	12
			fontName	"Dialog"
			anchor	"c"
		]
		LabelGraphics
		[
			text	"0.00"
			fill	"#C0C0C0"
			fontSize	12
			fontStyle	"bold"
			fontName	"Dialog"
			model	"corners"
			anchor	"ne"
		]
		gid	0
	]
	node
	[
		id	647
		label	"NPCDR1
I:1780774"
		graphics
		[
			x	11604.38671875
			y	-3613.156005859375
			w	20.0
			h	20.0
			type	"rectangle3d"
			fill	"#FCFCFC"
			outline	"#000000"
		]
		LabelGraphics
		[
			text	"NPCDR1
I:1780774"
			fontSize	12
			fontName	"Dialog"
			anchor	"c"
		]
		LabelGraphics
		[
			text	"0.00"
			fill	"#C0C0C0"
			fontSize	12
			fontStyle	"bold"
			fontName	"Dialog"
			model	"corners"
			anchor	"ne"
		]
		gid	0
	]
	node
	[
		id	648
		label	"NPTXR
I:1684143"
		graphics
		[
			x	9627.38671875
			y	-1669.15625
			w	20.00873374938965
			h	20.00873374938965
			type	"rectangle3d"
			fill	"#FCFCFC"
			outline	"#000000"
		]
		LabelGraphics
		[
			text	"NPTXR
I:1684143"
			fontSize	12
			fontName	"Dialog"
			anchor	"c"
		]
		LabelGraphics
		[
			text	"0.00"
			fill	"#C0C0C0"
			fontSize	12
			fontStyle	"bold"
			fontName	"Dialog"
			model	"corners"
			anchor	"ne"
		]
		gid	0
	]
	node
	[
		id	649
		label	"NSDHL
I:1692163"
		graphics
		[
			x	11059.38671875
			y	-3422.156005859375
			w	20.0
			h	20.0
			type	"rectangle3d"
			fill	"#FCFCFC"
			outline	"#000000"
		]
		LabelGraphics
		[
			text	"NSDHL
I:1692163"
			fontSize	12
			fontName	"Dialog"
			anchor	"c"
		]
		LabelGraphics
		[
			text	"0.00"
			fill	"#C0C0C0"
			fontSize	12
			fontStyle	"bold"
			fontName	"Dialog"
			model	"corners"
			anchor	"ne"
		]
		gid	0
	]
	node
	[
		id	650
		label	"NTF3
I:1809364"
		graphics
		[
			x	11118.38671875
			y	-2578.15625
			w	20.0
			h	20.0
			type	"rectangle3d"
			fill	"#FCFCFC"
			outline	"#000000"
		]
		LabelGraphics
		[
			text	"NTF3
I:1809364"
			fontSize	12
			fontName	"Dialog"
			anchor	"c"
		]
		LabelGraphics
		[
			text	"0.00"
			fill	"#C0C0C0"
			fontSize	12
			fontStyle	"bold"
			fontName	"Dialog"
			model	"corners"
			anchor	"ne"
		]
		gid	0
	]
	node
	[
		id	651
		label	"NUB1
I:1665291"
		graphics
		[
			x	11859.38671875
			y	-2119.15625
			w	20.0
			h	20.0
			type	"rectangle3d"
			fill	"#FCFCFC"
			outline	"#000000"
		]
		LabelGraphics
		[
			text	"NUB1
I:1665291"
			fontSize	12
			fontName	"Dialog"
			anchor	"c"
		]
		LabelGraphics
		[
			text	"0.00"
			fill	"#C0C0C0"
			fontSize	12
			fontStyle	"bold"
			fontName	"Dialog"
			model	"corners"
			anchor	"ne"
		]
		gid	0
	]
	node
	[
		id	652
		label	"OR2A1
I:2074432"
		graphics
		[
			x	10064.38671875
			y	-196.15625
			w	20.060869216918945
			h	20.060869216918945
			type	"rectangle3d"
			fill	"#FCFCFC"
			outline	"#000000"
		]
		LabelGraphics
		[
			text	"OR2A1
I:2074432"
			fontSize	12
			fontName	"Dialog"
			anchor	"c"
		]
		LabelGraphics
		[
			text	"0.00"
			fill	"#C0C0C0"
			fontSize	12
			fontStyle	"bold"
			fontName	"Dialog"
			model	"corners"
			anchor	"ne"
		]
		gid	0
	]
	node
	[
		id	653
		label	"OR2AG1
I:1732467"
		graphics
		[
			x	9555.38671875
			y	-2967.156005859375
			w	20.00873374938965
			h	20.00873374938965
			type	"rectangle3d"
			fill	"#FCFCFC"
			outline	"#000000"
		]
		LabelGraphics
		[
			text	"OR2AG1
I:1732467"
			fontSize	12
			fontName	"Dialog"
			anchor	"c"
		]
		LabelGraphics
		[
			text	"0.00"
			fill	"#C0C0C0"
			fontSize	12
			fontStyle	"bold"
			fontName	"Dialog"
			model	"corners"
			anchor	"ne"
		]
		gid	0
	]
	node
	[
		id	654
		label	"OR51M1
I:1766270"
		graphics
		[
			x	12132.38671875
			y	-2659.156005859375
			w	20.16372299194336
			h	20.16372299194336
			type	"rectangle3d"
			fill	"#FCFCFC"
			outline	"#000000"
		]
		LabelGraphics
		[
			text	"OR51M1
I:1766270"
			fontSize	12
			fontName	"Dialog"
			anchor	"c"
		]
		LabelGraphics
		[
			text	"0.00"
			fill	"#C0C0C0"
			fontSize	12
			fontStyle	"bold"
			fontName	"Dialog"
			model	"corners"
			anchor	"ne"
		]
		gid	0
	]
	node
	[
		id	655
		label	"OSBPL1A
I:1697952"
		graphics
		[
			x	10202.38671875
			y	-4281.15625
			w	20.0
			h	20.0
			type	"rectangle3d"
			fill	"#FCFCFC"
			outline	"#000000"
		]
		LabelGraphics
		[
			text	"OSBPL1A
I:1697952"
			fontSize	12
			fontName	"Dialog"
			anchor	"c"
		]
		LabelGraphics
		[
			text	"0.00"
			fill	"#C0C0C0"
			fontSize	12
			fontStyle	"bold"
			fontName	"Dialog"
			model	"corners"
			anchor	"ne"
		]
		gid	0
	]
	node
	[
		id	656
		label	"OXT
I:1735124"
		graphics
		[
			x	10978.38671875
			y	-1631.15625
			w	20.0
			h	20.0
			type	"rectangle3d"
			fill	"#FCFCFC"
			outline	"#000000"
		]
		LabelGraphics
		[
			text	"OXT
I:1735124"
			fontSize	12
			fontName	"Dialog"
			anchor	"c"
		]
		LabelGraphics
		[
			text	"0.00"
			fill	"#C0C0C0"
			fontSize	12
			fontStyle	"bold"
			fontName	"Dialog"
			model	"corners"
			anchor	"ne"
		]
		gid	0
	]
	node
	[
		id	657
		label	"P117
I:1765684"
		graphics
		[
			x	11261.38671875
			y	-3404.156005859375
			w	20.0
			h	20.0
			type	"rectangle3d"
			fill	"#FCFCFC"
			outline	"#000000"
		]
		LabelGraphics
		[
			text	"P117
I:1765684"
			fontSize	12
			fontName	"Dialog"
			anchor	"c"
		]
		LabelGraphics
		[
			text	"0.00"
			fill	"#C0C0C0"
			fontSize	12
			fontStyle	"bold"
			fontName	"Dialog"
			model	"corners"
			anchor	"ne"
		]
		gid	0
	]
	node
	[
		id	658
		label	"P2RY6
I:1782275"
		graphics
		[
			x	12340.38671875
			y	-1403.15625
			w	20.12061309814453
			h	20.12061309814453
			type	"rectangle3d"
			fill	"#FCFCFC"
			outline	"#000000"
		]
		LabelGraphics
		[
			text	"P2RY6
I:1782275"
			fontSize	12
			fontName	"Dialog"
			anchor	"c"
		]
		LabelGraphics
		[
			text	"0.00"
			fill	"#C0C0C0"
			fontSize	12
			fontStyle	"bold"
			fontName	"Dialog"
			model	"corners"
			anchor	"ne"
		]
		gid	0
	]
	node
	[
		id	659
		label	"PAF1
I:1669508"
		graphics
		[
			x	9453.38671875
			y	-2403.15625
			w	20.0
			h	20.0
			type	"rectangle3d"
			fill	"#FCFCFC"
			outline	"#000000"
		]
		LabelGraphics
		[
			text	"PAF1
I:1669508"
			fontSize	12
			fontName	"Dialog"
			anchor	"c"
		]
		LabelGraphics
		[
			text	"0.00"
			fill	"#C0C0C0"
			fontSize	12
			fontStyle	"bold"
			fontName	"Dialog"
			model	"corners"
			anchor	"ne"
		]
		gid	0
	]
	node
	[
		id	660
		label	"PAFAH1B1
I:1722276"
		graphics
		[
			x	10207.38671875
			y	-4061.15625
			w	20.0
			h	20.0
			type	"rectangle3d"
			fill	"#FCFCFC"
			outline	"#000000"
		]
		LabelGraphics
		[
			text	"PAFAH1B1
I:1722276"
			fontSize	12
			fontName	"Dialog"
			anchor	"c"
		]
		LabelGraphics
		[
			text	"0.00"
			fill	"#C0C0C0"
			fontSize	12
			fontStyle	"bold"
			fontName	"Dialog"
			model	"corners"
			anchor	"ne"
		]
		gid	0
	]
	node
	[
		id	661
		label	"PARP14
I:1691731"
		graphics
		[
			x	12734.38671875
			y	-3220.156005859375
			w	20.069446563720703
			h	20.069446563720703
			type	"rectangle3d"
			fill	"#FCFCFC"
			outline	"#000000"
		]
		LabelGraphics
		[
			text	"PARP14
I:1691731"
			fontSize	12
			fontName	"Dialog"
			anchor	"c"
		]
		LabelGraphics
		[
			text	"0.00"
			fill	"#C0C0C0"
			fontSize	12
			fontStyle	"bold"
			fontName	"Dialog"
			model	"corners"
			anchor	"ne"
		]
		gid	0
	]
	node
	[
		id	662
		label	"PCBP2
I:2312296"
		graphics
		[
			x	10724.38671875
			y	-1887.15625
			w	20.00873374938965
			h	20.00873374938965
			type	"rectangle3d"
			fill	"#FCFCFC"
			outline	"#000000"
		]
		LabelGraphics
		[
			text	"PCBP2
I:2312296"
			fontSize	12
			fontName	"Dialog"
			anchor	"c"
		]
		LabelGraphics
		[
			text	"0.00"
			fill	"#C0C0C0"
			fontSize	12
			fontStyle	"bold"
			fontName	"Dialog"
			model	"corners"
			anchor	"ne"
		]
		gid	0
	]
	node
	[
		id	663
		label	"PCDHB19P
I:1690237"
		graphics
		[
			x	9466.38671875
			y	-2119.15625
			w	20.0
			h	20.0
			type	"rectangle3d"
			fill	"#FCFCFC"
			outline	"#000000"
		]
		LabelGraphics
		[
			text	"PCDHB19P
I:1690237"
			fontSize	12
			fontName	"Dialog"
			anchor	"c"
		]
		LabelGraphics
		[
			text	"0.00"
			fill	"#C0C0C0"
			fontSize	12
			fontStyle	"bold"
			fontName	"Dialog"
			model	"corners"
			anchor	"ne"
		]
		gid	0
	]
	node
	[
		id	664
		label	"PCNXL2
I:1660541"
		graphics
		[
			x	10512.38671875
			y	-4629.15625
			w	20.017446517944336
			h	20.017446517944336
			type	"rectangle3d"
			fill	"#FCFCFC"
			outline	"#000000"
		]
		LabelGraphics
		[
			text	"PCNXL2
I:1660541"
			fontSize	12
			fontName	"Dialog"
			anchor	"c"
		]
		LabelGraphics
		[
			text	"0.00"
			fill	"#C0C0C0"
			fontSize	12
			fontStyle	"bold"
			fontName	"Dialog"
			model	"corners"
			anchor	"ne"
		]
		gid	0
	]
	node
	[
		id	665
		label	"PCOLCE
I:1707070"
		graphics
		[
			x	11456.38671875
			y	-3412.156005859375
			w	20.0174560546875
			h	20.0174560546875
			type	"rectangle3d"
			fill	"#FCFCFC"
			outline	"#000000"
		]
		LabelGraphics
		[
			text	"PCOLCE
I:1707070"
			fontSize	12
			fontName	"Dialog"
			anchor	"c"
		]
		LabelGraphics
		[
			text	"0.00"
			fill	"#C0C0C0"
			fontSize	12
			fontStyle	"bold"
			fontName	"Dialog"
			model	"corners"
			anchor	"ne"
		]
		gid	0
	]
	node
	[
		id	666
		label	"PCOLCE2
I:1746888"
		graphics
		[
			x	9716.38671875
			y	-2730.156005859375
			w	20.017446517944336
			h	20.017446517944336
			type	"rectangle3d"
			fill	"#FCFCFC"
			outline	"#000000"
		]
		LabelGraphics
		[
			text	"PCOLCE2
I:1746888"
			fontSize	12
			fontName	"Dialog"
			anchor	"c"
		]
		LabelGraphics
		[
			text	"0.00"
			fill	"#C0C0C0"
			fontSize	12
			fontStyle	"bold"
			fontName	"Dialog"
			model	"corners"
			anchor	"ne"
		]
		gid	0
	]
	node
	[
		id	667
		label	"PCTP
I:1802257"
		graphics
		[
			x	10631.38671875
			y	-4259.15625
			w	20.0
			h	20.0
			type	"rectangle3d"
			fill	"#FCFCFC"
			outline	"#000000"
		]
		LabelGraphics
		[
			text	"PCTP
I:1802257"
			fontSize	12
			fontName	"Dialog"
			anchor	"c"
		]
		LabelGraphics
		[
			text	"0.00"
			fill	"#C0C0C0"
			fontSize	12
			fontStyle	"bold"
			fontName	"Dialog"
			model	"corners"
			anchor	"ne"
		]
		gid	0
	]
	node
	[
		id	668
		label	"PDE6H
I:1702965"
		graphics
		[
			x	9970.38671875
			y	-1802.15625
			w	20.060819625854492
			h	20.060819625854492
			type	"rectangle3d"
			fill	"#FCFCFC"
			outline	"#000000"
		]
		LabelGraphics
		[
			text	"PDE6H
I:1702965"
			fontSize	12
			fontName	"Dialog"
			anchor	"c"
		]
		LabelGraphics
		[
			text	"0.00"
			fill	"#C0C0C0"
			fontSize	12
			fontStyle	"bold"
			fontName	"Dialog"
			model	"corners"
			anchor	"ne"
		]
		gid	0
	]
	node
	[
		id	669
		label	"PDE8A
I:1699767"
		graphics
		[
			x	10667.38671875
			y	-623.15625
			w	20.017446517944336
			h	20.017446517944336
			type	"rectangle3d"
			fill	"#FCFCFC"
			outline	"#000000"
		]
		LabelGraphics
		[
			text	"PDE8A
I:1699767"
			fontSize	12
			fontName	"Dialog"
			anchor	"c"
		]
		LabelGraphics
		[
			text	"0.00"
			fill	"#C0C0C0"
			fontSize	12
			fontStyle	"bold"
			fontName	"Dialog"
			model	"corners"
			anchor	"ne"
		]
		gid	0
	]
	node
	[
		id	670
		label	"PDXDC2
I:1780777"
		graphics
		[
			x	9829.38671875
			y	-4737.15625
			w	20.0
			h	20.0
			type	"rectangle3d"
			fill	"#FCFCFC"
			outline	"#000000"
		]
		LabelGraphics
		[
			text	"PDXDC2
I:1780777"
			fontSize	12
			fontName	"Dialog"
			anchor	"c"
		]
		LabelGraphics
		[
			text	"0.00"
			fill	"#C0C0C0"
			fontSize	12
			fontStyle	"bold"
			fontName	"Dialog"
			model	"corners"
			anchor	"ne"
		]
		gid	0
	]
	node
	[
		id	671
		label	"PDZRN4
I:1707323"
		graphics
		[
			x	12278.38671875
			y	-2932.156005859375
			w	20.0
			h	20.0
			type	"rectangle3d"
			fill	"#FCFCFC"
			outline	"#000000"
		]
		LabelGraphics
		[
			text	"PDZRN4
I:1707323"
			fontSize	12
			fontName	"Dialog"
			anchor	"c"
		]
		LabelGraphics
		[
			text	"0.00"
			fill	"#C0C0C0"
			fontSize	12
			fontStyle	"bold"
			fontName	"Dialog"
			model	"corners"
			anchor	"ne"
		]
		gid	0
	]
	node
	[
		id	672
		label	"PFDN1
I:1717855"
		graphics
		[
			x	11681.38671875
			y	-3036.156005859375
			w	21.283695220947266
			h	21.283695220947266
			type	"rectangle3d"
			fill	"#FCFBF9"
			outline	"#000000"
		]
		LabelGraphics
		[
			text	"PFDN1
I:1717855"
			fontSize	12
			fontName	"Dialog"
			anchor	"c"
		]
		LabelGraphics
		[
			text	"0.02"
			fill	"#C0C0C0"
			fontSize	12
			fontStyle	"bold"
			fontName	"Dialog"
			model	"corners"
			anchor	"ne"
		]
		gid	0
	]
	node
	[
		id	673
		label	"PFKFB2
I:1796560"
		graphics
		[
			x	12197.38671875
			y	-2932.156005859375
			w	20.1630859375
			h	20.1630859375
			type	"rectangle3d"
			fill	"#FCFCFC"
			outline	"#000000"
		]
		LabelGraphics
		[
			text	"PFKFB2
I:1796560"
			fontSize	12
			fontName	"Dialog"
			anchor	"c"
		]
		LabelGraphics
		[
			text	"0.00"
			fill	"#C0C0C0"
			fontSize	12
			fontStyle	"bold"
			fontName	"Dialog"
			model	"corners"
			anchor	"ne"
		]
		gid	0
	]
	node
	[
		id	674
		label	"PFKM
I:2043809"
		graphics
		[
			x	9863.38671875
			y	-296.15625
			w	20.0
			h	20.0
			type	"rectangle3d"
			fill	"#FCFCFC"
			outline	"#000000"
		]
		LabelGraphics
		[
			text	"PFKM
I:2043809"
			fontSize	12
			fontName	"Dialog"
			anchor	"c"
		]
		LabelGraphics
		[
			text	"0.00"
			fill	"#C0C0C0"
			fontSize	12
			fontStyle	"bold"
			fontName	"Dialog"
			model	"corners"
			anchor	"ne"
		]
		gid	0
	]
	node
	[
		id	675
		label	"PHF17
I:1794473"
		graphics
		[
			x	10551.38671875
			y	-487.15625
			w	20.0
			h	20.0
			type	"rectangle3d"
			fill	"#FCFCFC"
			outline	"#000000"
		]
		LabelGraphics
		[
			text	"PHF17
I:1794473"
			fontSize	12
			fontName	"Dialog"
			anchor	"c"
		]
		LabelGraphics
		[
			text	"0.00"
			fill	"#C0C0C0"
			fontSize	12
			fontStyle	"bold"
			fontName	"Dialog"
			model	"corners"
			anchor	"ne"
		]
		gid	0
	]
	node
	[
		id	676
		label	"PHGDH
I:1704537"
		graphics
		[
			x	10310.38671875
			y	-1034.15625
			w	20.0
			h	20.0
			type	"rectangle3d"
			fill	"#FCFCFC"
			outline	"#000000"
		]
		LabelGraphics
		[
			text	"PHGDH
I:1704537"
			fontSize	12
			fontName	"Dialog"
			anchor	"c"
		]
		LabelGraphics
		[
			text	"0.00"
			fill	"#C0C0C0"
			fontSize	12
			fontStyle	"bold"
			fontName	"Dialog"
			model	"corners"
			anchor	"ne"
		]
		gid	0
	]
	node
	[
		id	677
		label	"PICALM
I:1715273"
		graphics
		[
			x	12532.38671875
			y	-3426.156005859375
			w	20.237646102905273
			h	20.237646102905273
			type	"rectangle3d"
			fill	"#FCFCFC"
			outline	"#000000"
		]
		LabelGraphics
		[
			text	"PICALM
I:1715273"
			fontSize	12
			fontName	"Dialog"
			anchor	"c"
		]
		LabelGraphics
		[
			text	"0.00"
			fill	"#C0C0C0"
			fontSize	12
			fontStyle	"bold"
			fontName	"Dialog"
			model	"corners"
			anchor	"ne"
		]
		gid	0
	]
	node
	[
		id	678
		label	"PIGU
I:1738263"
		graphics
		[
			x	11007.38671875
			y	-1813.15625
			w	20.034814834594727
			h	20.034814834594727
			type	"rectangle3d"
			fill	"#FCFCFC"
			outline	"#000000"
		]
		LabelGraphics
		[
			text	"PIGU
I:1738263"
			fontSize	12
			fontName	"Dialog"
			anchor	"c"
		]
		LabelGraphics
		[
			text	"0.00"
			fill	"#C0C0C0"
			fontSize	12
			fontStyle	"bold"
			fontName	"Dialog"
			model	"corners"
			anchor	"ne"
		]
		gid	0
	]
	node
	[
		id	679
		label	"PIP5K2B
I:1812105"
		graphics
		[
			x	9101.38671875
			y	-2217.15625
			w	20.0
			h	20.0
			type	"rectangle3d"
			fill	"#FCFCFC"
			outline	"#000000"
		]
		LabelGraphics
		[
			text	"PIP5K2B
I:1812105"
			fontSize	12
			fontName	"Dialog"
			anchor	"c"
		]
		LabelGraphics
		[
			text	"0.00"
			fill	"#C0C0C0"
			fontSize	12
			fontStyle	"bold"
			fontName	"Dialog"
			model	"corners"
			anchor	"ne"
		]
		gid	0
	]
	node
	[
		id	680
		label	"PKIB
I:2337263"
		graphics
		[
			x	12572.38671875
			y	-3266.156005859375
			w	20.0
			h	20.0
			type	"rectangle3d"
			fill	"#FCFCFC"
			outline	"#000000"
		]
		LabelGraphics
		[
			text	"PKIB
I:2337263"
			fontSize	12
			fontName	"Dialog"
			anchor	"c"
		]
		LabelGraphics
		[
			text	"0.00"
			fill	"#C0C0C0"
			fontSize	12
			fontStyle	"bold"
			fontName	"Dialog"
			model	"corners"
			anchor	"ne"
		]
		gid	0
	]
	node
	[
		id	681
		label	"PLEK
I:1795762"
		graphics
		[
			x	11261.38671875
			y	-1696.15625
			w	20.017446517944336
			h	20.017446517944336
			type	"rectangle3d"
			fill	"#FCFCFC"
			outline	"#000000"
		]
		LabelGraphics
		[
			text	"PLEK
I:1795762"
			fontSize	12
			fontName	"Dialog"
			anchor	"c"
		]
		LabelGraphics
		[
			text	"0.00"
			fill	"#C0C0C0"
			fontSize	12
			fontStyle	"bold"
			fontName	"Dialog"
			model	"corners"
			anchor	"ne"
		]
		gid	0
	]
	node
	[
		id	682
		label	"PMAIP1
I:2098446"
		graphics
		[
			x	12185.38671875
			y	-3398.156005859375
			w	20.0
			h	20.0
			type	"rectangle3d"
			fill	"#FCFCFC"
			outline	"#000000"
		]
		LabelGraphics
		[
			text	"PMAIP1
I:2098446"
			fontSize	12
			fontName	"Dialog"
			anchor	"c"
		]
		LabelGraphics
		[
			text	"0.00"
			fill	"#C0C0C0"
			fontSize	12
			fontStyle	"bold"
			fontName	"Dialog"
			model	"corners"
			anchor	"ne"
		]
		gid	0
	]
	node
	[
		id	683
		label	"PMM2
I:1785336"
		graphics
		[
			x	10947.38671875
			y	-5018.15625
			w	20.0
			h	20.0
			type	"rectangle3d"
			fill	"#FCFCFC"
			outline	"#000000"
		]
		LabelGraphics
		[
			text	"PMM2
I:1785336"
			fontSize	12
			fontName	"Dialog"
			anchor	"c"
		]
		LabelGraphics
		[
			text	"0.00"
			fill	"#C0C0C0"
			fontSize	12
			fontStyle	"bold"
			fontName	"Dialog"
			model	"corners"
			anchor	"ne"
		]
		gid	0
	]
	node
	[
		id	684
		label	"PMS2L2
I:1676411"
		graphics
		[
			x	11337.38671875
			y	-2818.156005859375
			w	20.0174560546875
			h	20.0174560546875
			type	"rectangle3d"
			fill	"#FCFCFC"
			outline	"#000000"
		]
		LabelGraphics
		[
			text	"PMS2L2
I:1676411"
			fontSize	12
			fontName	"Dialog"
			anchor	"c"
		]
		LabelGraphics
		[
			text	"0.00"
			fill	"#C0C0C0"
			fontSize	12
			fontStyle	"bold"
			fontName	"Dialog"
			model	"corners"
			anchor	"ne"
		]
		gid	0
	]
	node
	[
		id	685
		label	"POLR3C
I:1795678"
		graphics
		[
			x	12775.38671875
			y	-3470.156005859375
			w	20.0
			h	20.0
			type	"rectangle3d"
			fill	"#FCFCFC"
			outline	"#000000"
		]
		LabelGraphics
		[
			text	"POLR3C
I:1795678"
			fontSize	12
			fontName	"Dialog"
			anchor	"c"
		]
		LabelGraphics
		[
			text	"0.00"
			fill	"#C0C0C0"
			fontSize	12
			fontStyle	"bold"
			fontName	"Dialog"
			model	"corners"
			anchor	"ne"
		]
		gid	0
	]
	node
	[
		id	686
		label	"POMP
I:2093810"
		graphics
		[
			x	10547.38671875
			y	-2986.156005859375
			w	20.00873374938965
			h	20.00873374938965
			type	"rectangle3d"
			fill	"#FCFCFC"
			outline	"#000000"
		]
		LabelGraphics
		[
			text	"POMP
I:2093810"
			fontSize	12
			fontName	"Dialog"
			anchor	"c"
		]
		LabelGraphics
		[
			text	"0.00"
			fill	"#C0C0C0"
			fontSize	12
			fontStyle	"bold"
			fontName	"Dialog"
			model	"corners"
			anchor	"ne"
		]
		gid	0
	]
	node
	[
		id	687
		label	"PPFIA1
I:1800164"
		graphics
		[
			x	12491.38671875
			y	-3335.156005859375
			w	20.00873374938965
			h	20.00873374938965
			type	"rectangle3d"
			fill	"#FCFCFC"
			outline	"#000000"
		]
		LabelGraphics
		[
			text	"PPFIA1
I:1800164"
			fontSize	12
			fontName	"Dialog"
			anchor	"c"
		]
		LabelGraphics
		[
			text	"0.00"
			fill	"#C0C0C0"
			fontSize	12
			fontStyle	"bold"
			fontName	"Dialog"
			model	"corners"
			anchor	"ne"
		]
		gid	0
	]
	node
	[
		id	688
		label	"PPP2R3C
I:1662617"
		graphics
		[
			x	9674.38671875
			y	-3240.156005859375
			w	20.0
			h	20.0
			type	"rectangle3d"
			fill	"#FCFCFC"
			outline	"#000000"
		]
		LabelGraphics
		[
			text	"PPP2R3C
I:1662617"
			fontSize	12
			fontName	"Dialog"
			anchor	"c"
		]
		LabelGraphics
		[
			text	"0.00"
			fill	"#C0C0C0"
			fontSize	12
			fontStyle	"bold"
			fontName	"Dialog"
			model	"corners"
			anchor	"ne"
		]
		gid	0
	]
	node
	[
		id	689
		label	"PQLC2
I:1733555"
		graphics
		[
			x	10548.38671875
			y	-1411.15625
			w	20.0
			h	20.0
			type	"rectangle3d"
			fill	"#FCFCFC"
			outline	"#000000"
		]
		LabelGraphics
		[
			text	"PQLC2
I:1733555"
			fontSize	12
			fontName	"Dialog"
			anchor	"c"
		]
		LabelGraphics
		[
			text	"0.00"
			fill	"#C0C0C0"
			fontSize	12
			fontStyle	"bold"
			fontName	"Dialog"
			model	"corners"
			anchor	"ne"
		]
		gid	0
	]
	node
	[
		id	690
		label	"PRAF2
I:1720578"
		graphics
		[
			x	10121.38671875
			y	-4298.15625
			w	20.0
			h	20.0
			type	"rectangle3d"
			fill	"#FCFCFC"
			outline	"#000000"
		]
		LabelGraphics
		[
			text	"PRAF2
I:1720578"
			fontSize	12
			fontName	"Dialog"
			anchor	"c"
		]
		LabelGraphics
		[
			text	"0.00"
			fill	"#C0C0C0"
			fontSize	12
			fontStyle	"bold"
			fontName	"Dialog"
			model	"corners"
			anchor	"ne"
		]
		gid	0
	]
	node
	[
		id	691
		label	"PRAMEF5
I:2094648"
		graphics
		[
			x	10784.38671875
			y	-231.15625
			w	20.0
			h	20.0
			type	"rectangle3d"
			fill	"#FCFCFC"
			outline	"#000000"
		]
		LabelGraphics
		[
			text	"PRAMEF5
I:2094648"
			fontSize	12
			fontName	"Dialog"
			anchor	"c"
		]
		LabelGraphics
		[
			text	"0.00"
			fill	"#C0C0C0"
			fontSize	12
			fontStyle	"bold"
			fontName	"Dialog"
			model	"corners"
			anchor	"ne"
		]
		gid	0
	]
	node
	[
		id	692
		label	"PRH1
I:2210534"
		graphics
		[
			x	10940.38671875
			y	-4649.15625
			w	20.052242279052734
			h	20.052242279052734
			type	"rectangle3d"
			fill	"#FCFCFC"
			outline	"#000000"
		]
		LabelGraphics
		[
			text	"PRH1
I:2210534"
			fontSize	12
			fontName	"Dialog"
			anchor	"c"
		]
		LabelGraphics
		[
			text	"0.00"
			fill	"#C0C0C0"
			fontSize	12
			fontStyle	"bold"
			fontName	"Dialog"
			model	"corners"
			anchor	"ne"
		]
		gid	0
	]
	node
	[
		id	693
		label	"PRKAG2
I:1797531"
		graphics
		[
			x	11389.38671875
			y	-1543.15625
			w	20.0
			h	20.0
			type	"rectangle3d"
			fill	"#FCFCFC"
			outline	"#000000"
		]
		LabelGraphics
		[
			text	"PRKAG2
I:1797531"
			fontSize	12
			fontName	"Dialog"
			anchor	"c"
		]
		LabelGraphics
		[
			text	"0.00"
			fill	"#C0C0C0"
			fontSize	12
			fontStyle	"bold"
			fontName	"Dialog"
			model	"corners"
			anchor	"ne"
		]
		gid	0
	]
	node
	[
		id	694
		label	"PROCR
I:1717262"
		graphics
		[
			x	10949.38671875
			y	-4927.15625
			w	20.052194595336914
			h	20.052194595336914
			type	"rectangle3d"
			fill	"#FCFCFC"
			outline	"#000000"
		]
		LabelGraphics
		[
			text	"PROCR
I:1717262"
			fontSize	12
			fontName	"Dialog"
			anchor	"c"
		]
		LabelGraphics
		[
			text	"0.00"
			fill	"#C0C0C0"
			fontSize	12
			fontStyle	"bold"
			fontName	"Dialog"
			model	"corners"
			anchor	"ne"
		]
		gid	0
	]
	node
	[
		id	695
		label	"PRPH2
I:1807610"
		graphics
		[
			x	10737.38671875
			y	-4839.15625
			w	20.00873374938965
			h	20.00873374938965
			type	"rectangle3d"
			fill	"#FCFCFC"
			outline	"#000000"
		]
		LabelGraphics
		[
			text	"PRPH2
I:1807610"
			fontSize	12
			fontName	"Dialog"
			anchor	"c"
		]
		LabelGraphics
		[
			text	"0.00"
			fill	"#C0C0C0"
			fontSize	12
			fontStyle	"bold"
			fontName	"Dialog"
			model	"corners"
			anchor	"ne"
		]
		gid	0
	]
	node
	[
		id	696
		label	"PRRT2
I:1724424"
		graphics
		[
			x	10871.38671875
			y	-5177.15625
			w	20.0
			h	20.0
			type	"rectangle3d"
			fill	"#FCFCFC"
			outline	"#000000"
		]
		LabelGraphics
		[
			text	"PRRT2
I:1724424"
			fontSize	12
			fontName	"Dialog"
			anchor	"c"
		]
		LabelGraphics
		[
			text	"0.00"
			fill	"#C0C0C0"
			fontSize	12
			fontStyle	"bold"
			fontName	"Dialog"
			model	"corners"
			anchor	"ne"
		]
		gid	0
	]
	node
	[
		id	697
		label	"PSAP
I:1749109"
		graphics
		[
			x	11696.38671875
			y	-2024.15625
			w	20.069503784179688
			h	20.069503784179688
			type	"rectangle3d"
			fill	"#FCFCFC"
			outline	"#000000"
		]
		LabelGraphics
		[
			text	"PSAP
I:1749109"
			fontSize	12
			fontName	"Dialog"
			anchor	"c"
		]
		LabelGraphics
		[
			text	"0.00"
			fill	"#C0C0C0"
			fontSize	12
			fontStyle	"bold"
			fontName	"Dialog"
			model	"corners"
			anchor	"ne"
		]
		gid	0
	]
	node
	[
		id	698
		label	"PSG9
I:1801776"
		graphics
		[
			x	11312.38671875
			y	-5014.15625
			w	20.026140213012695
			h	20.026140213012695
			type	"rectangle3d"
			fill	"#FCFCFC"
			outline	"#000000"
		]
		LabelGraphics
		[
			text	"PSG9
I:1801776"
			fontSize	12
			fontName	"Dialog"
			anchor	"c"
		]
		LabelGraphics
		[
			text	"0.00"
			fill	"#C0C0C0"
			fontSize	12
			fontStyle	"bold"
			fontName	"Dialog"
			model	"corners"
			anchor	"ne"
		]
		gid	0
	]
	node
	[
		id	699
		label	"PSMB2
I:1764794"
		graphics
		[
			x	11269.38671875
			y	-1605.15625
			w	20.00873374938965
			h	20.00873374938965
			type	"rectangle3d"
			fill	"#FCFCFC"
			outline	"#000000"
		]
		LabelGraphics
		[
			text	"PSMB2
I:1764794"
			fontSize	12
			fontName	"Dialog"
			anchor	"c"
		]
		LabelGraphics
		[
			text	"0.00"
			fill	"#C0C0C0"
			fontSize	12
			fontStyle	"bold"
			fontName	"Dialog"
			model	"corners"
			anchor	"ne"
		]
		gid	0
	]
	node
	[
		id	700
		label	"PSMD11
I:1800952"
		graphics
		[
			x	12851.38671875
			y	-1374.15625
			w	20.0
			h	20.0
			type	"rectangle3d"
			fill	"#FCFCFC"
			outline	"#000000"
		]
		LabelGraphics
		[
			text	"PSMD11
I:1800952"
			fontSize	12
			fontName	"Dialog"
			anchor	"c"
		]
		LabelGraphics
		[
			text	"0.00"
			fill	"#C0C0C0"
			fontSize	12
			fontStyle	"bold"
			fontName	"Dialog"
			model	"corners"
			anchor	"ne"
		]
		gid	0
	]
	node
	[
		id	701
		label	"PSMD13
I:1704404"
		graphics
		[
			x	10560.38671875
			y	-394.15625
			w	20.00873374938965
			h	20.00873374938965
			type	"rectangle3d"
			fill	"#FCFCFC"
			outline	"#000000"
		]
		LabelGraphics
		[
			text	"PSMD13
I:1704404"
			fontSize	12
			fontName	"Dialog"
			anchor	"c"
		]
		LabelGraphics
		[
			text	"0.00"
			fill	"#C0C0C0"
			fontSize	12
			fontStyle	"bold"
			fontName	"Dialog"
			model	"corners"
			anchor	"ne"
		]
		gid	0
	]
	node
	[
		id	702
		label	"PSPH
I:1776105"
		graphics
		[
			x	12362.38671875
			y	-2466.15625
			w	20.052242279052734
			h	20.052242279052734
			type	"rectangle3d"
			fill	"#FCFCFC"
			outline	"#000000"
		]
		LabelGraphics
		[
			text	"PSPH
I:1776105"
			fontSize	12
			fontName	"Dialog"
			anchor	"c"
		]
		LabelGraphics
		[
			text	"0.00"
			fill	"#C0C0C0"
			fontSize	12
			fontStyle	"bold"
			fontName	"Dialog"
			model	"corners"
			anchor	"ne"
		]
		gid	0
	]
	node
	[
		id	703
		label	"PTBP1
I:2333319"
		graphics
		[
			x	10479.38671875
			y	-811.15625
			w	20.13738441467285
			h	20.13738441467285
			type	"rectangle3d"
			fill	"#FCFCFC"
			outline	"#000000"
		]
		LabelGraphics
		[
			text	"PTBP1
I:2333319"
			fontSize	12
			fontName	"Dialog"
			anchor	"c"
		]
		LabelGraphics
		[
			text	"0.00"
			fill	"#C0C0C0"
			fontSize	12
			fontStyle	"bold"
			fontName	"Dialog"
			model	"corners"
			anchor	"ne"
		]
		gid	0
	]
	node
	[
		id	704
		label	"PTGES
I:1713829"
		graphics
		[
			x	12924.38671875
			y	-3343.156005859375
			w	20.0
			h	20.0
			type	"rectangle3d"
			fill	"#FCFCFC"
			outline	"#000000"
		]
		LabelGraphics
		[
			text	"PTGES
I:1713829"
			fontSize	12
			fontName	"Dialog"
			anchor	"c"
		]
		LabelGraphics
		[
			text	"0.00"
			fill	"#C0C0C0"
			fontSize	12
			fontStyle	"bold"
			fontName	"Dialog"
			model	"corners"
			anchor	"ne"
		]
		gid	0
	]
	node
	[
		id	705
		label	"PTGES2
I:2345015"
		graphics
		[
			x	11762.38671875
			y	-3059.156005859375
			w	20.0
			h	20.0
			type	"rectangle3d"
			fill	"#FCFCFC"
			outline	"#000000"
		]
		LabelGraphics
		[
			text	"PTGES2
I:2345015"
			fontSize	12
			fontName	"Dialog"
			anchor	"c"
		]
		LabelGraphics
		[
			text	"0.00"
			fill	"#C0C0C0"
			fontSize	12
			fontStyle	"bold"
			fontName	"Dialog"
			model	"corners"
			anchor	"ne"
		]
		gid	0
	]
	node
	[
		id	706
		label	"PTGFR
I:1813341"
		graphics
		[
			x	11256.38671875
			y	-2873.156005859375
			w	20.06083869934082
			h	20.06083869934082
			type	"rectangle3d"
			fill	"#FCFCFC"
			outline	"#000000"
		]
		LabelGraphics
		[
			text	"PTGFR
I:1813341"
			fontSize	12
			fontName	"Dialog"
			anchor	"c"
		]
		LabelGraphics
		[
			text	"0.00"
			fill	"#C0C0C0"
			fontSize	12
			fontStyle	"bold"
			fontName	"Dialog"
			model	"corners"
			anchor	"ne"
		]
		gid	0
	]
	node
	[
		id	707
		label	"PTMA
I:1759954"
		graphics
		[
			x	10654.38671875
			y	-3693.156005859375
			w	21.108755111694336
			h	21.108755111694336
			type	"rectangle3d"
			fill	"#FCFBF9"
			outline	"#000000"
		]
		LabelGraphics
		[
			text	"PTMA
I:1759954"
			fontSize	12
			fontName	"Dialog"
			anchor	"c"
		]
		LabelGraphics
		[
			text	"0.01"
			fill	"#C0C0C0"
			fontSize	12
			fontStyle	"bold"
			fontName	"Dialog"
			model	"corners"
			anchor	"ne"
		]
		gid	0
	]
	node
	[
		id	708
		label	"PTP4A3
I:1782530"
		graphics
		[
			x	10643.38671875
			y	-1893.15625
			w	20.0
			h	20.0
			type	"rectangle3d"
			fill	"#FCFCFC"
			outline	"#000000"
		]
		LabelGraphics
		[
			text	"PTP4A3
I:1782530"
			fontSize	12
			fontName	"Dialog"
			anchor	"c"
		]
		LabelGraphics
		[
			text	"0.00"
			fill	"#C0C0C0"
			fontSize	12
			fontStyle	"bold"
			fontName	"Dialog"
			model	"corners"
			anchor	"ne"
		]
		gid	0
	]
	node
	[
		id	709
		label	"PTPRR
I:1669172"
		graphics
		[
			x	10770.38671875
			y	-2683.156005859375
			w	20.026161193847656
			h	20.026161193847656
			type	"rectangle3d"
			fill	"#FCFCFC"
			outline	"#000000"
		]
		LabelGraphics
		[
			text	"PTPRR
I:1669172"
			fontSize	12
			fontName	"Dialog"
			anchor	"c"
		]
		LabelGraphics
		[
			text	"0.00"
			fill	"#C0C0C0"
			fontSize	12
			fontStyle	"bold"
			fontName	"Dialog"
			model	"corners"
			anchor	"ne"
		]
		gid	0
	]
	node
	[
		id	710
		label	"PURA
I:1709142"
		graphics
		[
			x	10851.38671875
			y	-2803.156005859375
			w	20.0
			h	20.0
			type	"rectangle3d"
			fill	"#FCFCFC"
			outline	"#000000"
		]
		LabelGraphics
		[
			text	"PURA
I:1709142"
			fontSize	12
			fontName	"Dialog"
			anchor	"c"
		]
		LabelGraphics
		[
			text	"0.00"
			fill	"#C0C0C0"
			fontSize	12
			fontStyle	"bold"
			fontName	"Dialog"
			model	"corners"
			anchor	"ne"
		]
		gid	0
	]
	node
	[
		id	711
		label	"PURG
I:1709815"
		graphics
		[
			x	12641.38671875
			y	-2759.156005859375
			w	20.0
			h	20.0
			type	"rectangle3d"
			fill	"#FCFCFC"
			outline	"#000000"
		]
		LabelGraphics
		[
			text	"PURG
I:1709815"
			fontSize	12
			fontName	"Dialog"
			anchor	"c"
		]
		LabelGraphics
		[
			text	"0.00"
			fill	"#C0C0C0"
			fontSize	12
			fontStyle	"bold"
			fontName	"Dialog"
			model	"corners"
			anchor	"ne"
		]
		gid	0
	]
	node
	[
		id	712
		label	"PVR
I:1677305"
		graphics
		[
			x	10120.38671875
			y	-1111.15625
			w	20.00873374938965
			h	20.00873374938965
			type	"rectangle3d"
			fill	"#FCFCFC"
			outline	"#000000"
		]
		LabelGraphics
		[
			text	"PVR
I:1677305"
			fontSize	12
			fontName	"Dialog"
			anchor	"c"
		]
		LabelGraphics
		[
			text	"0.00"
			fill	"#C0C0C0"
			fontSize	12
			fontStyle	"bold"
			fontName	"Dialog"
			model	"corners"
			anchor	"ne"
		]
		gid	0
	]
	node
	[
		id	713
		label	"PWP2
I:1698950"
		graphics
		[
			x	11383.38671875
			y	-3522.156005859375
			w	20.00873374938965
			h	20.00873374938965
			type	"rectangle3d"
			fill	"#FCFCFC"
			outline	"#000000"
		]
		LabelGraphics
		[
			text	"PWP2
I:1698950"
			fontSize	12
			fontName	"Dialog"
			anchor	"c"
		]
		LabelGraphics
		[
			text	"0.00"
			fill	"#C0C0C0"
			fontSize	12
			fontStyle	"bold"
			fontName	"Dialog"
			model	"corners"
			anchor	"ne"
		]
		gid	0
	]
	node
	[
		id	714
		label	"RAB9A
I:1750409"
		graphics
		[
			x	11850.38671875
			y	-1544.15625
			w	20.0
			h	20.0
			type	"rectangle3d"
			fill	"#FCFCFC"
			outline	"#000000"
		]
		LabelGraphics
		[
			text	"RAB9A
I:1750409"
			fontSize	12
			fontName	"Dialog"
			anchor	"c"
		]
		LabelGraphics
		[
			text	"0.00"
			fill	"#C0C0C0"
			fontSize	12
			fontStyle	"bold"
			fontName	"Dialog"
			model	"corners"
			anchor	"ne"
		]
		gid	0
	]
	node
	[
		id	715
		label	"RASGRP3
I:1727045"
		graphics
		[
			x	9808.38671875
			y	-4464.15625
			w	20.0
			h	20.0
			type	"rectangle3d"
			fill	"#FCFCFC"
			outline	"#000000"
		]
		LabelGraphics
		[
			text	"RASGRP3
I:1727045"
			fontSize	12
			fontName	"Dialog"
			anchor	"c"
		]
		LabelGraphics
		[
			text	"0.00"
			fill	"#C0C0C0"
			fontSize	12
			fontStyle	"bold"
			fontName	"Dialog"
			model	"corners"
			anchor	"ne"
		]
		gid	0
	]
	node
	[
		id	716
		label	"RASSF2
I:1812139"
		graphics
		[
			x	12167.38671875
			y	-3114.156005859375
			w	20.453279495239258
			h	20.453279495239258
			type	"rectangle3d"
			fill	"#FCFCFC"
			outline	"#000000"
		]
		LabelGraphics
		[
			text	"RASSF2
I:1812139"
			fontSize	12
			fontName	"Dialog"
			anchor	"c"
		]
		LabelGraphics
		[
			text	"0.01"
			fill	"#C0C0C0"
			fontSize	12
			fontStyle	"bold"
			fontName	"Dialog"
			model	"corners"
			anchor	"ne"
		]
		gid	0
	]
	node
	[
		id	717
		label	"RBM18
I:1802355"
		graphics
		[
			x	10302.38671875
			y	-1831.15625
			w	20.00873374938965
			h	20.00873374938965
			type	"rectangle3d"
			fill	"#FCFCFC"
			outline	"#000000"
		]
		LabelGraphics
		[
			text	"RBM18
I:1802355"
			fontSize	12
			fontName	"Dialog"
			anchor	"c"
		]
		LabelGraphics
		[
			text	"0.00"
			fill	"#C0C0C0"
			fontSize	12
			fontStyle	"bold"
			fontName	"Dialog"
			model	"corners"
			anchor	"ne"
		]
		gid	0
	]
	node
	[
		id	718
		label	"RCP9
I:2381537"
		graphics
		[
			x	9911.38671875
			y	-2356.15625
			w	20.0
			h	20.0
			type	"rectangle3d"
			fill	"#FCFCFC"
			outline	"#000000"
		]
		LabelGraphics
		[
			text	"RCP9
I:2381537"
			fontSize	12
			fontName	"Dialog"
			anchor	"c"
		]
		LabelGraphics
		[
			text	"0.00"
			fill	"#C0C0C0"
			fontSize	12
			fontStyle	"bold"
			fontName	"Dialog"
			model	"corners"
			anchor	"ne"
		]
		gid	0
	]
	node
	[
		id	719
		label	"RDH10
I:1714335"
		graphics
		[
			x	11609.38671875
			y	-3522.156005859375
			w	20.14596176147461
			h	20.14596176147461
			type	"rectangle3d"
			fill	"#FCFCFC"
			outline	"#000000"
		]
		LabelGraphics
		[
			text	"RDH10
I:1714335"
			fontSize	12
			fontName	"Dialog"
			anchor	"c"
		]
		LabelGraphics
		[
			text	"0.00"
			fill	"#C0C0C0"
			fontSize	12
			fontStyle	"bold"
			fontName	"Dialog"
			model	"corners"
			anchor	"ne"
		]
		gid	0
	]
	node
	[
		id	720
		label	"RFC2
I:1732336"
		graphics
		[
			x	10679.38671875
			y	-5203.15625
			w	20.00873374938965
			h	20.00873374938965
			type	"rectangle3d"
			fill	"#FCFCFC"
			outline	"#000000"
		]
		LabelGraphics
		[
			text	"RFC2
I:1732336"
			fontSize	12
			fontName	"Dialog"
			anchor	"c"
		]
		LabelGraphics
		[
			text	"0.00"
			fill	"#C0C0C0"
			fontSize	12
			fontStyle	"bold"
			fontName	"Dialog"
			model	"corners"
			anchor	"ne"
		]
		gid	0
	]
	node
	[
		id	721
		label	"RGS14
I:1696828"
		graphics
		[
			x	11861.38671875
			y	-3399.156005859375
			w	20.0
			h	20.0
			type	"rectangle3d"
			fill	"#FCFCFC"
			outline	"#000000"
		]
		LabelGraphics
		[
			text	"RGS14
I:1696828"
			fontSize	12
			fontName	"Dialog"
			anchor	"c"
		]
		LabelGraphics
		[
			text	"0.00"
			fill	"#C0C0C0"
			fontSize	12
			fontStyle	"bold"
			fontName	"Dialog"
			model	"corners"
			anchor	"ne"
		]
		gid	0
	]
	node
	[
		id	722
		label	"RHBDD2
I:2406410"
		graphics
		[
			x	11383.38671875
			y	-1361.15625
			w	20.0
			h	20.0
			type	"rectangle3d"
			fill	"#FCFCFC"
			outline	"#000000"
		]
		LabelGraphics
		[
			text	"RHBDD2
I:2406410"
			fontSize	12
			fontName	"Dialog"
			anchor	"c"
		]
		LabelGraphics
		[
			text	"0.00"
			fill	"#C0C0C0"
			fontSize	12
			fontStyle	"bold"
			fontName	"Dialog"
			model	"corners"
			anchor	"ne"
		]
		gid	0
	]
	node
	[
		id	723
		label	"RIC3
I:1749077"
		graphics
		[
			x	12776.38671875
			y	-3561.156005859375
			w	20.060897827148438
			h	20.060897827148438
			type	"rectangle3d"
			fill	"#FCFCFC"
			outline	"#000000"
		]
		LabelGraphics
		[
			text	"RIC3
I:1749077"
			fontSize	12
			fontName	"Dialog"
			anchor	"c"
		]
		LabelGraphics
		[
			text	"0.00"
			fill	"#C0C0C0"
			fontSize	12
			fontStyle	"bold"
			fontName	"Dialog"
			model	"corners"
			anchor	"ne"
		]
		gid	0
	]
	node
	[
		id	724
		label	"RNASE3
I:2113126"
		graphics
		[
			x	10438.38671875
			y	-2292.15625
			w	20.399276733398438
			h	20.399276733398438
			type	"rectangle3d"
			fill	"#FCFCFC"
			outline	"#000000"
		]
		LabelGraphics
		[
			text	"RNASE3
I:2113126"
			fontSize	12
			fontName	"Dialog"
			anchor	"c"
		]
		LabelGraphics
		[
			text	"0.00"
			fill	"#C0C0C0"
			fontSize	12
			fontStyle	"bold"
			fontName	"Dialog"
			model	"corners"
			anchor	"ne"
		]
		gid	0
	]
	node
	[
		id	725
		label	"RNASE6
I:1780533"
		graphics
		[
			x	10709.38671875
			y	-2956.156005859375
			w	20.0
			h	20.0
			type	"rectangle3d"
			fill	"#FCFCFC"
			outline	"#000000"
		]
		LabelGraphics
		[
			text	"RNASE6
I:1780533"
			fontSize	12
			fontName	"Dialog"
			anchor	"c"
		]
		LabelGraphics
		[
			text	"0.00"
			fill	"#C0C0C0"
			fontSize	12
			fontStyle	"bold"
			fontName	"Dialog"
			model	"corners"
			anchor	"ne"
		]
		gid	0
	]
	node
	[
		id	726
		label	"RNF145
I:1710906"
		graphics
		[
			x	10831.38671875
			y	-4622.15625
			w	20.389076232910156
			h	20.389076232910156
			type	"rectangle3d"
			fill	"#FCFCFC"
			outline	"#000000"
		]
		LabelGraphics
		[
			text	"RNF145
I:1710906"
			fontSize	12
			fontName	"Dialog"
			anchor	"c"
		]
		LabelGraphics
		[
			text	"0.00"
			fill	"#C0C0C0"
			fontSize	12
			fontStyle	"bold"
			fontName	"Dialog"
			model	"corners"
			anchor	"ne"
		]
		gid	0
	]
	node
	[
		id	727
		label	"RNF40
I:1808712"
		graphics
		[
			x	12213.38671875
			y	-2659.156005859375
			w	20.0
			h	20.0
			type	"rectangle3d"
			fill	"#FCFCFC"
			outline	"#000000"
		]
		LabelGraphics
		[
			text	"RNF40
I:1808712"
			fontSize	12
			fontName	"Dialog"
			anchor	"c"
		]
		LabelGraphics
		[
			text	"0.00"
			fill	"#C0C0C0"
			fontSize	12
			fontStyle	"bold"
			fontName	"Dialog"
			model	"corners"
			anchor	"ne"
		]
		gid	0
	]
	node
	[
		id	728
		label	"RNF5
I:2044927"
		graphics
		[
			x	11261.38671875
			y	-3586.156005859375
			w	20.00873374938965
			h	20.00873374938965
			type	"rectangle3d"
			fill	"#FCFCFC"
			outline	"#000000"
		]
		LabelGraphics
		[
			text	"RNF5
I:2044927"
			fontSize	12
			fontName	"Dialog"
			anchor	"c"
		]
		LabelGraphics
		[
			text	"0.00"
			fill	"#C0C0C0"
			fontSize	12
			fontStyle	"bold"
			fontName	"Dialog"
			model	"corners"
			anchor	"ne"
		]
		gid	0
	]
	node
	[
		id	729
		label	"RNPC2
I:1684549"
		graphics
		[
			x	10481.38671875
			y	-1698.15625
			w	20.0174560546875
			h	20.0174560546875
			type	"rectangle3d"
			fill	"#FCFCFC"
			outline	"#000000"
		]
		LabelGraphics
		[
			text	"RNPC2
I:1684549"
			fontSize	12
			fontName	"Dialog"
			anchor	"c"
		]
		LabelGraphics
		[
			text	"0.00"
			fill	"#C0C0C0"
			fontSize	12
			fontStyle	"bold"
			fontName	"Dialog"
			model	"corners"
			anchor	"ne"
		]
		gid	0
	]
	node
	[
		id	730
		label	"RNU2
I:2057836"
		graphics
		[
			x	10859.38671875
			y	-4727.15625
			w	20.00873374938965
			h	20.00873374938965
			type	"rectangle3d"
			fill	"#FCFCFC"
			outline	"#000000"
		]
		LabelGraphics
		[
			text	"RNU2
I:2057836"
			fontSize	12
			fontName	"Dialog"
			anchor	"c"
		]
		LabelGraphics
		[
			text	"0.00"
			fill	"#C0C0C0"
			fontSize	12
			fontStyle	"bold"
			fontName	"Dialog"
			model	"corners"
			anchor	"ne"
		]
		gid	0
	]
	node
	[
		id	731
		label	"RORC
I:1734366"
		graphics
		[
			x	9746.38671875
			y	-3371.156005859375
			w	20.05225372314453
			h	20.05225372314453
			type	"rectangle3d"
			fill	"#FCFCFC"
			outline	"#000000"
		]
		LabelGraphics
		[
			text	"RORC
I:1734366"
			fontSize	12
			fontName	"Dialog"
			anchor	"c"
		]
		LabelGraphics
		[
			text	"0.00"
			fill	"#C0C0C0"
			fontSize	12
			fontStyle	"bold"
			fontName	"Dialog"
			model	"corners"
			anchor	"ne"
		]
		gid	0
	]
	node
	[
		id	732
		label	"RPH3AL
I:1693717"
		graphics
		[
			x	9717.38671875
			y	-2992.156005859375
			w	20.0174560546875
			h	20.0174560546875
			type	"rectangle3d"
			fill	"#FCFCFC"
			outline	"#000000"
		]
		LabelGraphics
		[
			text	"RPH3AL
I:1693717"
			fontSize	12
			fontName	"Dialog"
			anchor	"c"
		]
		LabelGraphics
		[
			text	"0.00"
			fill	"#C0C0C0"
			fontSize	12
			fontStyle	"bold"
			fontName	"Dialog"
			model	"corners"
			anchor	"ne"
		]
		gid	0
	]
	node
	[
		id	733
		label	"RPL36AL
I:2189933"
		graphics
		[
			x	9879.38671875
			y	-2936.156005859375
			w	20.00873374938965
			h	20.00873374938965
			type	"rectangle3d"
			fill	"#FCFCFC"
			outline	"#000000"
		]
		LabelGraphics
		[
			text	"RPL36AL
I:2189933"
			fontSize	12
			fontName	"Dialog"
			anchor	"c"
		]
		LabelGraphics
		[
			text	"0.00"
			fill	"#C0C0C0"
			fontSize	12
			fontStyle	"bold"
			fontName	"Dialog"
			model	"corners"
			anchor	"ne"
		]
		gid	0
	]
	node
	[
		id	734
		label	"RPS23
I:1772459"
		graphics
		[
			x	11443.38671875
			y	-1162.15625
			w	20.0
			h	20.0
			type	"rectangle3d"
			fill	"#FCFCFC"
			outline	"#000000"
		]
		LabelGraphics
		[
			text	"RPS23
I:1772459"
			fontSize	12
			fontName	"Dialog"
			anchor	"c"
		]
		LabelGraphics
		[
			text	"0.00"
			fill	"#C0C0C0"
			fontSize	12
			fontStyle	"bold"
			fontName	"Dialog"
			model	"corners"
			anchor	"ne"
		]
		gid	0
	]
	node
	[
		id	735
		label	"RPS6KL1
I:1667125"
		graphics
		[
			x	10526.38671875
			y	-4720.15625
			w	20.04347038269043
			h	20.04347038269043
			type	"rectangle3d"
			fill	"#FCFCFC"
			outline	"#000000"
		]
		LabelGraphics
		[
			text	"RPS6KL1
I:1667125"
			fontSize	12
			fontName	"Dialog"
			anchor	"c"
		]
		LabelGraphics
		[
			text	"0.00"
			fill	"#C0C0C0"
			fontSize	12
			fontStyle	"bold"
			fontName	"Dialog"
			model	"corners"
			anchor	"ne"
		]
		gid	0
	]
	node
	[
		id	736
		label	"RPS7
I:2070072"
		graphics
		[
			x	10967.38671875
			y	-1904.15625
			w	20.0
			h	20.0
			type	"rectangle3d"
			fill	"#FCFCFC"
			outline	"#000000"
		]
		LabelGraphics
		[
			text	"RPS7
I:2070072"
			fontSize	12
			fontName	"Dialog"
			anchor	"c"
		]
		LabelGraphics
		[
			text	"0.00"
			fill	"#C0C0C0"
			fontSize	12
			fontStyle	"bold"
			fontName	"Dialog"
			model	"corners"
			anchor	"ne"
		]
		gid	0
	]
	node
	[
		id	737
		label	"RRAS
I:1780825"
		graphics
		[
			x	11494.38671875
			y	-2190.15625
			w	20.0
			h	20.0
			type	"rectangle3d"
			fill	"#FCFCFC"
			outline	"#000000"
		]
		LabelGraphics
		[
			text	"RRAS
I:1780825"
			fontSize	12
			fontName	"Dialog"
			anchor	"c"
		]
		LabelGraphics
		[
			text	"0.00"
			fill	"#C0C0C0"
			fontSize	12
			fontStyle	"bold"
			fontName	"Dialog"
			model	"corners"
			anchor	"ne"
		]
		gid	0
	]
	node
	[
		id	738
		label	"RWDD2A
I:1722156"
		graphics
		[
			x	10845.38671875
			y	-1929.15625
			w	20.172542572021484
			h	20.172542572021484
			type	"rectangle3d"
			fill	"#FCFCFC"
			outline	"#000000"
		]
		LabelGraphics
		[
			text	"RWDD2A
I:1722156"
			fontSize	12
			fontName	"Dialog"
			anchor	"c"
		]
		LabelGraphics
		[
			text	"0.00"
			fill	"#C0C0C0"
			fontSize	12
			fontStyle	"bold"
			fontName	"Dialog"
			model	"corners"
			anchor	"ne"
		]
		gid	0
	]
	node
	[
		id	739
		label	"S100A11
I:1750101"
		graphics
		[
			x	12104.38671875
			y	-3387.156005859375
			w	20.0
			h	20.0
			type	"rectangle3d"
			fill	"#FCFCFC"
			outline	"#000000"
		]
		LabelGraphics
		[
			text	"S100A11
I:1750101"
			fontSize	12
			fontName	"Dialog"
			anchor	"c"
		]
		LabelGraphics
		[
			text	"0.00"
			fill	"#C0C0C0"
			fontSize	12
			fontStyle	"bold"
			fontName	"Dialog"
			model	"corners"
			anchor	"ne"
		]
		gid	0
	]
	node
	[
		id	740
		label	"SAR1A
I:1657697"
		graphics
		[
			x	10657.38671875
			y	-3991.15625
			w	20.0
			h	20.0
			type	"rectangle3d"
			fill	"#FCFCFC"
			outline	"#000000"
		]
		LabelGraphics
		[
			text	"SAR1A
I:1657697"
			fontSize	12
			fontName	"Dialog"
			anchor	"c"
		]
		LabelGraphics
		[
			text	"0.00"
			fill	"#C0C0C0"
			fontSize	12
			fontStyle	"bold"
			fontName	"Dialog"
			model	"corners"
			anchor	"ne"
		]
		gid	0
	]
	node
	[
		id	741
		label	"SASH3
I:1697554"
		graphics
		[
			x	12097.38671875
			y	-1372.15625
			w	20.0
			h	20.0
			type	"rectangle3d"
			fill	"#FCFCFC"
			outline	"#000000"
		]
		LabelGraphics
		[
			text	"SASH3
I:1697554"
			fontSize	12
			fontName	"Dialog"
			anchor	"c"
		]
		LabelGraphics
		[
			text	"0.00"
			fill	"#C0C0C0"
			fontSize	12
			fontStyle	"bold"
			fontName	"Dialog"
			model	"corners"
			anchor	"ne"
		]
		gid	0
	]
	node
	[
		id	742
		label	"SBF2
I:1784595"
		graphics
		[
			x	11843.38671875
			y	-3015.156005859375
			w	20.0
			h	20.0
			type	"rectangle3d"
			fill	"#FCFCFC"
			outline	"#000000"
		]
		LabelGraphics
		[
			text	"SBF2
I:1784595"
			fontSize	12
			fontName	"Dialog"
			anchor	"c"
		]
		LabelGraphics
		[
			text	"0.00"
			fill	"#C0C0C0"
			fontSize	12
			fontStyle	"bold"
			fontName	"Dialog"
			model	"corners"
			anchor	"ne"
		]
		gid	0
	]
	node
	[
		id	743
		label	"SC65
I:1655663"
		graphics
		[
			x	11383.38671875
			y	-1907.15625
			w	20.00873374938965
			h	20.00873374938965
			type	"rectangle3d"
			fill	"#FCFCFC"
			outline	"#000000"
		]
		LabelGraphics
		[
			text	"SC65
I:1655663"
			fontSize	12
			fontName	"Dialog"
			anchor	"c"
		]
		LabelGraphics
		[
			text	"0.00"
			fill	"#C0C0C0"
			fontSize	12
			fontStyle	"bold"
			fontName	"Dialog"
			model	"corners"
			anchor	"ne"
		]
		gid	0
	]
	node
	[
		id	744
		label	"SCMH1
I:1714738"
		graphics
		[
			x	10724.38671875
			y	-3809.15625
			w	20.0
			h	20.0
			type	"rectangle3d"
			fill	"#FCFCFC"
			outline	"#000000"
		]
		LabelGraphics
		[
			text	"SCMH1
I:1714738"
			fontSize	12
			fontName	"Dialog"
			anchor	"c"
		]
		LabelGraphics
		[
			text	"0.00"
			fill	"#C0C0C0"
			fontSize	12
			fontStyle	"bold"
			fontName	"Dialog"
			model	"corners"
			anchor	"ne"
		]
		gid	0
	]
	node
	[
		id	745
		label	"SDCCAG8
I:1728802"
		graphics
		[
			x	11456.38671875
			y	-3139.156005859375
			w	20.0
			h	20.0
			type	"rectangle3d"
			fill	"#FCFCFC"
			outline	"#000000"
		]
		LabelGraphics
		[
			text	"SDCCAG8
I:1728802"
			fontSize	12
			fontName	"Dialog"
			anchor	"c"
		]
		LabelGraphics
		[
			text	"0.00"
			fill	"#C0C0C0"
			fontSize	12
			fontStyle	"bold"
			fontName	"Dialog"
			model	"corners"
			anchor	"ne"
		]
		gid	0
	]
	node
	[
		id	746
		label	"SDF2L1
I:1749213"
		graphics
		[
			x	12532.38671875
			y	-3032.156005859375
			w	20.0
			h	20.0
			type	"rectangle3d"
			fill	"#FCFCFC"
			outline	"#000000"
		]
		LabelGraphics
		[
			text	"SDF2L1
I:1749213"
			fontSize	12
			fontName	"Dialog"
			anchor	"c"
		]
		LabelGraphics
		[
			text	"0.00"
			fill	"#C0C0C0"
			fontSize	12
			fontStyle	"bold"
			fontName	"Dialog"
			model	"corners"
			anchor	"ne"
		]
		gid	0
	]
	node
	[
		id	747
		label	"SDHC
I:2323366"
		graphics
		[
			x	11099.38671875
			y	-3526.156005859375
			w	20.0
			h	20.0
			type	"rectangle3d"
			fill	"#FCFCFC"
			outline	"#000000"
		]
		LabelGraphics
		[
			text	"SDHC
I:2323366"
			fontSize	12
			fontName	"Dialog"
			anchor	"c"
		]
		LabelGraphics
		[
			text	"0.00"
			fill	"#C0C0C0"
			fontSize	12
			fontStyle	"bold"
			fontName	"Dialog"
			model	"corners"
			anchor	"ne"
		]
		gid	0
	]
	node
	[
		id	748
		label	"SDSL
I:1750674"
		graphics
		[
			x	11007.38671875
			y	-2029.15625
			w	20.00873374938965
			h	20.00873374938965
			type	"rectangle3d"
			fill	"#FCFCFC"
			outline	"#000000"
		]
		LabelGraphics
		[
			text	"SDSL
I:1750674"
			fontSize	12
			fontName	"Dialog"
			anchor	"c"
		]
		LabelGraphics
		[
			text	"0.00"
			fill	"#C0C0C0"
			fontSize	12
			fontStyle	"bold"
			fontName	"Dialog"
			model	"corners"
			anchor	"ne"
		]
		gid	0
	]
	node
	[
		id	749
		label	"SEC24A
I:2126832"
		graphics
		[
			x	10787.38671875
			y	-5237.15625
			w	20.017446517944336
			h	20.017446517944336
			type	"rectangle3d"
			fill	"#FCFCFC"
			outline	"#000000"
		]
		LabelGraphics
		[
			text	"SEC24A
I:2126832"
			fontSize	12
			fontName	"Dialog"
			anchor	"c"
		]
		LabelGraphics
		[
			text	"0.00"
			fill	"#C0C0C0"
			fontSize	12
			fontStyle	"bold"
			fontName	"Dialog"
			model	"corners"
			anchor	"ne"
		]
		gid	0
	]
	node
	[
		id	750
		label	"SEC61G
I:2367020"
		graphics
		[
			x	11169.38671875
			y	-2065.15625
			w	20.017446517944336
			h	20.017446517944336
			type	"rectangle3d"
			fill	"#FCFCFC"
			outline	"#000000"
		]
		LabelGraphics
		[
			text	"SEC61G
I:2367020"
			fontSize	12
			fontName	"Dialog"
			anchor	"c"
		]
		LabelGraphics
		[
			text	"0.00"
			fill	"#C0C0C0"
			fontSize	12
			fontStyle	"bold"
			fontName	"Dialog"
			model	"corners"
			anchor	"ne"
		]
		gid	0
	]
	node
	[
		id	751
		label	"SEPT7
I:1729019"
		graphics
		[
			x	10574.38671875
			y	-4060.15625
			w	20.026140213012695
			h	20.026140213012695
			type	"rectangle3d"
			fill	"#FCFCFC"
			outline	"#000000"
		]
		LabelGraphics
		[
			text	"SEPT7
I:1729019"
			fontSize	12
			fontName	"Dialog"
			anchor	"c"
		]
		LabelGraphics
		[
			text	"0.00"
			fill	"#C0C0C0"
			fontSize	12
			fontStyle	"bold"
			fontName	"Dialog"
			model	"corners"
			anchor	"ne"
		]
		gid	0
	]
	node
	[
		id	752
		label	"SERPING1
I:1670305"
		graphics
		[
			x	9968.38671875
			y	-1893.15625
			w	20.00873374938965
			h	20.00873374938965
			type	"rectangle3d"
			fill	"#FCFCFC"
			outline	"#000000"
		]
		LabelGraphics
		[
			text	"SERPING1
I:1670305"
			fontSize	12
			fontName	"Dialog"
			anchor	"c"
		]
		LabelGraphics
		[
			text	"0.00"
			fill	"#C0C0C0"
			fontSize	12
			fontStyle	"bold"
			fontName	"Dialog"
			model	"corners"
			anchor	"ne"
		]
		gid	0
	]
	node
	[
		id	753
		label	"SERTAD3
I:1813955"
		graphics
		[
			x	10656.38671875
			y	-4779.15625
			w	20.00873374938965
			h	20.00873374938965
			type	"rectangle3d"
			fill	"#FCFCFC"
			outline	"#000000"
		]
		LabelGraphics
		[
			text	"SERTAD3
I:1813955"
			fontSize	12
			fontName	"Dialog"
			anchor	"c"
		]
		LabelGraphics
		[
			text	"0.00"
			fill	"#C0C0C0"
			fontSize	12
			fontStyle	"bold"
			fontName	"Dialog"
			model	"corners"
			anchor	"ne"
		]
		gid	0
	]
	node
	[
		id	754
		label	"SFRS11
I:1657790"
		graphics
		[
			x	10878.38671875
			y	-4024.15625
			w	20.026140213012695
			h	20.026140213012695
			type	"rectangle3d"
			fill	"#FCFCFC"
			outline	"#000000"
		]
		LabelGraphics
		[
			text	"SFRS11
I:1657790"
			fontSize	12
			fontName	"Dialog"
			anchor	"c"
		]
		LabelGraphics
		[
			text	"0.00"
			fill	"#C0C0C0"
			fontSize	12
			fontStyle	"bold"
			fontName	"Dialog"
			model	"corners"
			anchor	"ne"
		]
		gid	0
	]
	node
	[
		id	755
		label	"SFRS15
I:1659874"
		graphics
		[
			x	11195.38671875
			y	-2990.156005859375
			w	20.0
			h	20.0
			type	"rectangle3d"
			fill	"#FCFCFC"
			outline	"#000000"
		]
		LabelGraphics
		[
			text	"SFRS15
I:1659874"
			fontSize	12
			fontName	"Dialog"
			anchor	"c"
		]
		LabelGraphics
		[
			text	"0.00"
			fill	"#C0C0C0"
			fontSize	12
			fontStyle	"bold"
			fontName	"Dialog"
			model	"corners"
			anchor	"ne"
		]
		gid	0
	]
	node
	[
		id	756
		label	"SFT2D1
I:1734895"
		graphics
		[
			x	12069.38671875
			y	-1516.15625
			w	20.277870178222656
			h	20.277870178222656
			type	"rectangle3d"
			fill	"#FCFCFC"
			outline	"#000000"
		]
		LabelGraphics
		[
			text	"SFT2D1
I:1734895"
			fontSize	12
			fontName	"Dialog"
			anchor	"c"
		]
		LabelGraphics
		[
			text	"0.00"
			fill	"#C0C0C0"
			fontSize	12
			fontStyle	"bold"
			fontName	"Dialog"
			model	"corners"
			anchor	"ne"
		]
		gid	0
	]
	node
	[
		id	757
		label	"SFTPB
I:2359835"
		graphics
		[
			x	12396.38671875
			y	-3517.156005859375
			w	20.00873374938965
			h	20.00873374938965
			type	"rectangle3d"
			fill	"#FCFCFC"
			outline	"#000000"
		]
		LabelGraphics
		[
			text	"SFTPB
I:2359835"
			fontSize	12
			fontName	"Dialog"
			anchor	"c"
		]
		LabelGraphics
		[
			text	"0.00"
			fill	"#C0C0C0"
			fontSize	12
			fontStyle	"bold"
			fontName	"Dialog"
			model	"corners"
			anchor	"ne"
		]
		gid	0
	]
	node
	[
		id	758
		label	"SH3BP5
I:1683799"
		graphics
		[
			x	10155.38671875
			y	-1510.15625
			w	20.017446517944336
			h	20.017446517944336
			type	"rectangle3d"
			fill	"#FCFCFC"
			outline	"#000000"
		]
		LabelGraphics
		[
			text	"SH3BP5
I:1683799"
			fontSize	12
			fontName	"Dialog"
			anchor	"c"
		]
		LabelGraphics
		[
			text	"0.00"
			fill	"#C0C0C0"
			fontSize	12
			fontStyle	"bold"
			fontName	"Dialog"
			model	"corners"
			anchor	"ne"
		]
		gid	0
	]
	node
	[
		id	759
		label	"SH3TC2
I:1849298"
		graphics
		[
			x	11858.38671875
			y	-2008.15625
			w	20.02617073059082
			h	20.02617073059082
			type	"rectangle3d"
			fill	"#FCFCFC"
			outline	"#000000"
		]
		LabelGraphics
		[
			text	"SH3TC2
I:1849298"
			fontSize	12
			fontName	"Dialog"
			anchor	"c"
		]
		LabelGraphics
		[
			text	"0.00"
			fill	"#C0C0C0"
			fontSize	12
			fontStyle	"bold"
			fontName	"Dialog"
			model	"corners"
			anchor	"ne"
		]
		gid	0
	]
	node
	[
		id	760
		label	"SHFM1
I:2128128"
		graphics
		[
			x	10160.38671875
			y	-3192.156005859375
			w	20.0
			h	20.0
			type	"rectangle3d"
			fill	"#FCFCFC"
			outline	"#000000"
		]
		LabelGraphics
		[
			text	"SHFM1
I:2128128"
			fontSize	12
			fontName	"Dialog"
			anchor	"c"
		]
		LabelGraphics
		[
			text	"0.00"
			fill	"#C0C0C0"
			fontSize	12
			fontStyle	"bold"
			fontName	"Dialog"
			model	"corners"
			anchor	"ne"
		]
		gid	0
	]
	node
	[
		id	761
		label	"SHOX2
I:1666777"
		graphics
		[
			x	12086.38671875
			y	-3085.156005859375
			w	20.0
			h	20.0
			type	"rectangle3d"
			fill	"#FCFCFC"
			outline	"#000000"
		]
		LabelGraphics
		[
			text	"SHOX2
I:1666777"
			fontSize	12
			fontName	"Dialog"
			anchor	"c"
		]
		LabelGraphics
		[
			text	"0.00"
			fill	"#C0C0C0"
			fontSize	12
			fontStyle	"bold"
			fontName	"Dialog"
			model	"corners"
			anchor	"ne"
		]
		gid	0
	]
	node
	[
		id	762
		label	"SIAH2
I:1801313"
		graphics
		[
			x	11537.38671875
			y	-3401.156005859375
			w	20.0
			h	20.0
			type	"rectangle3d"
			fill	"#FCFCFC"
			outline	"#000000"
		]
		LabelGraphics
		[
			text	"SIAH2
I:1801313"
			fontSize	12
			fontName	"Dialog"
			anchor	"c"
		]
		LabelGraphics
		[
			text	"0.00"
			fill	"#C0C0C0"
			fontSize	12
			fontStyle	"bold"
			fontName	"Dialog"
			model	"corners"
			anchor	"ne"
		]
		gid	0
	]
	node
	[
		id	763
		label	"SIDT2
I:1791912"
		graphics
		[
			x	10886.38671875
			y	-3933.15625
			w	20.0
			h	20.0
			type	"rectangle3d"
			fill	"#FCFCFC"
			outline	"#000000"
		]
		LabelGraphics
		[
			text	"SIDT2
I:1791912"
			fontSize	12
			fontName	"Dialog"
			anchor	"c"
		]
		LabelGraphics
		[
			text	"0.00"
			fill	"#C0C0C0"
			fontSize	12
			fontStyle	"bold"
			fontName	"Dialog"
			model	"corners"
			anchor	"ne"
		]
		gid	0
	]
	node
	[
		id	764
		label	"SIM2
I:1700448"
		graphics
		[
			x	10469.38671875
			y	-4355.15625
			w	20.00873374938965
			h	20.00873374938965
			type	"rectangle3d"
			fill	"#FCFCFC"
			outline	"#000000"
		]
		LabelGraphics
		[
			text	"SIM2
I:1700448"
			fontSize	12
			fontName	"Dialog"
			anchor	"c"
		]
		LabelGraphics
		[
			text	"0.00"
			fill	"#C0C0C0"
			fontSize	12
			fontStyle	"bold"
			fontName	"Dialog"
			model	"corners"
			anchor	"ne"
		]
		gid	0
	]
	node
	[
		id	765
		label	"SIPA1L2
I:1732923"
		graphics
		[
			x	10697.38671875
			y	-3900.15625
			w	21.142377853393555
			h	21.142377853393555
			type	"rectangle3d"
			fill	"#FCFBF9"
			outline	"#000000"
		]
		LabelGraphics
		[
			text	"SIPA1L2
I:1732923"
			fontSize	12
			fontName	"Dialog"
			anchor	"c"
		]
		LabelGraphics
		[
			text	"0.01"
			fill	"#C0C0C0"
			fontSize	12
			fontStyle	"bold"
			fontName	"Dialog"
			model	"corners"
			anchor	"ne"
		]
		gid	0
	]
	node
	[
		id	766
		label	"SIRPA
I:1758146"
		graphics
		[
			x	12248.38671875
			y	-3307.156005859375
			w	20.0
			h	20.0
			type	"rectangle3d"
			fill	"#FCFCFC"
			outline	"#000000"
		]
		LabelGraphics
		[
			text	"SIRPA
I:1758146"
			fontSize	12
			fontName	"Dialog"
			anchor	"c"
		]
		LabelGraphics
		[
			text	"0.00"
			fill	"#C0C0C0"
			fontSize	12
			fontStyle	"bold"
			fontName	"Dialog"
			model	"corners"
			anchor	"ne"
		]
		gid	0
	]
	node
	[
		id	767
		label	"SLC11A2
I:1745034"
		graphics
		[
			x	13053.38671875
			y	-3550.156005859375
			w	20.0
			h	20.0
			type	"rectangle3d"
			fill	"#FCFCFC"
			outline	"#000000"
		]
		LabelGraphics
		[
			text	"SLC11A2
I:1745034"
			fontSize	12
			fontName	"Dialog"
			anchor	"c"
		]
		LabelGraphics
		[
			text	"0.00"
			fill	"#C0C0C0"
			fontSize	12
			fontStyle	"bold"
			fontName	"Dialog"
			model	"corners"
			anchor	"ne"
		]
		gid	0
	]
	node
	[
		id	768
		label	"SLC12A5
I:1811835"
		graphics
		[
			x	9630.38671875
			y	-2763.156005859375
			w	20.00873374938965
			h	20.00873374938965
			type	"rectangle3d"
			fill	"#FCFCFC"
			outline	"#000000"
		]
		LabelGraphics
		[
			text	"SLC12A5
I:1811835"
			fontSize	12
			fontName	"Dialog"
			anchor	"c"
		]
		LabelGraphics
		[
			text	"0.00"
			fill	"#C0C0C0"
			fontSize	12
			fontStyle	"bold"
			fontName	"Dialog"
			model	"corners"
			anchor	"ne"
		]
		gid	0
	]
	node
	[
		id	769
		label	"SLC12A8
I:1762529"
		graphics
		[
			x	11188.38671875
			y	-4829.15625
			w	20.0
			h	20.0
			type	"rectangle3d"
			fill	"#FCFCFC"
			outline	"#000000"
		]
		LabelGraphics
		[
			text	"SLC12A8
I:1762529"
			fontSize	12
			fontName	"Dialog"
			anchor	"c"
		]
		LabelGraphics
		[
			text	"0.00"
			fill	"#C0C0C0"
			fontSize	12
			fontStyle	"bold"
			fontName	"Dialog"
			model	"corners"
			anchor	"ne"
		]
		gid	0
	]
	node
	[
		id	770
		label	"SLC16A12
I:1740076"
		graphics
		[
			x	9749.38671875
			y	-2301.15625
			w	20.0
			h	20.0
			type	"rectangle3d"
			fill	"#FCFCFC"
			outline	"#000000"
		]
		LabelGraphics
		[
			text	"SLC16A12
I:1740076"
			fontSize	12
			fontName	"Dialog"
			anchor	"c"
		]
		LabelGraphics
		[
			text	"0.00"
			fill	"#C0C0C0"
			fontSize	12
			fontStyle	"bold"
			fontName	"Dialog"
			model	"corners"
			anchor	"ne"
		]
		gid	0
	]
	node
	[
		id	771
		label	"SLC22A1
I:1715742"
		graphics
		[
			x	11881.38671875
			y	-2742.156005859375
			w	20.00873374938965
			h	20.00873374938965
			type	"rectangle3d"
			fill	"#FCFCFC"
			outline	"#000000"
		]
		LabelGraphics
		[
			text	"SLC22A1
I:1715742"
			fontSize	12
			fontName	"Dialog"
			anchor	"c"
		]
		LabelGraphics
		[
			text	"0.00"
			fill	"#C0C0C0"
			fontSize	12
			fontStyle	"bold"
			fontName	"Dialog"
			model	"corners"
			anchor	"ne"
		]
		gid	0
	]
	node
	[
		id	772
		label	"SLC30A7
I:1789999"
		graphics
		[
			x	11328.38671875
			y	-5158.15625
			w	20.0
			h	20.0
			type	"rectangle3d"
			fill	"#FCFCFC"
			outline	"#000000"
		]
		LabelGraphics
		[
			text	"SLC30A7
I:1789999"
			fontSize	12
			fontName	"Dialog"
			anchor	"c"
		]
		LabelGraphics
		[
			text	"0.00"
			fill	"#C0C0C0"
			fontSize	12
			fontStyle	"bold"
			fontName	"Dialog"
			model	"corners"
			anchor	"ne"
		]
		gid	0
	]
	node
	[
		id	773
		label	"SLC35E1
I:2059173"
		graphics
		[
			x	9210.38671875
			y	-2365.15625
			w	20.0
			h	20.0
			type	"rectangle3d"
			fill	"#FCFCFC"
			outline	"#000000"
		]
		LabelGraphics
		[
			text	"SLC35E1
I:2059173"
			fontSize	12
			fontName	"Dialog"
			anchor	"c"
		]
		LabelGraphics
		[
			text	"0.00"
			fill	"#C0C0C0"
			fontSize	12
			fontStyle	"bold"
			fontName	"Dialog"
			model	"corners"
			anchor	"ne"
		]
		gid	0
	]
	node
	[
		id	774
		label	"SLC43A2
I:1787127"
		graphics
		[
			x	10719.38671875
			y	-1645.15625
			w	20.0
			h	20.0
			type	"rectangle3d"
			fill	"#FCFCFC"
			outline	"#000000"
		]
		LabelGraphics
		[
			text	"SLC43A2
I:1787127"
			fontSize	12
			fontName	"Dialog"
			anchor	"c"
		]
		LabelGraphics
		[
			text	"0.00"
			fill	"#C0C0C0"
			fontSize	12
			fontStyle	"bold"
			fontName	"Dialog"
			model	"corners"
			anchor	"ne"
		]
		gid	0
	]
	node
	[
		id	775
		label	"SLC46A2
I:1707585"
		graphics
		[
			x	11886.38671875
			y	-1648.15625
			w	20.0
			h	20.0
			type	"rectangle3d"
			fill	"#FCFCFC"
			outline	"#000000"
		]
		LabelGraphics
		[
			text	"SLC46A2
I:1707585"
			fontSize	12
			fontName	"Dialog"
			anchor	"c"
		]
		LabelGraphics
		[
			text	"0.00"
			fill	"#C0C0C0"
			fontSize	12
			fontStyle	"bold"
			fontName	"Dialog"
			model	"corners"
			anchor	"ne"
		]
		gid	0
	]
	node
	[
		id	776
		label	"SLC4A3
I:1810346"
		graphics
		[
			x	12106.38671875
			y	-3751.156005859375
			w	20.017446517944336
			h	20.017446517944336
			type	"rectangle3d"
			fill	"#FCFCFC"
			outline	"#000000"
		]
		LabelGraphics
		[
			text	"SLC4A3
I:1810346"
			fontSize	12
			fontName	"Dialog"
			anchor	"c"
		]
		LabelGraphics
		[
			text	"0.00"
			fill	"#C0C0C0"
			fontSize	12
			fontStyle	"bold"
			fontName	"Dialog"
			model	"corners"
			anchor	"ne"
		]
		gid	0
	]
	node
	[
		id	777
		label	"SLC7A7
I:1810275"
		graphics
		[
			x	11562.38671875
			y	-1917.15625
			w	20.0
			h	20.0
			type	"rectangle3d"
			fill	"#FCFCFC"
			outline	"#000000"
		]
		LabelGraphics
		[
			text	"SLC7A7
I:1810275"
			fontSize	12
			fontName	"Dialog"
			anchor	"c"
		]
		LabelGraphics
		[
			text	"0.00"
			fill	"#C0C0C0"
			fontSize	12
			fontStyle	"bold"
			fontName	"Dialog"
			model	"corners"
			anchor	"ne"
		]
		gid	0
	]
	node
	[
		id	778
		label	"SMAP1
I:2363231"
		graphics
		[
			x	9952.38671875
			y	-2167.15625
			w	20.0
			h	20.0
			type	"rectangle3d"
			fill	"#FCFCFC"
			outline	"#000000"
		]
		LabelGraphics
		[
			text	"SMAP1
I:2363231"
			fontSize	12
			fontName	"Dialog"
			anchor	"c"
		]
		LabelGraphics
		[
			text	"0.00"
			fill	"#C0C0C0"
			fontSize	12
			fontStyle	"bold"
			fontName	"Dialog"
			model	"corners"
			anchor	"ne"
		]
		gid	0
	]
	node
	[
		id	779
		label	"SMARCD2
I:1692684"
		graphics
		[
			x	10647.38671875
			y	-2402.15625
			w	20.017446517944336
			h	20.017446517944336
			type	"rectangle3d"
			fill	"#FCFCFC"
			outline	"#000000"
		]
		LabelGraphics
		[
			text	"SMARCD2
I:1692684"
			fontSize	12
			fontName	"Dialog"
			anchor	"c"
		]
		LabelGraphics
		[
			text	"0.00"
			fill	"#C0C0C0"
			fontSize	12
			fontStyle	"bold"
			fontName	"Dialog"
			model	"corners"
			anchor	"ne"
		]
		gid	0
	]
	node
	[
		id	780
		label	"SMC2
I:2296422"
		graphics
		[
			x	12441.38671875
			y	-815.15625
			w	20.0
			h	20.0
			type	"rectangle3d"
			fill	"#FCFCFC"
			outline	"#000000"
		]
		LabelGraphics
		[
			text	"SMC2
I:2296422"
			fontSize	12
			fontName	"Dialog"
			anchor	"c"
		]
		LabelGraphics
		[
			text	"0.00"
			fill	"#C0C0C0"
			fontSize	12
			fontStyle	"bold"
			fontName	"Dialog"
			model	"corners"
			anchor	"ne"
		]
		gid	0
	]
	node
	[
		id	781
		label	"SMPD4
I:1782795"
		graphics
		[
			x	9636.38671875
			y	-2961.156005859375
			w	20.0
			h	20.0
			type	"rectangle3d"
			fill	"#FCFCFC"
			outline	"#000000"
		]
		LabelGraphics
		[
			text	"SMPD4
I:1782795"
			fontSize	12
			fontName	"Dialog"
			anchor	"c"
		]
		LabelGraphics
		[
			text	"0.00"
			fill	"#C0C0C0"
			fontSize	12
			fontStyle	"bold"
			fontName	"Dialog"
			model	"corners"
			anchor	"ne"
		]
		gid	0
	]
	node
	[
		id	782
		label	"SMTN
I:2328327"
		graphics
		[
			x	12286.38671875
			y	-2750.156005859375
			w	20.0
			h	20.0
			type	"rectangle3d"
			fill	"#FCFCFC"
			outline	"#000000"
		]
		LabelGraphics
		[
			text	"SMTN
I:2328327"
			fontSize	12
			fontName	"Dialog"
			anchor	"c"
		]
		LabelGraphics
		[
			text	"0.00"
			fill	"#C0C0C0"
			fontSize	12
			fontStyle	"bold"
			fontName	"Dialog"
			model	"corners"
			anchor	"ne"
		]
		gid	0
	]
	node
	[
		id	783
		label	"SMUG1
I:1804642"
		graphics
		[
			x	9872.38671875
			y	-1791.15625
			w	20.034814834594727
			h	20.034814834594727
			type	"rectangle3d"
			fill	"#FCFCFC"
			outline	"#000000"
		]
		LabelGraphics
		[
			text	"SMUG1
I:1804642"
			fontSize	12
			fontName	"Dialog"
			anchor	"c"
		]
		LabelGraphics
		[
			text	"0.00"
			fill	"#C0C0C0"
			fontSize	12
			fontStyle	"bold"
			fontName	"Dialog"
			model	"corners"
			anchor	"ne"
		]
		gid	0
	]
	node
	[
		id	784
		label	"SNORD35B
I:1694367"
		graphics
		[
			x	12610.38671875
			y	-2850.156005859375
			w	20.00873374938965
			h	20.00873374938965
			type	"rectangle3d"
			fill	"#FCFCFC"
			outline	"#000000"
		]
		LabelGraphics
		[
			text	"SNORD35B
I:1694367"
			fontSize	12
			fontName	"Dialog"
			anchor	"c"
		]
		LabelGraphics
		[
			text	"0.00"
			fill	"#C0C0C0"
			fontSize	12
			fontStyle	"bold"
			fontName	"Dialog"
			model	"corners"
			anchor	"ne"
		]
		gid	0
	]
	node
	[
		id	785
		label	"SNORD73A
I:1667288"
		graphics
		[
			x	10571.38671875
			y	-2679.156005859375
			w	20.0
			h	20.0
			type	"rectangle3d"
			fill	"#FCFCFC"
			outline	"#000000"
		]
		LabelGraphics
		[
			text	"SNORD73A
I:1667288"
			fontSize	12
			fontName	"Dialog"
			anchor	"c"
		]
		LabelGraphics
		[
			text	"0.00"
			fill	"#C0C0C0"
			fontSize	12
			fontStyle	"bold"
			fontName	"Dialog"
			model	"corners"
			anchor	"ne"
		]
		gid	0
	]
	node
	[
		id	786
		label	"SNRPB2
I:1771620"
		graphics
		[
			x	10122.38671875
			y	-2950.156005859375
			w	20.0
			h	20.0
			type	"rectangle3d"
			fill	"#FCFCFC"
			outline	"#000000"
		]
		LabelGraphics
		[
			text	"SNRPB2
I:1771620"
			fontSize	12
			fontName	"Dialog"
			anchor	"c"
		]
		LabelGraphics
		[
			text	"0.00"
			fill	"#C0C0C0"
			fontSize	12
			fontStyle	"bold"
			fontName	"Dialog"
			model	"corners"
			anchor	"ne"
		]
		gid	0
	]
	node
	[
		id	787
		label	"SNUPN
I:1733932"
		graphics
		[
			x	10264.38671875
			y	-3040.156005859375
			w	20.0
			h	20.0
			type	"rectangle3d"
			fill	"#FCFCFC"
			outline	"#000000"
		]
		LabelGraphics
		[
			text	"SNUPN
I:1733932"
			fontSize	12
			fontName	"Dialog"
			anchor	"c"
		]
		LabelGraphics
		[
			text	"0.00"
			fill	"#C0C0C0"
			fontSize	12
			fontStyle	"bold"
			fontName	"Dialog"
			model	"corners"
			anchor	"ne"
		]
		gid	0
	]
	node
	[
		id	788
		label	"SNX33
I:1736093"
		graphics
		[
			x	10970.38671875
			y	-3252.156005859375
			w	20.0
			h	20.0
			type	"rectangle3d"
			fill	"#FCFCFC"
			outline	"#000000"
		]
		LabelGraphics
		[
			text	"SNX33
I:1736093"
			fontSize	12
			fontName	"Dialog"
			anchor	"c"
		]
		LabelGraphics
		[
			text	"0.00"
			fill	"#C0C0C0"
			fontSize	12
			fontStyle	"bold"
			fontName	"Dialog"
			model	"corners"
			anchor	"ne"
		]
		gid	0
	]
	node
	[
		id	789
		label	"SORT1
I:1707077"
		graphics
		[
			x	11291.38671875
			y	-1952.15625
			w	20.00873374938965
			h	20.00873374938965
			type	"rectangle3d"
			fill	"#FCFCFC"
			outline	"#000000"
		]
		LabelGraphics
		[
			text	"SORT1
I:1707077"
			fontSize	12
			fontName	"Dialog"
			anchor	"c"
		]
		LabelGraphics
		[
			text	"0.00"
			fill	"#C0C0C0"
			fontSize	12
			fontStyle	"bold"
			fontName	"Dialog"
			model	"corners"
			anchor	"ne"
		]
		gid	0
	]
	node
	[
		id	790
		label	"SOX8
I:1789244"
		graphics
		[
			x	10073.38671875
			y	-2088.15625
			w	20.04347038269043
			h	20.04347038269043
			type	"rectangle3d"
			fill	"#FCFCFC"
			outline	"#000000"
		]
		LabelGraphics
		[
			text	"SOX8
I:1789244"
			fontSize	12
			fontName	"Dialog"
			anchor	"c"
		]
		LabelGraphics
		[
			text	"0.00"
			fill	"#C0C0C0"
			fontSize	12
			fontStyle	"bold"
			fontName	"Dialog"
			model	"corners"
			anchor	"ne"
		]
		gid	0
	]
	node
	[
		id	791
		label	"SPANXB1
I:2211030"
		graphics
		[
			x	12085.38671875
			y	-2522.15625
			w	20.0
			h	20.0
			type	"rectangle3d"
			fill	"#FCFCFC"
			outline	"#000000"
		]
		LabelGraphics
		[
			text	"SPANXB1
I:2211030"
			fontSize	12
			fontName	"Dialog"
			anchor	"c"
		]
		LabelGraphics
		[
			text	"0.00"
			fill	"#C0C0C0"
			fontSize	12
			fontStyle	"bold"
			fontName	"Dialog"
			model	"corners"
			anchor	"ne"
		]
		gid	0
	]
	node
	[
		id	792
		label	"SPATA6
I:1775926"
		graphics
		[
			x	10844.38671875
			y	-3681.156005859375
			w	20.0
			h	20.0
			type	"rectangle3d"
			fill	"#FCFCFC"
			outline	"#000000"
		]
		LabelGraphics
		[
			text	"SPATA6
I:1775926"
			fontSize	12
			fontName	"Dialog"
			anchor	"c"
		]
		LabelGraphics
		[
			text	"0.00"
			fill	"#C0C0C0"
			fontSize	12
			fontStyle	"bold"
			fontName	"Dialog"
			model	"corners"
			anchor	"ne"
		]
		gid	0
	]
	node
	[
		id	793
		label	"SPHKAP
I:1763412"
		graphics
		[
			x	12502.38671875
			y	-1358.15625
			w	20.10388946533203
			h	20.10388946533203
			type	"rectangle3d"
			fill	"#FCFCFC"
			outline	"#000000"
		]
		LabelGraphics
		[
			text	"SPHKAP
I:1763412"
			fontSize	12
			fontName	"Dialog"
			anchor	"c"
		]
		LabelGraphics
		[
			text	"0.00"
			fill	"#C0C0C0"
			fontSize	12
			fontStyle	"bold"
			fontName	"Dialog"
			model	"corners"
			anchor	"ne"
		]
		gid	0
	]
	node
	[
		id	794
		label	"SPIN3
I:1801045"
		graphics
		[
			x	11756.38671875
			y	-2695.156005859375
			w	20.0
			h	20.0
			type	"rectangle3d"
			fill	"#FCFCFC"
			outline	"#000000"
		]
		LabelGraphics
		[
			text	"SPIN3
I:1801045"
			fontSize	12
			fontName	"Dialog"
			anchor	"c"
		]
		LabelGraphics
		[
			text	"0.00"
			fill	"#C0C0C0"
			fontSize	12
			fontStyle	"bold"
			fontName	"Dialog"
			model	"corners"
			anchor	"ne"
		]
		gid	0
	]
	node
	[
		id	795
		label	"SPSB4
I:1736682"
		graphics
		[
			x	11759.38671875
			y	-1557.15625
			w	20.0174560546875
			h	20.0174560546875
			type	"rectangle3d"
			fill	"#FCFCFC"
			outline	"#000000"
		]
		LabelGraphics
		[
			text	"SPSB4
I:1736682"
			fontSize	12
			fontName	"Dialog"
			anchor	"c"
		]
		LabelGraphics
		[
			text	"0.00"
			fill	"#C0C0C0"
			fontSize	12
			fontStyle	"bold"
			fontName	"Dialog"
			model	"corners"
			anchor	"ne"
		]
		gid	0
	]
	node
	[
		id	796
		label	"SQRDL
I:1667199"
		graphics
		[
			x	10790.38671875
			y	-2894.156005859375
			w	20.00873374938965
			h	20.00873374938965
			type	"rectangle3d"
			fill	"#FCFCFC"
			outline	"#000000"
		]
		LabelGraphics
		[
			text	"SQRDL
I:1667199"
			fontSize	12
			fontName	"Dialog"
			anchor	"c"
		]
		LabelGraphics
		[
			text	"0.00"
			fill	"#C0C0C0"
			fontSize	12
			fontStyle	"bold"
			fontName	"Dialog"
			model	"corners"
			anchor	"ne"
		]
		gid	0
	]
	node
	[
		id	797
		label	"SRA1
I:2062754"
		graphics
		[
			x	11450.38671875
			y	-2323.15625
			w	20.0
			h	20.0
			type	"rectangle3d"
			fill	"#FCFCFC"
			outline	"#000000"
		]
		LabelGraphics
		[
			text	"SRA1
I:2062754"
			fontSize	12
			fontName	"Dialog"
			anchor	"c"
		]
		LabelGraphics
		[
			text	"0.00"
			fill	"#C0C0C0"
			fontSize	12
			fontStyle	"bold"
			fontName	"Dialog"
			model	"corners"
			anchor	"ne"
		]
		gid	0
	]
	node
	[
		id	798
		label	"SRPK2
I:1695468"
		graphics
		[
			x	10818.38671875
			y	-4865.15625
			w	20.11200714111328
			h	20.11200714111328
			type	"rectangle3d"
			fill	"#FCFCFC"
			outline	"#000000"
		]
		LabelGraphics
		[
			text	"SRPK2
I:1695468"
			fontSize	12
			fontName	"Dialog"
			anchor	"c"
		]
		LabelGraphics
		[
			text	"0.00"
			fill	"#C0C0C0"
			fontSize	12
			fontStyle	"bold"
			fontName	"Dialog"
			model	"corners"
			anchor	"ne"
		]
		gid	0
	]
	node
	[
		id	799
		label	"SRPK3
I:1697338"
		graphics
		[
			x	10703.38671875
			y	-244.15625
			w	20.0174560546875
			h	20.0174560546875
			type	"rectangle3d"
			fill	"#FCFCFC"
			outline	"#000000"
		]
		LabelGraphics
		[
			text	"SRPK3
I:1697338"
			fontSize	12
			fontName	"Dialog"
			anchor	"c"
		]
		LabelGraphics
		[
			text	"0.00"
			fill	"#C0C0C0"
			fontSize	12
			fontStyle	"bold"
			fontName	"Dialog"
			model	"corners"
			anchor	"ne"
		]
		gid	0
	]
	node
	[
		id	800
		label	"SRRM1
I:1697670"
		graphics
		[
			x	10585.38671875
			y	-624.15625
			w	20.12080955505371
			h	20.12080955505371
			type	"rectangle3d"
			fill	"#FCFCFC"
			outline	"#000000"
		]
		LabelGraphics
		[
			text	"SRRM1
I:1697670"
			fontSize	12
			fontName	"Dialog"
			anchor	"c"
		]
		LabelGraphics
		[
			text	"0.00"
			fill	"#C0C0C0"
			fontSize	12
			fontStyle	"bold"
			fontName	"Dialog"
			model	"corners"
			anchor	"ne"
		]
		gid	0
	]
	node
	[
		id	801
		label	"SSB
I:2219628"
		graphics
		[
			x	9960.38671875
			y	-2927.156005859375
			w	20.00873374938965
			h	20.00873374938965
			type	"rectangle3d"
			fill	"#FCFCFC"
			outline	"#000000"
		]
		LabelGraphics
		[
			text	"SSB
I:2219628"
			fontSize	12
			fontName	"Dialog"
			anchor	"c"
		]
		LabelGraphics
		[
			text	"0.00"
			fill	"#C0C0C0"
			fontSize	12
			fontStyle	"bold"
			fontName	"Dialog"
			model	"corners"
			anchor	"ne"
		]
		gid	0
	]
	node
	[
		id	802
		label	"STIP1
I:1789510"
		graphics
		[
			x	11045.38671875
			y	-2396.15625
			w	20.163888931274414
			h	20.163888931274414
			type	"rectangle3d"
			fill	"#FCFCFC"
			outline	"#000000"
		]
		LabelGraphics
		[
			text	"STIP1
I:1789510"
			fontSize	12
			fontName	"Dialog"
			anchor	"c"
		]
		LabelGraphics
		[
			text	"0.00"
			fill	"#C0C0C0"
			fontSize	12
			fontStyle	"bold"
			fontName	"Dialog"
			model	"corners"
			anchor	"ne"
		]
		gid	0
	]
	node
	[
		id	803
		label	"SUMO1P1
I:1785615"
		graphics
		[
			x	10984.38671875
			y	-4558.15625
			w	20.0
			h	20.0
			type	"rectangle3d"
			fill	"#FCFCFC"
			outline	"#000000"
		]
		LabelGraphics
		[
			text	"SUMO1P1
I:1785615"
			fontSize	12
			fontName	"Dialog"
			anchor	"c"
		]
		LabelGraphics
		[
			text	"0.00"
			fill	"#C0C0C0"
			fontSize	12
			fontStyle	"bold"
			fontName	"Dialog"
			model	"corners"
			anchor	"ne"
		]
		gid	0
	]
	node
	[
		id	804
		label	"SYCP3
I:2123521"
		graphics
		[
			x	10163.38671875
			y	-214.15625
			w	20.026140213012695
			h	20.026140213012695
			type	"rectangle3d"
			fill	"#FCFCFC"
			outline	"#000000"
		]
		LabelGraphics
		[
			text	"SYCP3
I:2123521"
			fontSize	12
			fontName	"Dialog"
			anchor	"c"
		]
		LabelGraphics
		[
			text	"0.00"
			fill	"#C0C0C0"
			fontSize	12
			fontStyle	"bold"
			fontName	"Dialog"
			model	"corners"
			anchor	"ne"
		]
		gid	0
	]
	node
	[
		id	805
		label	"SYDE1
I:1755822"
		graphics
		[
			x	10358.38671875
			y	-3625.156005859375
			w	20.0
			h	20.0
			type	"rectangle3d"
			fill	"#FCFCFC"
			outline	"#000000"
		]
		LabelGraphics
		[
			text	"SYDE1
I:1755822"
			fontSize	12
			fontName	"Dialog"
			anchor	"c"
		]
		LabelGraphics
		[
			text	"0.00"
			fill	"#C0C0C0"
			fontSize	12
			fontStyle	"bold"
			fontName	"Dialog"
			model	"corners"
			anchor	"ne"
		]
		gid	0
	]
	node
	[
		id	806
		label	"SYT16
I:1670725"
		graphics
		[
			x	9830.38671875
			y	-2302.15625
			w	20.281166076660156
			h	20.281166076660156
			type	"rectangle3d"
			fill	"#FCFCFC"
			outline	"#000000"
		]
		LabelGraphics
		[
			text	"SYT16
I:1670725"
			fontSize	12
			fontName	"Dialog"
			anchor	"c"
		]
		LabelGraphics
		[
			text	"0.00"
			fill	"#C0C0C0"
			fontSize	12
			fontStyle	"bold"
			fontName	"Dialog"
			model	"corners"
			anchor	"ne"
		]
		gid	0
	]
	node
	[
		id	807
		label	"TAC3
I:1793006"
		graphics
		[
			x	11158.38671875
			y	-3940.15625
			w	20.0
			h	20.0
			type	"rectangle3d"
			fill	"#FCFCFC"
			outline	"#000000"
		]
		LabelGraphics
		[
			text	"TAC3
I:1793006"
			fontSize	12
			fontName	"Dialog"
			anchor	"c"
		]
		LabelGraphics
		[
			text	"0.00"
			fill	"#C0C0C0"
			fontSize	12
			fontStyle	"bold"
			fontName	"Dialog"
			model	"corners"
			anchor	"ne"
		]
		gid	0
	]
	node
	[
		id	808
		label	"TANK
I:2372773"
		graphics
		[
			x	11061.38671875
			y	-4717.15625
			w	20.0
			h	20.0
			type	"rectangle3d"
			fill	"#FCFCFC"
			outline	"#000000"
		]
		LabelGraphics
		[
			text	"TANK
I:2372773"
			fontSize	12
			fontName	"Dialog"
			anchor	"c"
		]
		LabelGraphics
		[
			text	"0.00"
			fill	"#C0C0C0"
			fontSize	12
			fontStyle	"bold"
			fontName	"Dialog"
			model	"corners"
			anchor	"ne"
		]
		gid	0
	]
	node
	[
		id	809
		label	"TAOK2
I:1701487"
		graphics
		[
			x	12051.38671875
			y	-2630.156005859375
			w	20.0
			h	20.0
			type	"rectangle3d"
			fill	"#FCFCFC"
			outline	"#000000"
		]
		LabelGraphics
		[
			text	"TAOK2
I:1701487"
			fontSize	12
			fontName	"Dialog"
			anchor	"c"
		]
		LabelGraphics
		[
			text	"0.00"
			fill	"#C0C0C0"
			fontSize	12
			fontStyle	"bold"
			fontName	"Dialog"
			model	"corners"
			anchor	"ne"
		]
		gid	0
	]
	node
	[
		id	810
		label	"TAS2R5
I:1752867"
		graphics
		[
			x	12819.38671875
			y	-3721.156005859375
			w	20.0
			h	20.0
			type	"rectangle3d"
			fill	"#FCFCFC"
			outline	"#000000"
		]
		LabelGraphics
		[
			text	"TAS2R5
I:1752867"
			fontSize	12
			fontName	"Dialog"
			anchor	"c"
		]
		LabelGraphics
		[
			text	"0.00"
			fill	"#C0C0C0"
			fontSize	12
			fontStyle	"bold"
			fontName	"Dialog"
			model	"corners"
			anchor	"ne"
		]
		gid	0
	]
	node
	[
		id	811
		label	"TATDN3
I:2330371"
		graphics
		[
			x	11377.38671875
			y	-2208.15625
			w	20.0
			h	20.0
			type	"rectangle3d"
			fill	"#FCFCFC"
			outline	"#000000"
		]
		LabelGraphics
		[
			text	"TATDN3
I:2330371"
			fontSize	12
			fontName	"Dialog"
			anchor	"c"
		]
		LabelGraphics
		[
			text	"0.00"
			fill	"#C0C0C0"
			fontSize	12
			fontStyle	"bold"
			fontName	"Dialog"
			model	"corners"
			anchor	"ne"
		]
		gid	0
	]
	node
	[
		id	812
		label	"TBC1D3B
I:2153679"
		graphics
		[
			x	12267.38671875
			y	-2477.15625
			w	20.086687088012695
			h	20.086687088012695
			type	"rectangle3d"
			fill	"#FCFCFC"
			outline	"#000000"
		]
		LabelGraphics
		[
			text	"TBC1D3B
I:2153679"
			fontSize	12
			fontName	"Dialog"
			anchor	"c"
		]
		LabelGraphics
		[
			text	"0.00"
			fill	"#C0C0C0"
			fontSize	12
			fontStyle	"bold"
			fontName	"Dialog"
			model	"corners"
			anchor	"ne"
		]
		gid	0
	]
	node
	[
		id	813
		label	"TCF7
I:1707005"
		graphics
		[
			x	10622.38671875
			y	-2073.15625
			w	20.852497100830078
			h	20.852497100830078
			type	"rectangle3d"
			fill	"#FCFBF9"
			outline	"#000000"
		]
		LabelGraphics
		[
			text	"TCF7
I:1707005"
			fontSize	12
			fontName	"Dialog"
			anchor	"c"
		]
		LabelGraphics
		[
			text	"0.01"
			fill	"#C0C0C0"
			fontSize	12
			fontStyle	"bold"
			fontName	"Dialog"
			model	"corners"
			anchor	"ne"
		]
		gid	0
	]
	node
	[
		id	814
		label	"TCP1
I:2313434"
		graphics
		[
			x	10693.38671875
			y	-5021.15625
			w	20.0
			h	20.0
			type	"rectangle3d"
			fill	"#FCFCFC"
			outline	"#000000"
		]
		LabelGraphics
		[
			text	"TCP1
I:2313434"
			fontSize	12
			fontName	"Dialog"
			anchor	"c"
		]
		LabelGraphics
		[
			text	"0.00"
			fill	"#C0C0C0"
			fontSize	12
			fontStyle	"bold"
			fontName	"Dialog"
			model	"corners"
			anchor	"ne"
		]
		gid	0
	]
	node
	[
		id	815
		label	"TG
I:1747586"
		graphics
		[
			x	12939.38671875
			y	-3434.156005859375
			w	20.0
			h	20.0
			type	"rectangle3d"
			fill	"#FCFCFC"
			outline	"#000000"
		]
		LabelGraphics
		[
			text	"TG
I:1747586"
			fontSize	12
			fontName	"Dialog"
			anchor	"c"
		]
		LabelGraphics
		[
			text	"0.00"
			fill	"#C0C0C0"
			fontSize	12
			fontStyle	"bold"
			fontName	"Dialog"
			model	"corners"
			anchor	"ne"
		]
		gid	0
	]
	node
	[
		id	816
		label	"TINP1
I:2103295"
		graphics
		[
			x	10241.38671875
			y	-3222.156005859375
			w	20.0
			h	20.0
			type	"rectangle3d"
			fill	"#FCFCFC"
			outline	"#000000"
		]
		LabelGraphics
		[
			text	"TINP1
I:2103295"
			fontSize	12
			fontName	"Dialog"
			anchor	"c"
		]
		LabelGraphics
		[
			text	"0.00"
			fill	"#C0C0C0"
			fontSize	12
			fontStyle	"bold"
			fontName	"Dialog"
			model	"corners"
			anchor	"ne"
		]
		gid	0
	]
	node
	[
		id	817
		label	"TIPIN
I:1761939"
		graphics
		[
			x	10365.38671875
			y	-2909.156005859375
			w	20.00873374938965
			h	20.00873374938965
			type	"rectangle3d"
			fill	"#FCFCFC"
			outline	"#000000"
		]
		LabelGraphics
		[
			text	"TIPIN
I:1761939"
			fontSize	12
			fontName	"Dialog"
			anchor	"c"
		]
		LabelGraphics
		[
			text	"0.00"
			fill	"#C0C0C0"
			fontSize	12
			fontStyle	"bold"
			fontName	"Dialog"
			model	"corners"
			anchor	"ne"
		]
		gid	0
	]
	node
	[
		id	818
		label	"TLE1
I:1751572"
		graphics
		[
			x	12826.38671875
			y	-1468.15625
			w	20.0
			h	20.0
			type	"rectangle3d"
			fill	"#FCFCFC"
			outline	"#000000"
		]
		LabelGraphics
		[
			text	"TLE1
I:1751572"
			fontSize	12
			fontName	"Dialog"
			anchor	"c"
		]
		LabelGraphics
		[
			text	"0.00"
			fill	"#C0C0C0"
			fontSize	12
			fontStyle	"bold"
			fontName	"Dialog"
			model	"corners"
			anchor	"ne"
		]
		gid	0
	]
	node
	[
		id	819
		label	"TLR1
I:1731048"
		graphics
		[
			x	10709.38671875
			y	-4156.15625
			w	20.0
			h	20.0
			type	"rectangle3d"
			fill	"#FCFCFC"
			outline	"#000000"
		]
		LabelGraphics
		[
			text	"TLR1
I:1731048"
			fontSize	12
			fontName	"Dialog"
			anchor	"c"
		]
		LabelGraphics
		[
			text	"0.00"
			fill	"#C0C0C0"
			fontSize	12
			fontStyle	"bold"
			fontName	"Dialog"
			model	"corners"
			anchor	"ne"
		]
		gid	0
	]
	node
	[
		id	820
		label	"TM7SF3
I:1803995"
		graphics
		[
			x	12738.38671875
			y	-3676.156005859375
			w	20.00873374938965
			h	20.00873374938965
			type	"rectangle3d"
			fill	"#FCFCFC"
			outline	"#000000"
		]
		LabelGraphics
		[
			text	"TM7SF3
I:1803995"
			fontSize	12
			fontName	"Dialog"
			anchor	"c"
		]
		LabelGraphics
		[
			text	"0.00"
			fill	"#C0C0C0"
			fontSize	12
			fontStyle	"bold"
			fontName	"Dialog"
			model	"corners"
			anchor	"ne"
		]
		gid	0
	]
	node
	[
		id	821
		label	"TMC4
I:1803219"
		graphics
		[
			x	10064.38671875
			y	-4510.15625
			w	20.0
			h	20.0
			type	"rectangle3d"
			fill	"#FCFCFC"
			outline	"#000000"
		]
		LabelGraphics
		[
			text	"TMC4
I:1803219"
			fontSize	12
			fontName	"Dialog"
			anchor	"c"
		]
		LabelGraphics
		[
			text	"0.00"
			fill	"#C0C0C0"
			fontSize	12
			fontStyle	"bold"
			fontName	"Dialog"
			model	"corners"
			anchor	"ne"
		]
		gid	0
	]
	node
	[
		id	822
		label	"TMC7
I:1689306"
		graphics
		[
			x	12278.38671875
			y	-3023.156005859375
			w	20.0
			h	20.0
			type	"rectangle3d"
			fill	"#FCFCFC"
			outline	"#000000"
		]
		LabelGraphics
		[
			text	"TMC7
I:1689306"
			fontSize	12
			fontName	"Dialog"
			anchor	"c"
		]
		LabelGraphics
		[
			text	"0.00"
			fill	"#C0C0C0"
			fontSize	12
			fontStyle	"bold"
			fontName	"Dialog"
			model	"corners"
			anchor	"ne"
		]
		gid	0
	]
	node
	[
		id	823
		label	"TMEM106C
I:1692511"
		graphics
		[
			x	11429.38671875
			y	-2766.156005859375
			w	20.0
			h	20.0
			type	"rectangle3d"
			fill	"#FCFCFC"
			outline	"#000000"
		]
		LabelGraphics
		[
			text	"TMEM106C
I:1692511"
			fontSize	12
			fontName	"Dialog"
			anchor	"c"
		]
		LabelGraphics
		[
			text	"0.00"
			fill	"#C0C0C0"
			fontSize	12
			fontStyle	"bold"
			fontName	"Dialog"
			model	"corners"
			anchor	"ne"
		]
		gid	0
	]
	node
	[
		id	824
		label	"TMEM118
I:1738093"
		graphics
		[
			x	11922.38671875
			y	-2833.156005859375
			w	20.017446517944336
			h	20.017446517944336
			type	"rectangle3d"
			fill	"#FCFCFC"
			outline	"#000000"
		]
		LabelGraphics
		[
			text	"TMEM118
I:1738093"
			fontSize	12
			fontName	"Dialog"
			anchor	"c"
		]
		LabelGraphics
		[
			text	"0.00"
			fill	"#C0C0C0"
			fontSize	12
			fontStyle	"bold"
			fontName	"Dialog"
			model	"corners"
			anchor	"ne"
		]
		gid	0
	]
	node
	[
		id	825
		label	"TMEM120A
I:1654516"
		graphics
		[
			x	10373.38671875
			y	-4264.15625
			w	20.170949935913086
			h	20.170949935913086
			type	"rectangle3d"
			fill	"#FCFCFC"
			outline	"#000000"
		]
		LabelGraphics
		[
			text	"TMEM120A
I:1654516"
			fontSize	12
			fontName	"Dialog"
			anchor	"c"
		]
		LabelGraphics
		[
			text	"0.00"
			fill	"#C0C0C0"
			fontSize	12
			fontStyle	"bold"
			fontName	"Dialog"
			model	"corners"
			anchor	"ne"
		]
		gid	0
	]
	node
	[
		id	826
		label	"TMEM137
I:1657701"
		graphics
		[
			x	9129.38671875
			y	-2308.15625
			w	20.00873374938965
			h	20.00873374938965
			type	"rectangle3d"
			fill	"#FCFCFC"
			outline	"#000000"
		]
		LabelGraphics
		[
			text	"TMEM137
I:1657701"
			fontSize	12
			fontName	"Dialog"
			anchor	"c"
		]
		LabelGraphics
		[
			text	"0.00"
			fill	"#C0C0C0"
			fontSize	12
			fontStyle	"bold"
			fontName	"Dialog"
			model	"corners"
			anchor	"ne"
		]
		gid	0
	]
	node
	[
		id	827
		label	"TMEM51
I:1674985"
		graphics
		[
			x	11370.38671875
			y	-4470.15625
			w	20.0
			h	20.0
			type	"rectangle3d"
			fill	"#FCFCFC"
			outline	"#000000"
		]
		LabelGraphics
		[
			text	"TMEM51
I:1674985"
			fontSize	12
			fontName	"Dialog"
			anchor	"c"
		]
		LabelGraphics
		[
			text	"0.00"
			fill	"#C0C0C0"
			fontSize	12
			fontStyle	"bold"
			fontName	"Dialog"
			model	"corners"
			anchor	"ne"
		]
		gid	0
	]
	node
	[
		id	828
		label	"TMEM69
I:1681972"
		graphics
		[
			x	11843.38671875
			y	-3207.156005859375
			w	20.0
			h	20.0
			type	"rectangle3d"
			fill	"#FCFCFC"
			outline	"#000000"
		]
		LabelGraphics
		[
			text	"TMEM69
I:1681972"
			fontSize	12
			fontName	"Dialog"
			anchor	"c"
		]
		LabelGraphics
		[
			text	"0.00"
			fill	"#C0C0C0"
			fontSize	12
			fontStyle	"bold"
			fontName	"Dialog"
			model	"corners"
			anchor	"ne"
		]
		gid	0
	]
	node
	[
		id	829
		label	"TMLHE
I:1707002"
		graphics
		[
			x	10264.38671875
			y	-3355.156005859375
			w	20.0
			h	20.0
			type	"rectangle3d"
			fill	"#FCFCFC"
			outline	"#000000"
		]
		LabelGraphics
		[
			text	"TMLHE
I:1707002"
			fontSize	12
			fontName	"Dialog"
			anchor	"c"
		]
		LabelGraphics
		[
			text	"0.00"
			fill	"#C0C0C0"
			fontSize	12
			fontStyle	"bold"
			fontName	"Dialog"
			model	"corners"
			anchor	"ne"
		]
		gid	0
	]
	node
	[
		id	830
		label	"TNKS
I:1657891"
		graphics
		[
			x	11830.38671875
			y	-1453.15625
			w	20.0
			h	20.0
			type	"rectangle3d"
			fill	"#FCFCFC"
			outline	"#000000"
		]
		LabelGraphics
		[
			text	"TNKS
I:1657891"
			fontSize	12
			fontName	"Dialog"
			anchor	"c"
		]
		LabelGraphics
		[
			text	"0.00"
			fill	"#C0C0C0"
			fontSize	12
			fontStyle	"bold"
			fontName	"Dialog"
			model	"corners"
			anchor	"ne"
		]
		gid	0
	]
	node
	[
		id	831
		label	"TNRC6B
I:1771201"
		graphics
		[
			x	10234.38671875
			y	-32.15625
			w	20.00873374938965
			h	20.00873374938965
			type	"rectangle3d"
			fill	"#FCFCFC"
			outline	"#000000"
		]
		LabelGraphics
		[
			text	"TNRC6B
I:1771201"
			fontSize	12
			fontName	"Dialog"
			anchor	"c"
		]
		LabelGraphics
		[
			text	"0.00"
			fill	"#C0C0C0"
			fontSize	12
			fontStyle	"bold"
			fontName	"Dialog"
			model	"corners"
			anchor	"ne"
		]
		gid	0
	]
	node
	[
		id	832
		label	"TOMM22
I:1714623"
		graphics
		[
			x	10520.38671875
			y	-3554.156005859375
			w	20.017446517944336
			h	20.017446517944336
			type	"rectangle3d"
			fill	"#FCFCFC"
			outline	"#000000"
		]
		LabelGraphics
		[
			text	"TOMM22
I:1714623"
			fontSize	12
			fontName	"Dialog"
			anchor	"c"
		]
		LabelGraphics
		[
			text	"0.00"
			fill	"#C0C0C0"
			fontSize	12
			fontStyle	"bold"
			fontName	"Dialog"
			model	"corners"
			anchor	"ne"
		]
		gid	0
	]
	node
	[
		id	833
		label	"TOMM34
I:1721128"
		graphics
		[
			x	10926.38671875
			y	-1995.15625
			w	20.0
			h	20.0
			type	"rectangle3d"
			fill	"#FCFCFC"
			outline	"#000000"
		]
		LabelGraphics
		[
			text	"TOMM34
I:1721128"
			fontSize	12
			fontName	"Dialog"
			anchor	"c"
		]
		LabelGraphics
		[
			text	"0.00"
			fill	"#C0C0C0"
			fontSize	12
			fontStyle	"bold"
			fontName	"Dialog"
			model	"corners"
			anchor	"ne"
		]
		gid	0
	]
	node
	[
		id	834
		label	"TOR2A
I:2177832"
		graphics
		[
			x	11207.38671875
			y	-2475.15625
			w	20.0
			h	20.0
			type	"rectangle3d"
			fill	"#FCFCFC"
			outline	"#000000"
		]
		LabelGraphics
		[
			text	"TOR2A
I:2177832"
			fontSize	12
			fontName	"Dialog"
			anchor	"c"
		]
		LabelGraphics
		[
			text	"0.00"
			fill	"#C0C0C0"
			fontSize	12
			fontStyle	"bold"
			fontName	"Dialog"
			model	"corners"
			anchor	"ne"
		]
		gid	0
	]
	node
	[
		id	835
		label	"TP53
I:1779356"
		graphics
		[
			x	10397.38671875
			y	-2383.15625
			w	20.0
			h	20.0
			type	"rectangle3d"
			fill	"#FCFCFC"
			outline	"#000000"
		]
		LabelGraphics
		[
			text	"TP53
I:1779356"
			fontSize	12
			fontName	"Dialog"
			anchor	"c"
		]
		LabelGraphics
		[
			text	"0.00"
			fill	"#C0C0C0"
			fontSize	12
			fontStyle	"bold"
			fontName	"Dialog"
			model	"corners"
			anchor	"ne"
		]
		gid	0
	]
	node
	[
		id	836
		label	"TPH1
I:1679115"
		graphics
		[
			x	9960.38671875
			y	-2712.156005859375
			w	20.05218505859375
			h	20.05218505859375
			type	"rectangle3d"
			fill	"#FCFCFC"
			outline	"#000000"
		]
		LabelGraphics
		[
			text	"TPH1
I:1679115"
			fontSize	12
			fontName	"Dialog"
			anchor	"c"
		]
		LabelGraphics
		[
			text	"0.00"
			fill	"#C0C0C0"
			fontSize	12
			fontStyle	"bold"
			fontName	"Dialog"
			model	"corners"
			anchor	"ne"
		]
		gid	0
	]
	node
	[
		id	837
		label	"TRA1P2
I:1690894"
		graphics
		[
			x	10768.38671875
			y	-3329.156005859375
			w	20.017446517944336
			h	20.017446517944336
			type	"rectangle3d"
			fill	"#FCFCFC"
			outline	"#000000"
		]
		LabelGraphics
		[
			text	"TRA1P2
I:1690894"
			fontSize	12
			fontName	"Dialog"
			anchor	"c"
		]
		LabelGraphics
		[
			text	"0.00"
			fill	"#C0C0C0"
			fontSize	12
			fontStyle	"bold"
			fontName	"Dialog"
			model	"corners"
			anchor	"ne"
		]
		gid	0
	]
	node
	[
		id	838
		label	"TRAF3IP2
I:1663381"
		graphics
		[
			x	12167.38671875
			y	-3296.156005859375
			w	20.0
			h	20.0
			type	"rectangle3d"
			fill	"#FCFCFC"
			outline	"#000000"
		]
		LabelGraphics
		[
			text	"TRAF3IP2
I:1663381"
			fontSize	12
			fontName	"Dialog"
			anchor	"c"
		]
		LabelGraphics
		[
			text	"0.00"
			fill	"#C0C0C0"
			fontSize	12
			fontStyle	"bold"
			fontName	"Dialog"
			model	"corners"
			anchor	"ne"
		]
		gid	0
	]
	node
	[
		id	839
		label	"TRAK1
I:1782069"
		graphics
		[
			x	12205.38671875
			y	-2288.15625
			w	20.0
			h	20.0
			type	"rectangle3d"
			fill	"#FCFCFC"
			outline	"#000000"
		]
		LabelGraphics
		[
			text	"TRAK1
I:1782069"
			fontSize	12
			fontName	"Dialog"
			anchor	"c"
		]
		LabelGraphics
		[
			text	"0.00"
			fill	"#C0C0C0"
			fontSize	12
			fontStyle	"bold"
			fontName	"Dialog"
			model	"corners"
			anchor	"ne"
		]
		gid	0
	]
	node
	[
		id	840
		label	"TRAPPC2
I:1705218"
		graphics
		[
			x	10606.38671875
			y	-3186.156005859375
			w	20.060819625854492
			h	20.060819625854492
			type	"rectangle3d"
			fill	"#FCFCFC"
			outline	"#000000"
		]
		LabelGraphics
		[
			text	"TRAPPC2
I:1705218"
			fontSize	12
			fontName	"Dialog"
			anchor	"c"
		]
		LabelGraphics
		[
			text	"0.00"
			fill	"#C0C0C0"
			fontSize	12
			fontStyle	"bold"
			fontName	"Dialog"
			model	"corners"
			anchor	"ne"
		]
		gid	0
	]
	node
	[
		id	841
		label	"TRAPPC4
I:1814650"
		graphics
		[
			x	10606.38671875
			y	-3277.156005859375
			w	20.00873374938965
			h	20.00873374938965
			type	"rectangle3d"
			fill	"#FCFCFC"
			outline	"#000000"
		]
		LabelGraphics
		[
			text	"TRAPPC4
I:1814650"
			fontSize	12
			fontName	"Dialog"
			anchor	"c"
		]
		LabelGraphics
		[
			text	"0.00"
			fill	"#C0C0C0"
			fontSize	12
			fontStyle	"bold"
			fontName	"Dialog"
			model	"corners"
			anchor	"ne"
		]
		gid	0
	]
	node
	[
		id	842
		label	"TRDN
I:1693674"
		graphics
		[
			x	11065.38671875
			y	-4615.15625
			w	20.0
			h	20.0
			type	"rectangle3d"
			fill	"#FCFCFC"
			outline	"#000000"
		]
		LabelGraphics
		[
			text	"TRDN
I:1693674"
			fontSize	12
			fontName	"Dialog"
			anchor	"c"
		]
		LabelGraphics
		[
			text	"0.00"
			fill	"#C0C0C0"
			fontSize	12
			fontStyle	"bold"
			fontName	"Dialog"
			model	"corners"
			anchor	"ne"
		]
		gid	0
	]
	node
	[
		id	843
		label	"TREML1
I:1690783"
		graphics
		[
			x	12734.38671875
			y	-3038.156005859375
			w	20.00873374938965
			h	20.00873374938965
			type	"rectangle3d"
			fill	"#FCFCFC"
			outline	"#000000"
		]
		LabelGraphics
		[
			text	"TREML1
I:1690783"
			fontSize	12
			fontName	"Dialog"
			anchor	"c"
		]
		LabelGraphics
		[
			text	"0.00"
			fill	"#C0C0C0"
			fontSize	12
			fontStyle	"bold"
			fontName	"Dialog"
			model	"corners"
			anchor	"ne"
		]
		gid	0
	]
	node
	[
		id	844
		label	"TRIM22
I:1779252"
		graphics
		[
			x	13058.38671875
			y	-3167.156005859375
			w	20.017446517944336
			h	20.017446517944336
			type	"rectangle3d"
			fill	"#FCFCFC"
			outline	"#000000"
		]
		LabelGraphics
		[
			text	"TRIM22
I:1779252"
			fontSize	12
			fontName	"Dialog"
			anchor	"c"
		]
		LabelGraphics
		[
			text	"0.00"
			fill	"#C0C0C0"
			fontSize	12
			fontStyle	"bold"
			fontName	"Dialog"
			model	"corners"
			anchor	"ne"
		]
		gid	0
	]
	node
	[
		id	845
		label	"TRIM49
I:2125451"
		graphics
		[
			x	9879.38671875
			y	-2690.156005859375
			w	20.00873374938965
			h	20.00873374938965
			type	"rectangle3d"
			fill	"#FCFCFC"
			outline	"#000000"
		]
		LabelGraphics
		[
			text	"TRIM49
I:2125451"
			fontSize	12
			fontName	"Dialog"
			anchor	"c"
		]
		LabelGraphics
		[
			text	"0.00"
			fill	"#C0C0C0"
			fontSize	12
			fontStyle	"bold"
			fontName	"Dialog"
			model	"corners"
			anchor	"ne"
		]
		gid	0
	]
	node
	[
		id	846
		label	"TRIM5
I:1737599"
		graphics
		[
			x	12977.38671875
			y	-3125.156005859375
			w	20.0
			h	20.0
			type	"rectangle3d"
			fill	"#FCFCFC"
			outline	"#000000"
		]
		LabelGraphics
		[
			text	"TRIM5
I:1737599"
			fontSize	12
			fontName	"Dialog"
			anchor	"c"
		]
		LabelGraphics
		[
			text	"0.00"
			fill	"#C0C0C0"
			fontSize	12
			fontStyle	"bold"
			fontName	"Dialog"
			model	"corners"
			anchor	"ne"
		]
		gid	0
	]
	node
	[
		id	847
		label	"TRIM52
I:1754130"
		graphics
		[
			x	10454.38671875
			y	-3846.15625
			w	20.00873374938965
			h	20.00873374938965
			type	"rectangle3d"
			fill	"#FCFCFC"
			outline	"#000000"
		]
		LabelGraphics
		[
			text	"TRIM52
I:1754130"
			fontSize	12
			fontName	"Dialog"
			anchor	"c"
		]
		LabelGraphics
		[
			text	"0.00"
			fill	"#C0C0C0"
			fontSize	12
			fontStyle	"bold"
			fontName	"Dialog"
			model	"corners"
			anchor	"ne"
		]
		gid	0
	]
	node
	[
		id	848
		label	"TRIM68
I:1694174"
		graphics
		[
			x	10413.38671875
			y	-4910.15625
			w	20.0
			h	20.0
			type	"rectangle3d"
			fill	"#FCFCFC"
			outline	"#000000"
		]
		LabelGraphics
		[
			text	"TRIM68
I:1694174"
			fontSize	12
			fontName	"Dialog"
			anchor	"c"
		]
		LabelGraphics
		[
			text	"0.00"
			fill	"#C0C0C0"
			fontSize	12
			fontStyle	"bold"
			fontName	"Dialog"
			model	"corners"
			anchor	"ne"
		]
		gid	0
	]
	node
	[
		id	849
		label	"TRPM4
I:1679401"
		graphics
		[
			x	10230.38671875
			y	-2378.15625
			w	20.352529525756836
			h	20.352529525756836
			type	"rectangle3d"
			fill	"#FCFCFC"
			outline	"#000000"
		]
		LabelGraphics
		[
			text	"TRPM4
I:1679401"
			fontSize	12
			fontName	"Dialog"
			anchor	"c"
		]
		LabelGraphics
		[
			text	"0.00"
			fill	"#C0C0C0"
			fontSize	12
			fontStyle	"bold"
			fontName	"Dialog"
			model	"corners"
			anchor	"ne"
		]
		gid	0
	]
	node
	[
		id	850
		label	"TSPAN32
I:1760449"
		graphics
		[
			x	11780.38671875
			y	-3389.156005859375
			w	20.017446517944336
			h	20.017446517944336
			type	"rectangle3d"
			fill	"#FCFCFC"
			outline	"#000000"
		]
		LabelGraphics
		[
			text	"TSPAN32
I:1760449"
			fontSize	12
			fontName	"Dialog"
			anchor	"c"
		]
		LabelGraphics
		[
			text	"0.00"
			fill	"#C0C0C0"
			fontSize	12
			fontStyle	"bold"
			fontName	"Dialog"
			model	"corners"
			anchor	"ne"
		]
		gid	0
	]
	node
	[
		id	851
		label	"TSPO
I:2349658"
		graphics
		[
			x	11967.38671875
			y	-1817.15625
			w	20.0
			h	20.0
			type	"rectangle3d"
			fill	"#FCFCFC"
			outline	"#000000"
		]
		LabelGraphics
		[
			text	"TSPO
I:2349658"
			fontSize	12
			fontName	"Dialog"
			anchor	"c"
		]
		LabelGraphics
		[
			text	"0.00"
			fill	"#C0C0C0"
			fontSize	12
			fontStyle	"bold"
			fontName	"Dialog"
			model	"corners"
			anchor	"ne"
		]
		gid	0
	]
	node
	[
		id	852
		label	"TTC13
I:1745573"
		graphics
		[
			x	10698.38671875
			y	-153.15625
			w	20.0
			h	20.0
			type	"rectangle3d"
			fill	"#FCFCFC"
			outline	"#000000"
		]
		LabelGraphics
		[
			text	"TTC13
I:1745573"
			fontSize	12
			fontName	"Dialog"
			anchor	"c"
		]
		LabelGraphics
		[
			text	"0.00"
			fill	"#C0C0C0"
			fontSize	12
			fontStyle	"bold"
			fontName	"Dialog"
			model	"corners"
			anchor	"ne"
		]
		gid	0
	]
	node
	[
		id	853
		label	"TTC28
I:1755487"
		graphics
		[
			x	11724.38671875
			y	-1924.15625
			w	20.00873374938965
			h	20.00873374938965
			type	"rectangle3d"
			fill	"#FCFCFC"
			outline	"#000000"
		]
		LabelGraphics
		[
			text	"TTC28
I:1755487"
			fontSize	12
			fontName	"Dialog"
			anchor	"c"
		]
		LabelGraphics
		[
			text	"0.00"
			fill	"#C0C0C0"
			fontSize	12
			fontStyle	"bold"
			fontName	"Dialog"
			model	"corners"
			anchor	"ne"
		]
		gid	0
	]
	node
	[
		id	854
		label	"TUBA3D
I:2215640"
		graphics
		[
			x	11150.38671875
			y	-4920.15625
			w	20.0
			h	20.0
			type	"rectangle3d"
			fill	"#FCFCFC"
			outline	"#000000"
		]
		LabelGraphics
		[
			text	"TUBA3D
I:2215640"
			fontSize	12
			fontName	"Dialog"
			anchor	"c"
		]
		LabelGraphics
		[
			text	"0.00"
			fill	"#C0C0C0"
			fontSize	12
			fontStyle	"bold"
			fontName	"Dialog"
			model	"corners"
			anchor	"ne"
		]
		gid	0
	]
	node
	[
		id	855
		label	"TUBG1
I:2367743"
		graphics
		[
			x	11805.38671875
			y	-1820.15625
			w	20.0
			h	20.0
			type	"rectangle3d"
			fill	"#FCFCFC"
			outline	"#000000"
		]
		LabelGraphics
		[
			text	"TUBG1
I:2367743"
			fontSize	12
			fontName	"Dialog"
			anchor	"c"
		]
		LabelGraphics
		[
			text	"0.00"
			fill	"#C0C0C0"
			fontSize	12
			fontStyle	"bold"
			fontName	"Dialog"
			model	"corners"
			anchor	"ne"
		]
		gid	0
	]
	node
	[
		id	856
		label	"TUBGCP4
I:1792173"
		graphics
		[
			x	11618.38671875
			y	-2764.156005859375
			w	20.00873374938965
			h	20.00873374938965
			type	"rectangle3d"
			fill	"#FCFCFC"
			outline	"#000000"
		]
		LabelGraphics
		[
			text	"TUBGCP4
I:1792173"
			fontSize	12
			fontName	"Dialog"
			anchor	"c"
		]
		LabelGraphics
		[
			text	"0.00"
			fill	"#C0C0C0"
			fontSize	12
			fontStyle	"bold"
			fontName	"Dialog"
			model	"corners"
			anchor	"ne"
		]
		gid	0
	]
	node
	[
		id	857
		label	"TXNDC4
I:1772156"
		graphics
		[
			x	10229.38671875
			y	-1084.15625
			w	20.0
			h	20.0
			type	"rectangle3d"
			fill	"#FCFCFC"
			outline	"#000000"
		]
		LabelGraphics
		[
			text	"TXNDC4
I:1772156"
			fontSize	12
			fontName	"Dialog"
			anchor	"c"
		]
		LabelGraphics
		[
			text	"0.00"
			fill	"#C0C0C0"
			fontSize	12
			fontStyle	"bold"
			fontName	"Dialog"
			model	"corners"
			anchor	"ne"
		]
		gid	0
	]
	node
	[
		id	858
		label	"TXNL4A
I:1790218"
		graphics
		[
			x	11821.38671875
			y	-3298.156005859375
			w	20.0
			h	20.0
			type	"rectangle3d"
			fill	"#FCFCFC"
			outline	"#000000"
		]
		LabelGraphics
		[
			text	"TXNL4A
I:1790218"
			fontSize	12
			fontName	"Dialog"
			anchor	"c"
		]
		LabelGraphics
		[
			text	"0.00"
			fill	"#C0C0C0"
			fontSize	12
			fontStyle	"bold"
			fontName	"Dialog"
			model	"corners"
			anchor	"ne"
		]
		gid	0
	]
	node
	[
		id	859
		label	"U2AF1
I:2362368"
		graphics
		[
			x	10778.38671875
			y	-4748.15625
			w	20.034854888916016
			h	20.034854888916016
			type	"rectangle3d"
			fill	"#FCFCFC"
			outline	"#000000"
		]
		LabelGraphics
		[
			text	"U2AF1
I:2362368"
			fontSize	12
			fontName	"Dialog"
			anchor	"c"
		]
		LabelGraphics
		[
			text	"0.00"
			fill	"#C0C0C0"
			fontSize	12
			fontStyle	"bold"
			fontName	"Dialog"
			model	"corners"
			anchor	"ne"
		]
		gid	0
	]
	node
	[
		id	860
		label	"UBE1C
I:1689142"
		graphics
		[
			x	10844.38671875
			y	-3576.156005859375
			w	20.052154541015625
			h	20.052154541015625
			type	"rectangle3d"
			fill	"#FCFCFC"
			outline	"#000000"
		]
		LabelGraphics
		[
			text	"UBE1C
I:1689142"
			fontSize	12
			fontName	"Dialog"
			anchor	"c"
		]
		LabelGraphics
		[
			text	"0.00"
			fill	"#C0C0C0"
			fontSize	12
			fontStyle	"bold"
			fontName	"Dialog"
			model	"corners"
			anchor	"ne"
		]
		gid	0
	]
	node
	[
		id	861
		label	"UBE2L6
I:2252495"
		graphics
		[
			x	12977.38671875
			y	-3220.156005859375
			w	20.0
			h	20.0
			type	"rectangle3d"
			fill	"#FCFCFC"
			outline	"#000000"
		]
		LabelGraphics
		[
			text	"UBE2L6
I:2252495"
			fontSize	12
			fontName	"Dialog"
			anchor	"c"
		]
		LabelGraphics
		[
			text	"0.00"
			fill	"#C0C0C0"
			fontSize	12
			fontStyle	"bold"
			fontName	"Dialog"
			model	"corners"
			anchor	"ne"
		]
		gid	0
	]
	node
	[
		id	862
		label	"UBE2Q1
I:1776325"
		graphics
		[
			x	11693.38671875
			y	-3886.15625
			w	20.0
			h	20.0
			type	"rectangle3d"
			fill	"#FCFCFC"
			outline	"#000000"
		]
		LabelGraphics
		[
			text	"UBE2Q1
I:1776325"
			fontSize	12
			fontName	"Dialog"
			anchor	"c"
		]
		LabelGraphics
		[
			text	"0.00"
			fill	"#C0C0C0"
			fontSize	12
			fontStyle	"bold"
			fontName	"Dialog"
			model	"corners"
			anchor	"ne"
		]
		gid	0
	]
	node
	[
		id	863
		label	"UBE2V2
I:1770515"
		graphics
		[
			x	9798.38671875
			y	-3054.156005859375
			w	20.09537124633789
			h	20.09537124633789
			type	"rectangle3d"
			fill	"#FCFCFC"
			outline	"#000000"
		]
		LabelGraphics
		[
			text	"UBE2V2
I:1770515"
			fontSize	12
			fontName	"Dialog"
			anchor	"c"
		]
		LabelGraphics
		[
			text	"0.00"
			fill	"#C0C0C0"
			fontSize	12
			fontStyle	"bold"
			fontName	"Dialog"
			model	"corners"
			anchor	"ne"
		]
		gid	0
	]
	node
	[
		id	864
		label	"UBE3C
I:1704342"
		graphics
		[
			x	11464.38671875
			y	-1727.15625
			w	20.0
			h	20.0
			type	"rectangle3d"
			fill	"#FCFCFC"
			outline	"#000000"
		]
		LabelGraphics
		[
			text	"UBE3C
I:1704342"
			fontSize	12
			fontName	"Dialog"
			anchor	"c"
		]
		LabelGraphics
		[
			text	"0.00"
			fill	"#C0C0C0"
			fontSize	12
			fontStyle	"bold"
			fontName	"Dialog"
			model	"corners"
			anchor	"ne"
		]
		gid	0
	]
	node
	[
		id	865
		label	"UFC1
I:2110281"
		graphics
		[
			x	9879.38671875
			y	-3027.156005859375
			w	20.0
			h	20.0
			type	"rectangle3d"
			fill	"#FCFCFC"
			outline	"#000000"
		]
		LabelGraphics
		[
			text	"UFC1
I:2110281"
			fontSize	12
			fontName	"Dialog"
			anchor	"c"
		]
		LabelGraphics
		[
			text	"0.00"
			fill	"#C0C0C0"
			fontSize	12
			fontStyle	"bold"
			fontName	"Dialog"
			model	"corners"
			anchor	"ne"
		]
		gid	0
	]
	node
	[
		id	866
		label	"UGCGL1
I:1755462"
		graphics
		[
			x	11438.38671875
			y	-2949.156005859375
			w	20.04351043701172
			h	20.04351043701172
			type	"rectangle3d"
			fill	"#FCFCFC"
			outline	"#000000"
		]
		LabelGraphics
		[
			text	"UGCGL1
I:1755462"
			fontSize	12
			fontName	"Dialog"
			anchor	"c"
		]
		LabelGraphics
		[
			text	"0.00"
			fill	"#C0C0C0"
			fontSize	12
			fontStyle	"bold"
			fontName	"Dialog"
			model	"corners"
			anchor	"ne"
		]
		gid	0
	]
	node
	[
		id	867
		label	"USH2A
I:2245241"
		graphics
		[
			x	11536.38671875
			y	-1242.15625
			w	20.0
			h	20.0
			type	"rectangle3d"
			fill	"#FCFCFC"
			outline	"#000000"
		]
		LabelGraphics
		[
			text	"USH2A
I:2245241"
			fontSize	12
			fontName	"Dialog"
			anchor	"c"
		]
		LabelGraphics
		[
			text	"0.00"
			fill	"#C0C0C0"
			fontSize	12
			fontStyle	"bold"
			fontName	"Dialog"
			model	"corners"
			anchor	"ne"
		]
		gid	0
	]
	node
	[
		id	868
		label	"USP30
I:1741455"
		graphics
		[
			x	9628.38671875
			y	-2061.15625
			w	20.0
			h	20.0
			type	"rectangle3d"
			fill	"#FCFCFC"
			outline	"#000000"
		]
		LabelGraphics
		[
			text	"USP30
I:1741455"
			fontSize	12
			fontName	"Dialog"
			anchor	"c"
		]
		LabelGraphics
		[
			text	"0.00"
			fill	"#C0C0C0"
			fontSize	12
			fontStyle	"bold"
			fontName	"Dialog"
			model	"corners"
			anchor	"ne"
		]
		gid	0
	]
	node
	[
		id	869
		label	"USP37
I:1686319"
		graphics
		[
			x	10494.38671875
			y	-4904.15625
			w	20.0
			h	20.0
			type	"rectangle3d"
			fill	"#FCFCFC"
			outline	"#000000"
		]
		LabelGraphics
		[
			text	"USP37
I:1686319"
			fontSize	12
			fontName	"Dialog"
			anchor	"c"
		]
		LabelGraphics
		[
			text	"0.00"
			fill	"#C0C0C0"
			fontSize	12
			fontStyle	"bold"
			fontName	"Dialog"
			model	"corners"
			anchor	"ne"
		]
		gid	0
	]
	node
	[
		id	870
		label	"UTP3
I:1745423"
		graphics
		[
			x	10535.38671875
			y	-3878.15625
			w	20.078031539916992
			h	20.078031539916992
			type	"rectangle3d"
			fill	"#FCFCFC"
			outline	"#000000"
		]
		LabelGraphics
		[
			text	"UTP3
I:1745423"
			fontSize	12
			fontName	"Dialog"
			anchor	"c"
		]
		LabelGraphics
		[
			text	"0.00"
			fill	"#C0C0C0"
			fontSize	12
			fontStyle	"bold"
			fontName	"Dialog"
			model	"corners"
			anchor	"ne"
		]
		gid	0
	]
	node
	[
		id	871
		label	"VAMP5
I:1809467"
		graphics
		[
			x	12815.38671875
			y	-3163.156005859375
			w	20.0
			h	20.0
			type	"rectangle3d"
			fill	"#FCFCFC"
			outline	"#000000"
		]
		LabelGraphics
		[
			text	"VAMP5
I:1809467"
			fontSize	12
			fontName	"Dialog"
			anchor	"c"
		]
		LabelGraphics
		[
			text	"0.00"
			fill	"#C0C0C0"
			fontSize	12
			fontStyle	"bold"
			fontName	"Dialog"
			model	"corners"
			anchor	"ne"
		]
		gid	0
	]
	node
	[
		id	872
		label	"VAPA
I:2405190"
		graphics
		[
			x	10735.38671875
			y	-4447.15625
			w	20.0
			h	20.0
			type	"rectangle3d"
			fill	"#FCFCFC"
			outline	"#000000"
		]
		LabelGraphics
		[
			text	"VAPA
I:2405190"
			fontSize	12
			fontName	"Dialog"
			anchor	"c"
		]
		LabelGraphics
		[
			text	"0.00"
			fill	"#C0C0C0"
			fontSize	12
			fontStyle	"bold"
			fontName	"Dialog"
			model	"corners"
			anchor	"ne"
		]
		gid	0
	]
	node
	[
		id	873
		label	"VEZT
I:2141398"
		graphics
		[
			x	10284.38671875
			y	-2923.156005859375
			w	20.0
			h	20.0
			type	"rectangle3d"
			fill	"#FCFCFC"
			outline	"#000000"
		]
		LabelGraphics
		[
			text	"VEZT
I:2141398"
			fontSize	12
			fontName	"Dialog"
			anchor	"c"
		]
		LabelGraphics
		[
			text	"0.00"
			fill	"#C0C0C0"
			fontSize	12
			fontStyle	"bold"
			fontName	"Dialog"
			model	"corners"
			anchor	"ne"
		]
		gid	0
	]
	node
	[
		id	874
		label	"VPS26
I:1781039"
		graphics
		[
			x	10535.38671875
			y	-3969.15625
			w	20.03484535217285
			h	20.03484535217285
			type	"rectangle3d"
			fill	"#FCFCFC"
			outline	"#000000"
		]
		LabelGraphics
		[
			text	"VPS26
I:1781039"
			fontSize	12
			fontName	"Dialog"
			anchor	"c"
		]
		LabelGraphics
		[
			text	"0.00"
			fill	"#C0C0C0"
			fontSize	12
			fontStyle	"bold"
			fontName	"Dialog"
			model	"corners"
			anchor	"ne"
		]
		gid	0
	]
	node
	[
		id	875
		label	"VPS37B
I:1710427"
		graphics
		[
			x	12205.38671875
[truncated: 6,237,635 more chars]
